# Supplementary material for: Molecular Features of Glioma Determined and Validated Using Combined TCGA and GTEx Data Analyses
Source: Front Oncol. 2021 Sep 30;11:729137. doi: 10.3389/fonc.2021.729137 (PMC8516354; doi:10.3389/fonc.2021.729137)
Supplement: Supplementary file 1 [file Table_1.xlsx]

## Sheet: Table S1
	Patients (Tatal:665)
histological type
Astrocytoma	191
Oligoastrocytoma	128
Oligodendroglioma	187
Glioblastoma	159
age
<45	317
>=45	348
gender
Male	383
Female	282
Grade
G2-G3	506
G4	159
IDH mutation
Yes	91
No	34
karnofsky performance score
<60	269
>=60	396
vital status
Alive	465
Death	200

## Sheet: Table S2
PFN
F	GTGGGTGTCCTGGTTGGCAAAG
R	GGTGCTCTTGGTACGAAGATCCATG
TLN
F	AGCTGATGACGACGATGTTGTAGTG
R	TGCTTCTTCCAGTTCTCGCTCTTTC
F
R

## Sheet: Table S3
gene	conMean	treatMean	logFC	pValue	fdr
RAB4B	25.4206	4.5236	-20.897	1.28e-97	2.2e-96
RPL23A	121.857	85.9877	-35.8697	3.95e-46	6.91e-46
ARL8B	19.1008	29.5784	10.4776	5.47e-56	1.08e-55
CALB2	9.95872	3.7744	-6.18431	3.66e-50	6.74e-50
PFN2	69.6002	94.8148	25.2146	6.39e-16	8.01e-16
RAD23A	24.2383	32.6642	8.4259	3.58e-66	8.38e-66
TUBB4A	115.3	84.9404	-30.3599	6e-21	7.94e-21
CTSA	22.3493	16.0606	-6.28873	2.61e-41	4.32e-41
AL671277.1	-0.162246	4.30348	4.46573	5.21e-61	1.11e-60
NUCB2	7.60904	3.94638	-3.66266	6.02e-85	2.26e-84
B3GAT2	2.90078	7.0456	4.14482	5.08e-15	6.3e-15
OTUD1	2.11008	6.40079	4.29071	1.84e-74	5.06e-74
GLI4	7.70117	4.6935	-3.00767	5.32e-59	1.1e-58
SLC45A4	5.38014	1.74289	-3.63725	1.57e-83	5.6e-83
MTND2P28	332.497	151.015	-181.482	1.75e-40	2.87e-40
SCFD2	2.51942	7.93532	5.4159	2.22e-97	3.4e-96
TMEM155	10.033	1.23615	-8.79684	2.64e-79	8.19e-79
MYOM2	10.072	1.78897	-8.28301	8.73e-98	1.67e-96
MAF1	18.1939	33.6914	15.4975	2.32e-91	1.25e-90
MITD1	6.36927	2.93072	-3.43854	3.36e-94	2.39e-93
ZMAT3	4.19586	10.8697	6.67385	6.92e-82	2.32e-81
SPCS2	30.1437	15.4108	-14.7329	5.99e-96	5.86e-95
DESI2	1.77155	6.52325	4.7517	4.79e-98	1.1e-96
COX17	16.8024	7.51087	-9.29151	2e-90	1.01e-89
NLGN2	17.1585	36.4898	19.3313	2.65e-55	5.2e-55
FAM89B	18.4739	12.7641	-5.70979	2.74e-56	5.45e-56
PHF1	29.7363	19.0552	-10.6811	1.86e-66	4.37e-66
DIPK1A	6.44234	11.6482	5.20588	1.98e-33	3.01e-33
PSMB6	28.4521	49.3932	20.9411	7.08e-95	5.55e-94
AMZ2	32.9244	17.6455	-15.2789	1.36e-91	7.48e-91
HLA-DRB1	5.81886	111.563	105.745	1.9e-89	9e-89
RBM15B	3.29304	8.88062	5.58759	4.37e-97	5.92e-96
TMCO1	9.96393	15.3281	5.36415	4.03e-63	8.91e-63
RAB5C	28.497	38.9357	10.4387	4.66e-62	1.01e-61
UPP1	12.7052	4.71474	-7.99048	4.36e-71	1.11e-70
STPG1	4.42317	0.470059	-3.95311	2.8e-94	2.02e-93
MIR4292	-2.11458	4.63495	6.74952	1.59e-96	1.8e-95
FRMD8	3.36518	8.39442	5.02924	2.52e-90	1.26e-89
SNORD99	-2.11458	2.88339	4.99797	4.9e-96	4.88e-95
LZIC	4.86476	9.38467	4.51991	7.9e-78	2.35e-77
RPRM	4.19809	13.3568	9.15871	9.02e-23	1.22e-22
TNNT1	10.3971	1.26054	-9.13654	1.7e-87	7.17e-87
MT-ND1	3641.7	3056.71	-584.985	6.46e-13	7.82e-13
CAMK1	21.1389	4.56244	-16.5764	2.48e-97	3.72e-96
H6PD	1.75623	6.48338	4.72714	8.65e-96	8.11e-95
WFDC1	5.26956	0.363027	-4.90653	1.12e-93	7.51e-93
PHYKPL	6.7347	3.24659	-3.48811	1.01e-80	3.25e-80
NME1-NME2	7.7682	2.19843	-5.56977	1.45e-81	4.8e-81
CBL	1.77003	5.81954	4.04952	1.07e-91	5.9e-91
AC138430.2	25.7204	-2.11464	-27.835	1.21e-189	1.33e-186
EPB41L2	20.9736	17.528	-3.44557	5.79e-10	6.78e-10
LDHA	57.7569	32.6923	-25.0646	1.14e-38	1.83e-38
RBM10	9.09548	19.7155	10.62	1.53e-93	1.01e-92
ATP6AP2	31.4331	57.2199	25.7868	4.62e-78	1.38e-77
MTND4P24	-1.87527	1.76516	3.64043	1.62e-89	7.7e-89
HEY2	1.41219	8.62512	7.21293	9.25e-87	3.76e-86
PPP1R7	32.0083	14.1711	-17.8372	9.16e-97	1.12e-95
MIR100HG	14.2793	10.9848	-3.29449	2.75e-36	4.3e-36
CYP2E1	4.69788	-0.00653747	-4.70442	1.4e-97	2.36e-96
PES1	8.8996	16.3256	7.42603	1.26e-76	3.64e-76
RPS13P2	-0.461049	2.82809	3.28914	3.91e-93	2.46e-92
HSDL2	7.07229	18.7482	11.6759	1.87e-84	6.86e-84
DNAJC8	21.9922	30.6175	8.62529	8.14e-38	1.3e-37
SRRM1	15.1988	8.15001	-7.04884	1.4e-74	3.85e-74
FLYWCH2	9.05133	17.5236	8.47229	4.45e-90	2.19e-89
NTM	21.027	12.08	-8.94697	4.16e-55	8.15e-55
LSM4	30.2138	20.8984	-9.31542	5.89e-52	1.11e-51
DLGAP1-AS4	4.73422	0.527209	-4.20702	1e-74	2.77e-74
DDX3X	13.6077	26.2825	12.6748	1.89e-77	5.59e-77
RPL41	396.851	128.627	-268.225	2.24e-97	3.43e-96
MZT2A	36.9152	5.9708	-30.9444	3.9e-96	3.96e-95
RECQL5	8.16399	3.60184	-4.56214	6.3e-92	3.55e-91
OGDHL	14.083	2.65871	-11.4243	2.61e-86	1.04e-85
AC136632.1	7.87219	4.70789	-3.1643	1.05e-31	1.57e-31
PLOD1	7.58517	18.4782	10.893	2.79e-67	6.65e-67
PPP4C	9.60391	22.0284	12.4245	8e-90	3.89e-89
ALDOA	575.966	138.631	-437.335	2.55e-92	1.48e-91
RFX4	4.82414	12.782	7.95787	4.17e-61	8.9e-61
ZFYVE28	7.31992	1.57408	-5.74584	2.16e-96	2.36e-95
RNF24	3.9631	7.24376	3.28065	3.21e-90	1.6e-89
DROSHA	15.1031	8.31899	-6.78412	3.79e-87	1.57e-86
BCL7C	4.32478	7.7373	3.41252	4.53e-63	9.99e-63
LEMD2	12.2032	6.72894	-5.47425	1.84e-88	8.21e-88
VPS18	4.23544	10.4989	6.2635	5.12e-96	5.09e-95
UQCRB	87.2971	17.0142	-70.2829	1.6e-98	7.93e-97
PRRT1	35.2067	5.83405	-29.3726	6.9e-95	5.42e-94
MRPL20-AS1	4.73704	8.25229	3.51525	5e-71	1.28e-70
RNF5	15.2181	42.4425	27.2243	4.87e-97	6.49e-96
PEMT	8.29905	13.041	4.74196	1.43e-59	2.99e-59
MRPL22	8.70184	2.70665	-5.99519	6.71e-96	6.48e-95
SLC7A11	2.75459	6.37804	3.62345	1.96e-38	3.14e-38
NCAN	14.1749	88.0953	73.9204	1.72e-67	4.12e-67
EEF1A1P11	-0.627422	3.63942	4.26684	3.26e-96	3.37e-95
GALNT16	6.7948	3.22959	-3.56521	2.25e-60	4.75e-60
VPS45	13.2999	9.19117	-4.10873	6.67e-85	2.5e-84
NLGN3	8.91996	38.3941	29.4741	2.08e-85	8e-85
CAPN3	18.8213	1.35638	-17.465	6.15e-96	6e-95
CA10	13.2719	8.45862	-4.81323	4.05e-25	5.61e-25
POGK	5.74184	10.6334	4.89161	5.87e-83	2.05e-82
PRKACB	27.7598	23.1366	-4.62319	5.02e-09	5.81e-09
SNX19	7.266	12.4464	5.18039	2.25e-74	6.16e-74
RPF1	5.84281	12.4648	6.62194	6.41e-88	2.77e-87
CHORDC1	8.93767	2.0406	-6.89707	1.01e-97	1.85e-96
ATP6V0E1	19.5526	62.7932	43.2406	5.94e-93	3.66e-92
AC245033.3	3.87002	0.213454	-3.65656	1.6e-67	3.84e-67
RPL3P4	7.50783	22.603	15.0952	4.65e-72	1.21e-71
MYH7	1.03395	5.09262	4.05867	1.35e-41	2.24e-41
ADCY2	17.5339	8.72467	-8.80922	2.08e-54	4.03e-54
TMEM86B	4.09284	0.737877	-3.35497	9.34e-95	7.21e-94
RGS20	7.60981	2.56969	-5.04012	1.36e-65	3.14e-65
EIF3I	26.05	68.296	42.246	5.33e-98	1.18e-96
HMGB2	12.3562	22.8518	10.4955	2.88e-33	4.36e-33
UBE2N	17.4035	14.0723	-3.33112	1.07e-16	1.35e-16
LSM2	9.26233	30.0482	20.7859	1.26e-96	1.48e-95
ABCA1	0.671688	9.60219	8.9305	4.74e-97	6.35e-96
MIR1249	-1.8576	1.68319	3.54078	2.35e-82	8.01e-82
NIF3L1	6.1539	10.5165	4.3626	2.33e-93	1.5e-92
MMUT	5.00226	12.7875	7.78527	1.14e-96	1.36e-95
MRPS25	15.4466	7.64127	-7.80531	1.2e-94	9.08e-94
ZCCHC17	17.9018	24.4836	6.58183	5.84e-38	9.32e-38
KATNB1	14.6316	8.91891	-5.71271	4.41e-64	9.92e-64
CREM	11.1931	4.0708	-7.12229	1.31e-90	6.7e-90
RASSF4	14.74	25.6101	10.8702	2.25e-18	2.9e-18
AC139768.1	11.0707	7.61057	-3.46008	5.78e-44	9.84e-44
CSPG4	2.22597	15.1629	12.9369	1.93e-84	7.07e-84
BIN3	5.29387	2.15386	-3.14001	4.01e-96	4.06e-95
PLP1	180.588	283.413	102.824	0.00070529	0.000757147
RTN2	16.3412	4.81053	-11.5307	7.62e-87	3.11e-86
LYZ	0.871539	9.03306	8.16152	6.13e-37	9.66e-37
DDX21	2.58189	9.95295	7.37106	7.2e-97	9.1e-96
SH3BGR	8.3385	11.3609	3.02245	0.0225105	0.0234605
SAP30	4.90071	13.8092	8.90849	9.33e-93	5.65e-92
ZFYVE19	7.67735	4.64033	-3.03703	4.11e-79	1.27e-78
NR2F1	18.7187	26.3268	7.60811	6.48e-12	7.76e-12
MORF4L2	56.3634	63.4916	7.12828	3.96e-08	4.53e-08
LINC01145	5.24111	-0.17092	-5.41203	1.6e-98	7.93e-97
SYNJ1	11.4637	6.04976	-5.41396	1.02e-51	1.91e-51
CCDC167	6.67209	33.2688	26.5967	5.23e-98	1.17e-96
FOCAD	6.95976	2.62738	-4.33237	3.73e-86	1.48e-85
ICA1	12.1186	2.32302	-9.79559	7.37e-93	4.49e-92
RPL10P16	2.12115	5.51708	3.39593	4.46e-31	6.59e-31
WIF1	10.6916	1.62811	-9.06349	7.41e-66	1.72e-65
TRIM25	2.6823	6.75437	4.07208	1.86e-90	9.38e-90
TMEM30A	16.5766	45.933	29.3564	3.67e-87	1.52e-86
DDR1	19.9293	96.2083	76.279	2.83e-90	1.41e-89
SPI1	2.20137	13.2741	11.0728	1.59e-81	5.27e-81
SLC9A1	8.24301	4.40051	-3.8425	5.02e-65	1.15e-64
SCPEP1	14.8993	8.75385	-6.14543	1.68e-54	3.26e-54
FBXO28	3.04014	6.47443	3.43428	1.37e-92	8.14e-92
PDIA3	19.3419	41.8562	22.5143	4.4e-86	1.74e-85
SLPI	1.22565	11.471	10.2454	5.53e-65	1.26e-64
HAUS7	15.4244	0.715193	-14.7092	2.5e-98	8.24e-97
MED1	2.60965	5.90083	3.29119	1.11e-88	5.03e-88
TIMP4	1.4036	50.6515	49.2479	8.23e-97	1.02e-95
RBM12	2.95136	9.76703	6.81567	2.51e-96	2.69e-95
FP236383.3	834.74	-1.3191	-836.059	1.31e-119	6.95e-117
TTLL1	4.31617	9.04233	4.72616	1.69e-90	8.53e-90
WDR90	5.7427	1.87803	-3.86467	7.47e-84	2.69e-83
FCGRT	8.77895	24.4995	15.7205	2.83e-70	7.1e-70
IGDCC4	1.23029	4.99304	3.76275	1.24e-64	2.83e-64
STXBP5-AS1	3.45289	-0.137441	-3.59033	2.97e-95	2.49e-94
ZNF622	6.90768	13.8986	6.99095	8.3e-94	5.66e-93
ANXA3	3.97926	0.0562688	-3.92299	5.27e-95	4.22e-94
CMSS1	9.63649	5.34741	-4.28907	1.22e-81	4.05e-81
SZRD1	7.72032	18.1257	10.4054	7.04e-81	2.28e-80
PHACTR3	20.1866	10.0262	-10.1604	3.66e-69	9.02e-69
NPIPB3	24.8033	-0.149883	-24.9532	1.6e-98	7.93e-97
SAYSD1	2.65018	6.14914	3.49896	3.53e-96	3.62e-95
SLA	0.905425	3.96251	3.05709	4.07e-61	8.69e-61
PIH1D1	18.7757	13.6572	-5.11853	1.67e-53	3.22e-53
RPL38	253.611	52.464	-201.147	4.73e-98	1.1e-96
PTPN12	7.05118	11.5599	4.50876	3.92e-61	8.37e-61
ADIPOR2	10.0478	21.5608	11.513	7e-62	1.52e-61
RHEB	41.5606	27.0767	-14.4839	1.34e-57	2.72e-57
RASD2	9.92563	3.22447	-6.70116	1.76e-69	4.37e-69
PRRT2	39.9518	9.25253	-30.6993	8.66e-86	3.38e-85
RPS10-NUDT3	6.00545	-0.334539	-6.33999	3.4e-89	1.58e-88
ZNF664	13.3881	28.6941	15.306	9.01e-79	2.76e-78
TYK2	22.7598	11.1879	-11.5719	5.8e-81	1.89e-80
FAHD2B	12.3319	2.97147	-9.36043	2.5e-94	1.8e-93
PSMB5	28.2881	48.3209	20.0328	9.45e-85	3.51e-84
BDH1	14.11	1.83034	-12.2797	1.82e-98	7.93e-97
LRIG1	13.3578	72.5308	59.1731	1.89e-80	6.03e-80
NOTCH2	3.20463	9.92188	6.71725	5.75e-74	1.56e-73
FN3KRP	12.249	16.1522	3.90319	6.29e-52	1.18e-51
MRPL10	11.2445	15.5046	4.26005	3e-67	7.15e-67
DPYSL3	10.5954	105.112	94.5164	1.08e-97	1.94e-96
CXCL8	0.917339	7.08154	6.16421	3.08e-07	3.48e-07
NCAPH2	11.5037	16.341	4.83732	1.86e-43	3.15e-43
RPS2P5	17.2207	39.0748	21.8541	1.01e-11	1.21e-11
APBA2	24.8676	21.744	-3.12361	1.09e-08	1.25e-08
MICOS10	52.4177	4.1936	-48.2241	1.6e-98	7.93e-97
SERPINI1	75.6867	15.8699	-59.8168	3.43e-83	1.21e-82
UBE2J1	3.93563	14.2313	10.2956	1.73e-98	7.93e-97
RPL23AP82	8.26593	2.67027	-5.59566	3.91e-96	3.97e-95
MZT2B	74.9569	24.7851	-50.1719	1.3e-94	9.79e-94
MCL1	12.7791	52.1639	39.3848	1.31e-93	8.74e-93
VCAM1	0.198381	7.90052	7.70214	7.64e-77	2.22e-76
POPDC3	5.4986	1.09887	-4.39973	3.98e-83	1.4e-82
ULK1	12.1704	7.0831	-5.08728	4e-65	9.17e-65
LAMTOR4	46.3381	39.0425	-7.29562	1.91e-26	2.69e-26
FYTTD1	3.64718	7.99109	4.34391	1.28e-94	9.64e-94
PNMA6A	11.7638	3.09287	-8.67094	3.8e-83	1.33e-82
GNG4	4.62984	12.7942	8.16437	2.61e-52	4.94e-52
INSIG1	8.6654	15.3216	6.65619	1.54e-26	2.17e-26
SORBS2	8.51031	1.34227	-7.16804	2.87e-94	2.06e-93
LINC00982	11.1222	0.981454	-10.1407	1.17e-93	7.8e-93
PSKH1	2.86181	10.9368	8.07501	1.38e-97	2.33e-96
CFB	3.40761	-0.00923362	-3.41685	3.34e-91	1.78e-90
CDO1	9.48153	23.2159	13.7344	6.94e-73	1.84e-72
ASGR1	5.29084	1.89956	-3.39128	4.32e-80	1.37e-79
TNPO3	5.11312	15.0073	9.89417	1.44e-96	1.66e-95
NDUFA3	75.992	16.0979	-59.8941	1.63e-96	1.85e-95
AC004057.1	69.2675	-0.345152	-69.6126	8.41e-99	7.93e-97
CPT2	2.25623	6.01647	3.76024	3.92e-91	2.08e-90
NREP	25.7922	10.8652	-14.927	7.33e-78	2.18e-77
MAFK	10.3106	3.80768	-6.50289	3.09e-85	1.18e-84
RNASET2	13.2225	7.39046	-5.832	2.66e-47	4.72e-47
RPS24	302.818	97.3288	-205.489	2.15e-97	3.33e-96
AC124312.2	1.15272	4.84349	3.69077	5.95e-29	8.6e-29
SIPA1	4.47653	8.05616	3.57964	3.78e-36	5.9e-36
MFN2	16.6748	24.3952	7.72044	2.61e-46	4.57e-46
LSAMP	10.9672	20.6675	9.70025	4.36e-39	7.04e-39
RPL9	144.174	84.0066	-60.1676	4.2e-51	7.82e-51
LIMD2	9.55084	3.83861	-5.71223	3.47e-82	1.18e-81
SNRNP35	8.42264	3.46668	-4.95596	1.1e-93	7.4e-93
DCAF7	5.76239	25.4497	19.6873	3.6e-98	9.39e-97
RHOC	28.522	38.3702	9.8482	9.49e-10	1.11e-09
SERP1	14.0113	21.9748	7.96355	1.22e-62	2.68e-62
CDS2	7.43551	15.3803	7.94477	3.7e-71	9.47e-71
EIF3H	33.9803	23.4217	-10.5587	3.26e-59	6.78e-59
EIF2AK2	2.73033	8.18541	5.45508	4.18e-93	2.62e-92
ENDOV	6.48131	3.28426	-3.19704	2.83e-90	1.41e-89
MINDY1	3.9333	10.0889	6.15563	7.78e-84	2.8e-83
INKA1	1.71567	4.75129	3.03562	5.56e-67	1.32e-66
ZDHHC20	4.52486	7.87306	3.3482	1.98e-59	4.13e-59
CAPN2	15.2478	19.9418	4.69405	1.42e-22	1.91e-22
SMARCD1	10.8457	14.9887	4.14303	5.06e-32	7.56e-32
STAT1	7.19746	21.5494	14.352	1.36e-84	5.02e-84
NKAIN3-IT1	3.88797	13.8044	9.91643	2.02e-38	3.24e-38
TSC2	19.7466	9.45563	-10.291	8.74e-86	3.41e-85
METTL22	5.64941	1.48984	-4.15958	2.43e-98	8.19e-97
RILP	5.89731	2.26471	-3.63261	2.84e-80	9.04e-80
CMTM3	2.00048	15.5912	13.5907	2.05e-96	2.25e-95
ACAD8	9.43947	6.4384	-3.00107	3.24e-76	9.27e-76
NOMO3	6.31519	0.345652	-5.96954	1.06e-97	1.91e-96
PCBP1	38.6437	61.567	22.9233	1.59e-80	5.11e-80
C9orf16	63.3991	24.6785	-38.7206	1.67e-90	8.43e-90
SCN2B	10.5808	4.45196	-6.12883	3.47e-54	6.71e-54
GLT1D1	5.92272	1.4	-4.52273	1.99e-68	4.83e-68
CRIP1	4.65174	-0.300818	-4.95256	1.46e-95	1.29e-94
POLR1D	14.9206	4.74897	-10.1717	2.44e-98	8.2e-97
ATF6B	14.2731	22.0506	7.77751	6.26e-73	1.67e-72
RAN	54.0573	36.5725	-17.4848	1.06e-64	2.41e-64
BCL7B	17.6176	13.5524	-4.06516	6.12e-43	1.03e-42
PHGDH	22.7681	37.1975	14.4295	1.84e-22	2.48e-22
CCDC91	7.44711	3.19597	-4.25114	1.37e-89	6.53e-89
PRMT1	25.5284	20.2019	-5.32647	5.3e-33	8.01e-33
CRIP3	4.0769	1.01203	-3.06487	9.88e-85	3.67e-84
PTS	12.0421	4.43983	-7.60229	1.19e-94	9.06e-94
ABCF2	8.69676	16.156	7.45925	1.44e-97	2.41e-96
RPL37AP1	-1.558	2.30063	3.85863	1.25e-84	4.62e-84
CFL2	21.1871	10.3067	-10.8804	3.62e-83	1.27e-82
PBK	-1.11069	5.25355	6.36424	8.61e-90	4.17e-89
ECE1	6.74804	13.4274	6.67938	4.03e-43	6.82e-43
CIZ1	24.681	20.7463	-3.93462	2.65e-21	3.52e-21
NUTM2A-AS1	4.69398	1.28927	-3.40471	8.88e-93	5.39e-92
PRPF19	30.7026	44.9137	14.2111	2.16e-62	4.73e-62
PXDN	1.82977	5.48995	3.66018	2.67e-47	4.73e-47
ZNF23	4.48722	-0.0377442	-4.52496	1.6e-98	7.93e-97
LY86	0.838467	12.0257	11.1873	2.02e-93	1.31e-92
LCAT	5.06935	14.4017	9.33238	2.24e-57	4.52e-57
SPNS1	6.11755	0.779891	-5.33765	1.29e-96	1.51e-95
HLA-DRB6	-0.694158	7.9562	8.65036	5.48e-85	2.06e-84
CORO1C	8.25722	31.9091	23.6519	6.59e-97	8.44e-96
NRN1	44.926	20.1056	-24.8203	3.23e-53	6.18e-53
AKR1C1	4.54042	1.2448	-3.29562	3.85e-70	9.65e-70
RF00100	-1.5409	8.87753	10.4184	1.6e-98	7.93e-97
NFASC	13.9113	9.03922	-4.8721	8.06e-49	1.46e-48
APEX2	1.67372	5.73398	4.06026	1.86e-98	7.93e-97
RNA5SP216	22.8072	-2.11464	-24.9218	4.61e-152	2.95e-149
ZBTB33	2.25286	7.88274	5.62989	7.33e-98	1.48e-96
POMT1	13.7988	10.287	-3.51172	1.12e-38	1.8e-38
TIMM50	15.6509	10.6678	-4.98312	1.65e-59	3.45e-59
TMEM164	2.77697	5.9931	3.21613	2.18e-86	8.74e-86
TP53INP1	0.729219	5.72174	4.99253	2.25e-97	3.43e-96
BMP7	5.95493	21.355	15.4001	2.5e-81	8.23e-81
MTATP8P2	-1.90492	4.4249	6.32982	1.43e-90	7.27e-90
SRXN1	8.89981	0.328978	-8.57083	1.6e-98	7.93e-97
RBM4	18.0397	3.29115	-14.7485	1.6e-98	7.93e-97
AL355574.1	-1.24275	2.96683	4.20958	1.48e-98	7.93e-97
AC008755.1	3.17493	7.7438	4.56887	1.16e-90	5.93e-90
MOB1A	3.59202	11.4546	7.86263	3.84e-95	3.13e-94
FBLN7	3.89179	0.723248	-3.16854	1.97e-61	4.24e-61
EPB41L4B	4.3272	1.04452	-3.28268	1.02e-75	2.89e-75
LRPAP1	25.1271	12.7012	-12.4259	8.59e-87	3.5e-86
FAM184A	5.44047	1.8752	-3.56527	2.99e-95	2.5e-94
VIPR1	8.25017	0.36852	-7.88165	9.8e-98	1.81e-96
P2RY12	1.61793	22.2837	20.6658	2.96e-82	1.01e-81
SPTSSA	3.86205	16.8904	13.0283	4.04e-98	9.95e-97
RASSF2	10.0746	66.3619	56.2874	1.71e-87	7.21e-87
CNIH2	31.8884	15.0799	-16.8085	2.57e-66	6.03e-66
FURIN	7.51514	11.614	4.09889	2.34e-59	4.87e-59
FPR3	-1.10308	2.34573	3.44881	3.58e-80	1.13e-79
SLBP	11.2263	16.7437	5.51735	2.19e-62	4.78e-62
GNL3	9.82949	15.0567	5.22721	8.09e-62	1.75e-61
SALL1	3.18786	15.1036	11.9157	1.13e-89	5.42e-89
CA4	8.36825	4.71605	-3.6522	4.18e-60	8.78e-60
RNASEH2B	7.50847	2.61165	-4.89682	5.56e-95	4.42e-94
STRN4	17.2121	11.4234	-5.78869	2.15e-58	4.41e-58
TSPAN3	61.2326	66.5551	5.32251	0.000107165	0.000116733
ADNP2	1.8169	4.87324	3.05634	3.38e-90	1.68e-89
NLRP1	56.3636	17.6631	-38.7005	9.34e-95	7.21e-94
CRTAP	9.46829	23.6548	14.1865	9.13e-87	3.72e-86
LRP1	23.5996	38.6945	15.0949	6.13e-34	9.35e-34
THUMPD1	4.48722	7.94846	3.46124	6.91e-80	2.18e-79
DDR2	1.68495	5.18741	3.50247	1.21e-35	1.88e-35
SLC25A5	50.0542	111.362	61.3078	5.97e-94	4.13e-93
BSN	7.37614	3.92605	-3.4501	1.3e-42	2.19e-42
KLHL9	2.49069	7.93822	5.44753	7.47e-71	1.9e-70
CLIP3	55.4872	81.2266	25.7394	1.25e-19	1.63e-19
ENO1	145.67	221.488	75.8186	6.01e-40	9.81e-40
LNPK	2.82849	6.11602	3.28754	1.98e-87	8.33e-87
ASAP3	4.74534	10.6843	5.93901	5.2e-50	9.55e-50
NMRK1	8.86541	2.78933	-6.07609	2.13e-94	1.56e-93
CHMP1A	17.7493	27.9767	10.2274	3.79e-87	1.57e-86
GANAB	16.2554	53.6185	37.3631	1.6e-98	7.93e-97
ARNTL	7.9191	3.274	-4.6451	2.1e-84	7.69e-84
SRRM2	79.4842	39.1522	-40.332	8.29e-74	2.24e-73
LGALS8	8.25175	2.331	-5.92075	1.27e-97	2.2e-96
IRF2BPL	5.12968	13.0196	7.88996	7.1e-94	4.88e-93
ZCCHC12	6.63053	3.06668	-3.56385	1.77e-44	3.03e-44
PC	20.2602	13.6405	-6.61975	4.48e-37	7.09e-37
MRFAP1L1	21.8425	38.4177	16.5752	1.08e-84	4e-84
FOXG1	6.71562	10.6363	3.92064	8.1e-07	9.13e-07
FKBP10	6.06477	23.5027	17.4379	9.61e-66	2.23e-65
NEMP1	0.994505	4.17171	3.1772	1.14e-97	2.02e-96
CAMKK1	21.4384	3.69487	-17.7435	2.92e-85	1.12e-84
C1QTNF4	13.5126	2.8263	-10.6863	3.59e-83	1.26e-82
TRNP1	11.0417	5.8763	-5.16537	9.64e-49	1.74e-48
NDUFA9	15.0494	3.9443	-11.1051	2.73e-97	4.01e-96
RRP9	3.71484	13.3911	9.67625	2.5e-98	8.24e-97
CBX1	18.0963	35.4611	17.3648	1.21e-82	4.18e-82
PLOD3	7.74188	12.1863	4.44439	2.62e-28	3.76e-28
ILF3	18.1697	24.5502	6.38047	1.35e-42	2.27e-42
CAMKK2	34.7847	8.71386	-26.0708	1.09e-84	4.03e-84
WSCD2	5.4518	0.832971	-4.61883	7.62e-72	1.98e-71
BCL11A	13.7427	0.526575	-13.2161	2.49e-97	3.73e-96
TCAF1	10.1674	5.65319	-4.51425	7.33e-64	1.64e-63
ASIC1	7.48054	21.6618	14.1813	1.25e-47	2.22e-47
MIGA2	8.27908	4.79139	-3.48769	2.64e-85	1.01e-84
RRAGD	4.27888	14.3065	10.0276	3.02e-88	1.33e-87
RNU6-322P	-2.11458	1.63252	3.7471	1.79e-91	9.77e-91
S100A6	50.4471	215.64	165.193	1.54e-63	3.44e-63
AC004967.1	-0.941047	4.50848	5.44952	1.52e-98	7.93e-97
HGS	31.519	9.51383	-22.0052	2.27e-98	8.06e-97
MRPS16	8.48985	18.2925	9.80265	5.95e-96	5.83e-95
FABP7	20.1227	42.409	22.2862	0.00545256	0.00576125
PPIH	7.35177	10.8949	3.54318	9.67e-28	1.38e-27
KATNA1	2.09377	5.7139	3.62013	3.75e-96	3.82e-95
SDR39U1	21.5782	4.97774	-16.6005	6.08e-97	7.88e-96
TJP2	5.98728	26.3733	20.3861	5.75e-60	1.21e-59
SLC7A1	4.42044	14.6863	10.2659	3.04e-87	1.26e-86
MOB3A	3.90058	11.3941	7.49355	1.95e-97	3.07e-96
FUS	51.5599	31.5521	-20.0079	9.9e-75	2.74e-74
EXTL1	10.3142	2.6861	-7.62809	8.98e-77	2.6e-76
IFITM2	29.0201	17.5946	-11.4255	3.83e-11	4.55e-11
RCC1	1.43091	5.57132	4.14041	3.15e-84	1.15e-83
ODF2L	5.9532	1.01621	-4.93699	4.1e-98	9.97e-97
LANCL2	7.15828	23.7564	16.5981	1.4e-69	3.46e-69
2021-09-06	6.74042	3.21688	-3.52355	1.97e-71	5.06e-71
LPIN2	6.16913	10.6849	4.51573	1.34e-70	3.39e-70
PDIA4	4.12937	33.7701	29.6407	1.24e-97	2.15e-96
PPFIA3	22.3198	4.52569	-17.7941	8.41e-94	5.73e-93
IGKV3-20	-0.921983	2.29427	3.21625	1.53e-05	1.69e-05
TCF7L1	1.52245	7.9203	6.39785	2.33e-91	1.26e-90
FHIT	4.64844	1.59607	-3.05238	2.07e-93	1.34e-92
SVIL-AS1	7.053	3.18542	-3.86758	1.97e-89	9.32e-89
GAD1	14.3149	6.60892	-7.70596	5e-41	8.26e-41
ATP5PB	48.0936	33.2824	-14.8112	4.22e-62	9.18e-62
TEPSIN	5.88717	2.25664	-3.63053	1.59e-89	7.56e-89
EGFL8	6.39659	1.10185	-5.29474	1.1e-97	1.96e-96
DDT	24.7436	9.19295	-15.5506	3.41e-93	2.17e-92
MIR4740	-2.11458	2.28771	4.40229	4.9e-96	4.88e-95
SMG6	8.49698	3.87423	-4.62275	1.87e-96	2.08e-95
YARS	18.2244	10.7777	-7.44673	2.01e-66	4.73e-66
CUL1	10.4369	18.2273	7.79038	3.8e-92	2.19e-91
SPCS1	32.8915	14.3003	-18.5912	1.25e-95	1.13e-94
PHC2	15.9779	34.1128	18.1348	2.11e-80	6.74e-80
GORASP2	8.5887	13.8032	5.21448	7.15e-96	6.84e-95
CBWD3	6.38386	-0.733168	-7.11703	1.6e-98	7.93e-97
RACGAP1	2.21468	6.2818	4.06712	1.9e-78	5.76e-78
NAT14	19.1185	14.444	-4.67458	8.54e-28	1.22e-27
DNLZ	5.97935	-0.477398	-6.45675	1.39e-96	1.61e-95
AL365357.1	1.59698	5.72155	4.12456	5.01e-13	6.07e-13
FCGBP	0.0761566	12.8433	12.7672	4.01e-79	1.24e-78
LUZP2	1.56526	10.7578	9.19255	6.88e-39	1.11e-38
COTL1	16.9196	22.7255	5.80585	1.01e-08	1.17e-08
MIDN	7.6498	30.7536	23.1038	1.74e-90	8.81e-90
RPL14	95.4028	32.8768	-62.5261	1.69e-97	2.72e-96
CHMP6	5.06192	11.642	6.58013	4.55e-96	4.58e-95
GADD45G	6.05542	34.9443	28.8889	1.11e-62	2.43e-62
PFDN2	34.5275	50.6299	16.1023	8.93e-49	1.61e-48
LINC01963	8.48525	12.6355	4.1503	9.93e-36	1.55e-35
PDZD4	84.6319	46.2291	-38.4027	6.62e-45	1.14e-44
BCL2L2	25.2559	14.556	-10.6999	8.51e-62	1.84e-61
PTX3	0.0776418	5.35698	5.27934	8.35e-46	1.45e-45
CD200	13.7068	9.87106	-3.83576	2.21e-19	2.88e-19
MMP15	1.85076	7.69419	5.84343	4.44e-82	1.5e-81
QKI	25.0645	47.9471	22.8826	6.15e-52	1.16e-51
KIF21B	6.18883	9.39938	3.21055	2.08e-07	2.35e-07
MID1IP1-AS1	-0.672741	2.61971	3.29245	2.58e-89	1.21e-88
UBE4A	3.57372	6.85165	3.27793	1.15e-71	2.98e-71
VASP	3.61269	8.41611	4.80343	5.7e-63	1.25e-62
CSPG5	19.8464	56.6895	36.843	7.59e-40	1.24e-39
BSCL2	87.5237	2.66925	-84.8545	1.6e-98	7.93e-97
EXOC2	3.64778	8.54454	4.89676	1.08e-93	7.31e-93
CADPS2	9.1972	3.14146	-6.05574	6.72e-68	1.62e-67
KCNIP4	11.949	2.94266	-9.00636	2.94e-77	8.63e-77
VPS37D	3.49269	7.40822	3.91554	8.75e-73	2.32e-72
DNAJB5	5.34507	9.68754	4.34247	1.33e-52	2.52e-52
PCBP1-AS1	6.28965	0.841284	-5.44836	1.6e-98	7.93e-97
DYNC1I1	16.3722	5.4287	-10.9435	1.32e-64	3.01e-64
PROCR	0.612788	5.1132	4.50041	3.73e-91	1.98e-90
GYPC	2.41048	6.47398	4.0635	1.1e-42	1.84e-42
REC8	7.66215	10.8055	3.14338	1.83e-05	2.02e-05
GARS	23.7731	20.6942	-3.07889	5.82e-18	7.46e-18
HIPK1	5.41129	10.7641	5.35285	4.16e-72	1.09e-71
DYNLL2	20.5966	32.2689	11.6724	2.3e-47	4.07e-47
AL109811.2	10.6874	4.74044	-5.94694	1.9e-78	5.76e-78
TRMT112	37.3297	41.8209	4.49123	3.93e-05	4.32e-05
ZC3HC1	3.20152	7.87231	4.6708	7.23e-98	1.46e-96
PPP1R14A	17.5511	12.775	-4.7761	1.04e-11	1.25e-11
LDHB	178.113	221.961	43.8481	9.48e-11	1.12e-10
COMMD4	14.3819	6.70941	-7.67254	5.87e-89	2.69e-88
CNTFR	16.8387	30.0036	13.165	6.86e-19	8.89e-19
KCMF1	9.29142	6.08164	-3.20978	3.82e-67	9.08e-67
MPC1	27.4671	40.5984	13.1313	6.78e-38	1.08e-37
FAM120C	1.9607	5.53175	3.57105	2.7e-93	1.73e-92
HLA-H	1.24625	12.0951	10.8488	1.68e-93	1.1e-92
SLC20A2	9.96241	16.5053	6.54286	8.09e-41	1.33e-40
POLR2E	43.2642	23.8269	-19.4373	1.03e-92	6.21e-92
GNPDA1	7.67882	13.2701	5.59128	4.7e-86	1.86e-85
IQSEC1	26.9746	11.8012	-15.1735	2.51e-70	6.31e-70
RNU4-2	16.4873	10.0204	-6.46691	2.54e-05	2.8e-05
RPL32	226.88	122.842	-104.037	1.13e-81	3.77e-81
NDRG3	26.8194	30.2251	3.40572	0.00317953	0.00337393
TYMP	2.26168	5.69278	3.43109	2.42e-16	3.05e-16
SNX15	6.98642	-0.0991867	-7.0856	1.54e-96	1.75e-95
ITPR1	17.8306	2.56328	-15.2674	2.85e-89	1.33e-88
PEX11B	13.148	17.7239	4.57586	1.92e-49	3.49e-49
DPP3	4.28296	8.00134	3.71838	5.72e-85	2.15e-84
TRMT2A	12.6087	8.88623	-3.72249	1.71e-50	3.16e-50
TRMT5	1.17651	5.30786	4.13136	7.43e-98	1.49e-96
CSNK2B	38.9302	14.142	-24.7882	6.18e-97	8e-96
GRINA	75.4889	107.434	31.9456	2.17e-35	3.37e-35
ASF1A	4.06974	12.6178	8.54806	4.79e-95	3.85e-94
CD248	0.852829	5.71033	4.8575	3.72e-32	5.56e-32
AC113935.1	4.01196	17.502	13.49	1.71e-81	5.65e-81
ENHO	70.7609	101.721	30.9598	0.000341746	0.000369118
PBDC1	4.26499	13.1292	8.8642	1.46e-96	1.67e-95
SNX7	2.72254	10.0582	7.33564	1.42e-96	1.64e-95
KIAA1211L	11.2494	3.2971	-7.95231	2.28e-76	6.55e-76
TNPO1	2.61715	10.3135	7.69633	1.46e-96	1.67e-95
SLC35F6	3.91638	12.4724	8.55607	2.27e-98	8.06e-97
FIBIN	3.23949	32.5702	29.3307	8.33e-82	2.79e-81
RAP1GAP	34.2666	10.5843	-23.6823	4.83e-81	1.57e-80
TMEM126B	17.1888	12.444	-4.7448	3.91e-60	8.22e-60
YIF1A	9.58324	23.1044	13.5212	3.43e-93	2.18e-92
EHMT1	6.59366	3.27065	-3.32301	4.14e-87	1.71e-86
RPL23AP42	89.0318	6.50267	-82.5291	1.6e-98	7.93e-97
FBP1	-0.0594364	3.08976	3.1492	2.21e-88	9.84e-88
TNFRSF14	9.91152	2.59331	-7.31821	4.67e-88	2.04e-87
C1orf56	1.11486	4.23318	3.11832	2.43e-98	8.19e-97
TAOK1	3.91976	8.87373	4.95397	9.41e-83	3.26e-82
ATP2B4	13.2703	23.5954	10.3251	7.18e-40	1.17e-39
WASH9P	10.3055	1.75887	-8.54668	2.66e-96	2.83e-95
AGAP4	6.35131	0.629725	-5.72158	1.81e-98	7.93e-97
FAM216A	9.58473	5.94399	-3.64074	4.95e-58	1.01e-57
KPNA6	4.94012	8.57578	3.63567	1.07e-73	2.9e-73
ALG5	5.13026	9.36998	4.23972	5.96e-73	1.59e-72
MOCS2	21.0515	10.4201	-10.6314	4.17e-91	2.2e-90
NEFL	69.7348	18.3144	-51.4205	3.99e-65	9.15e-65
FAM156A	6.11798	-0.692581	-6.81056	1.6e-98	7.93e-97
CYBRD1	5.90679	14.4147	8.50787	1.34e-47	2.39e-47
TMSB4XP1	-1.16145	3.77217	4.93362	5.38e-56	1.07e-55
CDC37	47.5175	35.776	-11.7415	5.96e-53	1.14e-52
LRTM2	6.34643	1.10619	-5.24024	1.11e-69	2.75e-69
N4BP2L1	10.1624	3.67088	-6.49155	2.75e-97	4.02e-96
ANO6	1.53239	8.19702	6.66464	2.12e-92	1.24e-91
DCLK1	17.5659	12.9423	-4.62365	3.99e-12	4.79e-12
FABP5	20.3257	9.78183	-10.5439	9.51e-43	1.6e-42
ALS2CL	5.54099	0.115003	-5.42599	9.74e-97	1.18e-95
TMSB15A	-0.322687	8.5733	8.89599	3.82e-84	1.39e-83
RIMBP2	7.06622	1.07557	-5.99065	1.25e-80	4.03e-80
PRMT8	6.45707	0.193067	-6.26401	3.39e-90	1.68e-89
SELENOK	21.1044	27.9764	6.87205	1.37e-29	1.99e-29
IFIT5	2.33146	7.86351	5.53206	1.79e-94	1.33e-93
APP	118.99	204.665	85.6745	4.38e-41	7.24e-41
FAM163B	23.5695	9.8856	-13.6839	3.17e-48	5.68e-48
IFT52	4.96082	12.4379	7.4771	5.37e-98	1.18e-96
NRBP2	21.8153	17.654	-4.16128	1.3e-15	1.63e-15
GPAA1	19.7094	29.9244	10.215	1.45e-66	3.41e-66
SMARCA5	5.56044	14.5414	8.98098	7.54e-97	9.44e-96
DNALI1	4.60493	8.75213	4.1472	1.41e-17	1.8e-17
UBTD2	2.10535	8.99962	6.89427	1.6e-98	7.93e-97
UGGT1	1.7081	5.27906	3.57096	6.23e-96	6.07e-95
ZKSCAN8	1.61717	6.41737	4.80019	9.43e-96	8.75e-95
POLR2H	13.908	9.39739	-4.51066	2.92e-62	6.36e-62
SSX2IP	6.63499	3.09405	-3.54094	2.02e-62	4.42e-62
TSPAN5	14.383	10.4806	-3.90234	5.3e-35	8.18e-35
HSPA5	19.7234	85.3913	65.6679	1.06e-93	7.17e-93
MFSD4A	12.6409	3.33403	-9.30686	1.12e-74	3.09e-74
RER1	14.1728	10.3707	-3.80206	6.47e-46	1.13e-45
CNPY4	3.86847	9.37174	5.50327	8.69e-86	3.39e-85
CIAO3	11.0053	4.56659	-6.43872	7.69e-94	5.26e-93
TMEM240	13.4439	4.37191	-9.07204	5.13e-88	2.23e-87
CIRBP	82.0162	65.2125	-16.8037	9.58e-16	1.2e-15
CEP170B	12.6695	5.69152	-6.97803	2.24e-62	4.9e-62
NCOR1	11.5386	6.64416	-4.89444	8.4e-92	4.69e-91
ADGRL1	15.6498	18.7321	3.08226	6.64e-07	7.48e-07
TRRAP	2.49305	6.6318	4.13875	7.45e-89	3.4e-88
EIF3D	16.1105	30.5032	14.3927	5.78e-84	2.09e-83
HIGD1A	53.5562	38.2024	-15.3538	6.32e-42	1.05e-41
SKP1	148.977	24.6186	-124.359	1.6e-98	7.93e-97
DPY19L1	4.77897	12.4663	7.6873	4.6e-63	1.02e-62
IVNS1ABP	8.86078	15.8244	6.96361	3.31e-71	8.48e-71
TBC1D17	18.8951	13.8869	-5.00826	4.2e-40	6.86e-40
CARS	10.7358	6.25137	-4.48439	9.83e-80	3.09e-79
PLK2	16.3412	4.70313	-11.6381	2.58e-79	8e-79
GON4L	6.92789	3.36556	-3.56234	2.46e-93	1.59e-92
LONP1	15.1275	20.2114	5.08399	9.48e-44	1.61e-43
SMG8	2.05777	5.21994	3.16217	2.6e-95	2.2e-94
HHATL	30.5994	7.94115	-22.6583	2.09e-73	5.61e-73
PTPRZ1	20.3034	161.999	141.696	2.66e-91	1.43e-90
SLC27A3	7.53608	3.30733	-4.22875	2.11e-62	4.62e-62
DESI1	10.0819	14.7587	4.67683	2.52e-43	4.27e-43
RBSN	5.09049	11.5074	6.41694	4.78e-77	1.39e-76
PXYLP1	3.50316	6.85567	3.35252	7.73e-62	1.67e-61
C21orf62	-0.622182	4.5479	5.17008	1.05e-88	4.75e-88
SENP6	8.95289	5.81563	-3.13726	8.4e-75	2.33e-74
AC012617.1	3.83536	-0.253453	-4.08881	3.46e-98	9.24e-97
HINT2	14.0519	9.10139	-4.95052	3.32e-57	6.69e-57
APMAP	19.1504	52.9731	33.8227	1.61e-98	7.93e-97
COX6CP1	-1.69948	1.50441	3.20389	1.09e-58	2.24e-58
AMZ2P1	8.95399	5.79911	-3.15488	5.73e-65	1.31e-64
BEGAIN	12.8331	1.13768	-11.6954	5.32e-97	7.03e-96
ARL2	42.5103	20.4624	-22.0479	5.96e-86	2.34e-85
MLC1	34.4117	109.745	75.3334	7.35e-55	1.43e-54
AL162151.2	32.5376	6.1214	-26.4162	1.74e-23	2.37e-23
IFI16	4.78909	12.6642	7.87515	1e-57	2.03e-57
PPIF	10.979	35.7317	24.7528	2.6e-91	1.4e-90
EIF4A1	40.4609	1.47638	-38.9845	1.6e-98	7.93e-97
DOCK9	13.8678	3.54424	-10.3236	8.92e-97	1.1e-95
UBALD1	13.904	6.22237	-7.68167	9.45e-92	5.26e-91
CCDC71L	0.797548	4.94779	4.15024	1.24e-84	4.59e-84
OS9	25.8704	59.7728	33.9024	1.21e-71	3.14e-71
RPUSD3	11.5877	3.85484	-7.73288	4.1e-98	9.97e-97
HDAC2	9.229	4.91966	-4.30934	6.97e-83	2.42e-82
CLSTN1	89.0679	74.4053	-14.6626	2.28e-20	3.01e-20
PLSCR4	5.54422	10.3002	4.75601	3.68e-27	5.21e-27
RGL1	7.48058	12.1262	4.64563	7.98e-58	1.62e-57
UNC119B	5.17934	13.5693	8.39001	3.25e-97	4.61e-96
SATB1	10.6951	6.4914	-4.20367	5.86e-36	9.15e-36
FAM81A	8.76591	2.47892	-6.28699	1.75e-77	5.17e-77
DOC2A	32.5971	1.85275	-30.7444	6.36e-96	6.18e-95
AL355974.2	0.97891	12.0462	11.0673	1.65e-64	3.74e-64
GNAI2	36.6821	53.393	16.7109	9.57e-51	1.77e-50
SOX2	13.1002	144.36	131.26	2.58e-95	2.18e-94
UNC13C	10.886	-0.176867	-11.0629	9.61e-97	1.17e-95
AC083798.2	3.47478	0.370414	-3.10437	4.53e-98	1.06e-96
POLR2J3	18.5146	0.0879097	-18.4267	1.6e-98	7.93e-97
SCRN1	29.0428	50.3513	21.3085	2.74e-50	5.05e-50
CRHR1	5.32495	0.955582	-4.36937	4.61e-85	1.74e-84
SNRPE	17.237	29.5349	12.2979	3.74e-32	5.59e-32
ST6GALNAC6	44.9042	15.2509	-29.6534	1.02e-92	6.14e-92
SUMO2	41.0227	35.7543	-5.2684	2.24e-15	2.79e-15
LINC02381	-0.0338856	6.15745	6.19134	5.6e-94	3.89e-93
ELN	4.23593	14.8527	10.6168	8.61e-65	1.96e-64
ARHGAP33	16.5031	11.7108	-4.79231	1.53e-33	2.33e-33
WDR26	6.46736	10.5376	4.07029	2.4e-80	7.63e-80
NAGK	17.9996	7.16338	-10.8362	4.29e-97	5.83e-96
ATF7IP	2.34244	8.35715	6.01471	7.2e-96	6.88e-95
CUEDC1	6.55316	14.0917	7.53853	1.56e-74	4.3e-74
CGREF1	13.4398	5.47188	-7.96791	3.02e-75	8.44e-75
OTUB1	37.8216	18.1246	-19.6971	2.25e-89	1.06e-88
HERC2P3	25.6629	1.20009	-24.4628	8.29e-97	1.02e-95
KIAA1191	22.4716	28.5228	6.05114	3.9e-54	7.54e-54
EID1	44.5398	98.1809	53.6412	2.38e-91	1.28e-90
SF3B5	22.8688	72.3554	49.4866	2.05e-98	7.97e-97
ERC2	4.45872	1.43602	-3.02271	4.98e-66	1.16e-65
ERVK3-1	12.6443	3.34752	-9.29682	7.23e-98	1.46e-96
HMGN2P15	0.813801	6.51863	5.70482	5.47e-83	1.91e-82
P4HA1	3.986	14.1877	10.2017	5.91e-87	2.42e-86
CNOT6	2.21465	6.15677	3.94211	7.01e-97	8.9e-96
TRMT61A	4.28004	7.75318	3.47314	1.03e-78	3.14e-78
FKBP8	142.554	110.055	-32.4992	1.47e-33	2.24e-33
CAMK2D	9.24217	12.8198	3.57762	5.11e-18	6.56e-18
C19orf53	35.07	48.6177	13.5478	2.85e-46	4.99e-46
TMEM14A	20.2428	23.5399	3.29711	1.08e-07	1.23e-07
CYC1	31.1126	47.1914	16.0788	3.6e-68	8.72e-68
SEPHS1	6.49583	16.3191	9.8233	3.16e-94	2.26e-93
NMD3	4.08901	10.252	6.16299	5.75e-96	5.66e-95
STX4	14.0768	9.07463	-5.0022	1.28e-73	3.46e-73
AC060780.3	-2.11458	2.19989	4.31446	8.6e-96	8.07e-95
AFTPH	8.72047	4.46104	-4.25943	7.27e-93	4.44e-92
RPL37	139.032	43.7371	-95.2945	7.95e-97	9.89e-96
HDAC7	8.11904	4.56948	-3.54955	2.02e-63	4.49e-63
AFG3L1P	5.488	1.45464	-4.03337	1.64e-97	2.67e-96
RUSC1	18.7497	6.21498	-12.5348	3.99e-89	1.85e-88
RHOU	5.60686	22.3725	16.7656	5.24e-85	1.98e-84
DKC1	5.19787	10.8427	5.64479	4.64e-94	3.25e-93
FYN	32.8116	42.5904	9.77881	6.2e-19	8.04e-19
DBNDD2	63.952	6.89367	-57.0583	3.53e-97	4.92e-96
DNPH1	18.6144	22.1603	3.5459	5.36e-06	5.96e-06
ARHGEF2	18.9618	13.649	-5.31272	1.89e-36	2.97e-36
ZNF638	27.3165	7.65506	-19.6615	2.47e-98	8.22e-97
AL035252.4	17.5112	-0.48646	-17.9976	7.67e-85	2.86e-84
GBP2	2.72447	7.38278	4.65831	7.61e-23	1.03e-22
TOP2A	-0.810739	8.52152	9.33226	4.17e-87	1.73e-86
TMEM181	4.88769	10.6747	5.78698	1.32e-79	4.13e-79
ANXA1	5.80461	25.0164	19.2118	0.000122855	0.000133692
LAMTOR5	36.3898	21.9088	-14.4809	3.21e-72	8.4e-72
RALGPS1	6.07246	2.88751	-3.18494	1.61e-88	7.22e-88
HDAC1	6.57018	11.5543	4.98412	2.54e-36	3.97e-36
TSPAN33	6.91149	11.8526	4.94112	1.27e-46	2.22e-46
C5orf51	2.95233	8.63539	5.68305	9.32e-97	1.14e-95
MT-ND5	1335.73	1712.49	376.764	1.25e-13	1.52e-13
SLC8A2	12.4384	4.39688	-8.04148	4.38e-59	9.09e-59
GPR75	1.25496	6.65859	5.40363	1.25e-77	3.71e-77
HAPLN2	23.0152	12.4061	-10.6091	4.35e-27	6.15e-27
JUND	39.5392	62.1046	22.5654	5.93e-40	9.68e-40
TACC1	13.0066	9.7863	-3.2203	3.29e-22	4.41e-22
AL050341.2	4.20056	7.99999	3.79943	1.3e-69	3.23e-69
LTF	0.00717634	37.0392	37.032	0.00203662	0.00216983
HMCES	11.0537	15.3762	4.32249	9.4e-66	2.18e-65
CERS1	32.2146	12.3519	-19.8627	6.44e-79	1.98e-78
TOB1	7.48804	12.8276	5.33958	2e-53	3.83e-53
SDC3	20.1737	95.9477	75.774	3.09e-94	2.21e-93
ATP1A2	89.2868	140.103	50.8164	0.000626787	0.000673861
ABR	51.3274	22.0823	-29.2452	1.09e-87	4.65e-87
SLC25A27	14.5121	5.8102	-8.70193	1.1e-82	3.79e-82
ATP2A2	29.3847	24.5986	-4.78619	3.87e-07	4.37e-07
RPL13P12	6.4881	16.808	10.3199	2.57e-32	3.85e-32
RABEP1	11.0513	14.9736	3.92238	2.94e-41	4.87e-41
LINC00632	7.134	0.776867	-6.35713	1.75e-96	1.96e-95
MAPK8IP1	40.6704	56.3738	15.7034	7.54e-24	1.03e-23
CCDC92	35.3475	7.20064	-28.1469	1.95e-98	7.93e-97
MT-ATP6	6611.77	4922.71	-1689.06	5.22e-68	1.26e-67
EMP1	4.80154	17.5738	12.7722	3.37e-39	5.44e-39
PPIA	396.791	65.942	-330.849	4.16e-98	1.01e-96
HNRNPAB	10.4301	38.0842	27.6541	4.35e-98	1.04e-96
ALKBH4	4.46862	8.20444	3.73582	2.21e-93	1.43e-92
SDCBP	24.1153	34.2454	10.1301	1.62e-36	2.55e-36
NEURL1	16.3302	2.65338	-13.6769	4.69e-86	1.85e-85
RPH3A	33.7536	5.44623	-28.3074	1.06e-86	4.29e-86
SORL1	9.08447	14.5703	5.48579	1.07e-15	1.34e-15
QDPR	63.8248	38.5667	-25.2582	4.49e-49	8.15e-49
RBM38	4.10476	12.0928	7.98803	9.74e-93	5.89e-92
AKAP9	6.55197	3.06573	-3.48624	3.84e-89	1.78e-88
EDF1	89.2973	127.258	37.9603	1.02e-64	2.33e-64
PLA2G4C	15.6072	4.14734	-11.4599	2.5e-97	3.74e-96
SPPL2B	13.6586	8.80513	-4.8535	1.2e-42	2.02e-42
GFPT2	4.36393	9.61612	5.25219	5.59e-25	7.73e-25
NR2C1	9.11723	3.01119	-6.10605	4.8e-98	1.1e-96
NDN	11.9098	24.85	12.9402	2.69e-38	4.32e-38
TANGO2	9.39225	3.50362	-5.88863	9.04e-97	1.11e-95
NEUROD6	9.25336	0.224361	-9.029	8.59e-81	2.78e-80
RAP1GAP2	11.5456	3.67518	-7.87047	3.07e-70	7.71e-70
NFATC4	7.16609	2.01441	-5.15168	2.58e-83	9.12e-83
FAU	110.209	143.29	33.0811	2.91e-28	4.17e-28
ALYREF	7.91903	29.5047	21.5857	1.05e-97	1.89e-96
SOCS6	1.22768	6.76785	5.54017	2.43e-97	3.65e-96
HNRNPL	33.6652	20.976	-12.6892	1.31e-88	5.89e-88
SERTAD3	1.74909	4.92253	3.17344	1.87e-60	3.96e-60
SLC6A15	4.41828	0.336053	-4.08223	1.47e-80	4.73e-80
COX7C	150.415	67.6473	-82.7675	7.4e-97	9.31e-96
NAPSB	0.610689	8.51569	7.905	5.17e-60	1.09e-59
ERP44	2.37975	8.19126	5.81151	1.64e-98	7.93e-97
PPIE	11.2186	4.40384	-6.81477	1.24e-97	2.15e-96
PCID2	7.66792	4.28535	-3.38257	1.31e-86	5.29e-86
SRF	5.95205	9.85818	3.90614	8.78e-82	2.93e-81
HS6ST3	5.15779	1.19291	-3.96489	4.07e-62	8.85e-62
SLC6A8	21.9194	29.5365	7.61714	2.47e-22	3.32e-22
SULT1A3	10.1248	-1.89555	-12.0203	1.27e-98	7.93e-97
GRM2	5.98104	0.0921306	-5.88891	8.65e-95	6.72e-94
MICAL3	7.34082	2.01985	-5.32097	5.84e-95	4.64e-94
MEGF9	6.10354	12.8664	6.76284	1.64e-66	3.86e-66
FOXJ1	0.581307	8.229	7.64769	5.19e-68	1.25e-67
TATDN1	6.56198	3.1853	-3.37669	4.2e-88	1.84e-87
DENND5A	23.7135	31.4167	7.70318	1.3e-13	1.59e-13
GTF2IP4	29.7729	5.22531	-24.5476	1.62e-98	7.93e-97
APOBEC3C	0.194269	6.31706	6.12279	6.94e-96	6.68e-95
DPP10-AS1	6.55835	0.976381	-5.58197	1.26e-87	5.36e-87
COX11	12.0357	5.69309	-6.34256	5.97e-96	5.85e-95
AKIRIN2	10.9613	24.7102	13.7488	1.43e-96	1.64e-95
RNF126	11.9606	8.0667	-3.8939	3e-59	6.24e-59
SYNPO	37.5262	8.3909	-29.1353	4e-84	1.45e-83
DDB1	28.8445	20.6967	-8.14777	2.9e-64	6.54e-64
HSPB3	3.4535	0.235935	-3.21756	3.43e-73	9.19e-73
MFF	21.7035	17.1129	-4.59066	4.88e-39	7.87e-39
2021-03-08	3.5592	8.89279	5.33359	1.82e-41	3.02e-41
ALDH1B1	1.71639	7.18529	5.4689	1.63e-97	2.65e-96
FYB1	0.210181	4.06981	3.85963	3.16e-85	1.2e-84
CTCF	5.37417	14.3571	8.98289	1.16e-97	2.05e-96
PSMB4	53.7805	66.4766	12.6961	1.23e-34	1.88e-34
ERCC5	9.5756	2.97913	-6.59647	5.74e-98	1.23e-96
GPR107	6.01507	12.5455	6.53043	3.09e-95	2.58e-94
ADCYAP1R1	11.2873	93.4965	82.2092	3.44e-77	1.01e-76
SNX22	4.81628	13.1438	8.3275	5.25e-17	6.66e-17
REX1BD	30.579	7.77652	-22.8025	3.7e-95	3.03e-94
CENPB	15.8703	47.051	31.1807	1.86e-88	8.3e-88
NFKBIL1	6.62561	15.4548	8.82915	8.67e-91	4.48e-90
NSFL1C	20.4827	12.1607	-8.32194	1.46e-96	1.67e-95
JPT2	2.1927	7.26442	5.07172	8.44e-81	2.73e-80
MIR3682	-2.11458	53.3055	55.42	3.01e-99	7.93e-97
EGLN2	22.3263	2.53663	-19.7897	1.76e-98	7.93e-97
ATP5PO	65.5875	18.4085	-47.179	4.04e-98	9.95e-97
SLC25A4	23.7297	16.7303	-6.99944	7.62e-40	1.24e-39
MATR3	17.8308	0.188163	-17.6426	1.6e-98	7.93e-97
SMIM15	4.32892	11.9024	7.57347	1.72e-95	1.5e-94
TIMMDC1	16.7806	20.048	3.26744	2.62e-32	3.93e-32
PDXP	62.1376	1.36784	-60.7697	1.87e-98	7.93e-97
UQCRFS1	11.1501	14.6296	3.47951	3.74e-21	4.97e-21
EFHD1	27.6968	33.7529	6.05612	0.0227104	0.0236625
SMYD2	13.838	4.73591	-9.10206	6.27e-77	1.83e-76
OBSL1	23.7051	13.9982	-9.70696	2.06e-67	4.92e-67
HMGB1P10	-1.52481	3.16362	4.68842	1.11e-98	7.93e-97
EXOSC10	15.1317	9.35124	-5.78048	3.86e-63	8.54e-63
DAD1	35.5605	117.669	82.1083	3.07e-98	8.75e-97
ZACN	13.0656	-0.438684	-13.5042	5.57e-97	7.32e-96
RPIA	1.84271	5.98221	4.1395	2.78e-98	8.65e-97
RNF2	1.69808	5.28086	3.58278	1.79e-96	2.01e-95
ECH1	28.7375	32.8109	4.07343	2.76e-06	3.08e-06
CCDC71	1.89091	9.58335	7.69244	1.61e-98	7.93e-97
PCLO	4.04593	0.245928	-3.8	7.35e-77	2.14e-76
TNK2	45.2446	24.3989	-20.8457	1.35e-49	2.47e-49
RGS11	23.1142	7.01638	-16.0978	4.35e-84	1.58e-83
EIF3F	26.7408	14.2697	-12.4711	2.01e-90	1.01e-89
CPM	1.7947	4.99742	3.20272	5.46e-34	8.33e-34
MTURN	92.153	72.0674	-20.0856	6.41e-09	7.42e-09
GRN	10.3852	42.0729	31.6878	4.29e-97	5.83e-96
EBI3	0.242956	4.57783	4.33488	1.81e-89	8.56e-89
BTN3A2	1.87792	5.99757	4.11965	3.86e-64	8.69e-64
SHANK1	16.5478	2.9392	-13.6086	2.77e-82	9.42e-82
AC008780.2	6.08929	-0.142479	-6.23177	6.17e-87	2.53e-86
DCAF12	2.64918	12.901	10.2518	1.62e-98	7.93e-97
ATAD3B	6.15055	2.09743	-4.05312	1.48e-86	5.99e-86
KCNN1	19.1412	3.76825	-15.373	2.08e-88	9.24e-88
TFAM	2.20357	5.25452	3.05095	5.5e-93	3.4e-92
MIR4477B	-2.11458	11.5079	13.6225	3.01e-99	7.93e-97
CDC42	27.5287	40.6821	13.1535	2.43e-28	3.49e-28
ZNF777	3.53861	8.26751	4.7289	3.29e-95	2.72e-94
PTER	8.68557	2.35434	-6.33122	1e-66	2.37e-66
GAB2	7.10503	14.1919	7.08683	3.03e-61	6.48e-61
LINC01563	1.58445	4.98851	3.40405	3.69e-66	8.64e-66
NFS1	13.9406	5.07519	-8.86543	7.38e-98	1.48e-96
ZHX2	3.03493	16.6329	13.5979	2.88e-95	2.41e-94
CCDC136	20.1466	5.90532	-14.2413	4.63e-84	1.68e-83
2021-09-05	140.309	17.0808	-123.228	6.54e-95	5.15e-94
TBCAP1	-1.11881	3.14465	4.26346	1.32e-98	7.93e-97
APRT	12.5528	18.6701	6.11731	1.68e-46	2.94e-46
C3	15.0529	65.2495	50.1966	7.56e-47	1.33e-46
TRIM22	4.28653	7.66046	3.37393	5.65e-24	7.73e-24
DHCR7	8.46023	14.6713	6.21107	1.13e-33	1.73e-33
DEF8	23.9288	10.0836	-13.8452	2.19e-96	2.39e-95
MYL12B	44.6727	66.391	21.7183	3.63e-43	6.14e-43
RAB3A	81.9073	24.3925	-57.5148	7.01e-68	1.69e-67
EML2	17.8481	3.70232	-14.1458	2.23e-98	8.03e-97
USP34	13.3496	4.41271	-8.93686	3.4e-98	9.19e-97
GDA	12.8582	2.53902	-10.3192	1.37e-74	3.78e-74
GABARAP	137.379	34.3565	-103.023	1.6e-98	7.93e-97
AL391069.2	0.682826	5.01389	4.33106	1.35e-95	1.21e-94
PTP4A1	11.4307	18.6996	7.26888	4.56e-46	7.96e-46
LETMD1	16.6683	7.68027	-8.98806	2.39e-94	1.74e-93
NIPSNAP2	14.4834	24.5155	10.0322	2.3e-07	2.6e-07
DCTN1	65.1765	20.5533	-44.6232	1.4e-97	2.36e-96
USF1	16.2092	24.6724	8.46317	1.29e-77	3.83e-77
HLA-DPB1	5.68081	37.0574	31.3766	1.55e-58	3.19e-58
ZNF540	4.97277	1.49027	-3.4825	1.28e-93	8.55e-93
OGFRL1	6.5068	23.9501	17.4433	1.18e-68	2.88e-68
TMEM160	20.3199	8.39556	-11.9243	1.27e-60	2.7e-60
NDUFB5	26.8002	11.9215	-14.8787	6.48e-90	3.16e-89
CALM2	328.775	81.8245	-246.95	1.04e-97	1.88e-96
TRA2B	14.6821	8.32139	-6.36069	1.18e-91	6.49e-91
SAFB2	22.975	14.3874	-8.5876	2.27e-52	4.29e-52
LINC00665	6.8573	3.36318	-3.49412	1.79e-81	5.91e-81
ARRDC3	3.70866	11.4031	7.69445	2.18e-79	6.79e-79
RPL27	182.475	148.675	-33.8004	1.04e-28	1.49e-28
UCHL1	390.868	86.5613	-304.307	9.96e-81	3.21e-80
MRPL40	9.45757	14.5764	5.11887	1.61e-65	3.72e-65
RNU7-123P	-2.11458	1.99393	4.1085	4.61e-95	3.72e-94
SYP	96.1226	26.7924	-69.3302	2.34e-71	6e-71
CDV3	11.2903	26.488	15.1977	4.41e-90	2.17e-89
THRA	49.6453	55.3686	5.72334	0.000475712	0.000512515
C2orf72	14.3211	18.4793	4.15817	6.28e-10	7.35e-10
PRXL2B	13.849	10.1094	-3.73965	8.02e-39	1.29e-38
YWHAE	167.049	230.357	63.3079	2.28e-50	4.2e-50
RPL13	297.178	90.887	-206.291	1.23e-95	1.11e-94
ADNP	6.06167	14.9335	8.87181	1.02e-96	1.24e-95
CAMK1D	11.8595	8.15421	-3.70526	2.84e-30	4.17e-30
SNAPIN	12.2643	25.1292	12.8649	7.64e-94	5.23e-93
DDA1	24.6214	9.96547	-14.6559	1.98e-94	1.46e-93
KLC2	29.1847	9.26687	-19.9178	1.14e-87	4.87e-87
NT5C	7.32776	10.4381	3.11036	1.29e-33	1.97e-33
BPNT1	3.02115	8.29075	5.2696	2.75e-98	8.61e-97
ANKRD11	14.3051	5.49525	-8.80984	2.17e-98	8.03e-97
GPM6A	105.514	123.677	18.1634	0.000343612	0.000371081
MYDGF	11.908	25.988	14.08	5.68e-93	3.5e-92
TTLL3	11.7297	2.42205	-9.30765	4.98e-98	1.13e-96
NUDT1	4.12222	8.79238	4.67016	6.62e-73	1.76e-72
SLC39A13	11.7296	8.62729	-3.10228	1.15e-48	2.07e-48
CDC73	2.08147	7.73705	5.65558	4.35e-98	1.04e-96
ECSIT	16.9175	20.9717	4.05415	2.18e-15	2.72e-15
SDE2	1.41129	7.03012	5.61883	4.75e-98	1.1e-96
CACNA1B	4.59025	0.762874	-3.82737	1.06e-71	2.73e-71
RN7SL2	169.871	129.439	-40.4319	1.53e-19	1.99e-19
NEURL4	11.6982	6.59652	-5.10168	3.92e-74	1.07e-73
AURKAIP1	36.7425	33.0836	-3.65893	1.54e-13	1.88e-13
WDR19	10.8884	3.75148	-7.13691	4.9e-97	6.53e-96
ALDH3A2	7.91747	14.1034	6.18589	7.01e-75	1.95e-74
GEMIN5	1.76614	4.93462	3.16848	3.02e-98	8.75e-97
GABRG2	12.9243	5.36765	-7.55663	6.8e-40	1.11e-39
COL16A1	17.5769	7.20053	-10.3763	3.47e-63	7.7e-63
RPS8	114.28	181.893	67.6126	1.91e-41	3.17e-41
ARRDC1	10.4419	6.78489	-3.65703	1.03e-62	2.27e-62
KIAA1109	11.8599	4.6375	-7.22235	3.17e-96	3.29e-95
ADAM22	5.48433	8.87048	3.38615	2.07e-15	2.59e-15
PSME3	12.0477	18.4396	6.39195	5.56e-80	1.76e-79
ATP5F1A	90.8491	36.7497	-54.0994	7.05e-96	6.77e-95
RPS15A	90.7351	33.842	-56.8931	1.22e-93	8.15e-93
CCDC24	7.62426	2.5679	-5.05636	1.57e-91	8.58e-91
CNP	51.9338	72.2125	20.2786	1.34e-07	1.52e-07
GADD45GIP1	13.3698	28.0812	14.7114	7.97e-89	3.63e-88
VWF	7.61527	12.1463	4.53107	1.26e-11	1.51e-11
CAMK1G	14.7683	2.81284	-11.9554	2.17e-74	5.96e-74
TPP1	21.4565	47.5997	26.1432	2.58e-71	6.63e-71
WDR45	16.7572	8.66469	-8.09248	5.19e-92	2.96e-91
CXCL14	25.8093	21.5353	-4.27397	5.62e-23	7.61e-23
PCDHGB7	1.38871	8.18857	6.79986	1.92e-07	2.17e-07
AC118754.1	15.0384	6.64975	-8.38867	2.83e-81	9.28e-81
BBX	2.4915	6.96326	4.47177	4.07e-85	1.54e-84
AL391807.1	24.6953	5.47622	-19.2191	9.56e-96	8.84e-95
NME2	63.6565	11.7813	-51.8752	1.75e-98	7.93e-97
CCDC47	9.6251	27.4276	17.8025	3.49e-97	4.88e-96
UGGT2	5.21194	2.08606	-3.12588	9.63e-92	5.36e-91
KCNIP2	24.4242	13.3745	-11.0497	2.51e-42	4.2e-42
CAPRIN1	16.9416	27.6274	10.6859	4.28e-71	1.1e-70
AC018638.5	4.24853	7.50003	3.2515	4.31e-33	6.53e-33
KLHDC9	12.5558	4.60628	-7.94952	1.5e-85	5.78e-85
COX5B	86.1963	56.6881	-29.5082	4.43e-63	9.78e-63
MUC20-OT1	11.6355	0.855271	-10.7802	1.6e-98	7.93e-97
PNMA8C	16.7916	8.23175	-8.55986	1.39e-64	3.15e-64
SART1	13.9975	18.3757	4.37823	1.69e-22	2.28e-22
NFIX	22.1918	75.9149	53.7231	1.1e-86	4.46e-86
DMTN	78.0043	12.6423	-65.3621	1.04e-87	4.46e-87
BAG1	20.3446	8.71315	-11.6314	8.03e-94	5.49e-93
SEMA4B	7.88666	11.0985	3.2118	2.45e-15	3.05e-15
GAPDHP1	0.568393	8.68714	8.11875	4.22e-72	1.1e-71
ELK1	14.4856	10.067	-4.41856	1.31e-26	1.85e-26
DPYSL5	5.67924	12.5133	6.8341	1.97e-39	3.19e-39
AC055720.2	-1.95097	5.98393	7.9349	3.23e-98	8.98e-97
ADCY4	3.55232	0.501711	-3.05061	8.13e-91	4.21e-90
LPCAT4	38.1188	5.22297	-32.8958	2.26e-97	3.45e-96
ULK3	21.14	13.2279	-7.91216	2.87e-55	5.63e-55
NDEL1	15.5142	4.00003	-11.5142	2.51e-97	3.74e-96
GID8	5.59787	16.7992	11.2013	1.6e-98	7.93e-97
DCTPP1	7.64669	13.9953	6.34857	3.72e-64	8.4e-64
CDKN1A	9.74261	31.8399	22.0973	5.05e-42	8.42e-42
KCNJ3	4.85613	1.72515	-3.13098	2.03e-52	3.85e-52
NRDC	20.9833	14.2718	-6.7115	1.46e-76	4.19e-76
PPP4R3B	6.27602	11.3032	5.02717	1.24e-89	5.94e-89
NEFH	17.397	4.55396	-12.843	2.83e-63	6.28e-63
TMEM70	10.5685	6.27629	-4.29219	3.75e-52	7.07e-52
RPL3	211.925	268.848	56.9236	7.86e-05	8.58e-05
C12orf76	23.2633	6.16688	-17.0964	2.3e-98	8.1e-97
SYT3	7.85672	2.32974	-5.52698	2.92e-77	8.56e-77
KIAA1211	0.796658	4.68327	3.88661	4.67e-74	1.27e-73
PRMT7	15.0384	4.10018	-10.9382	6.23e-98	1.3e-96
CAPNS1	129.968	56.2563	-73.7119	7.71e-94	5.27e-93
CORO6	26.1906	1.65454	-24.5361	1.34e-95	1.2e-94
PAFAH1B3	9.52168	23.2577	13.7361	6.93e-84	2.5e-83
FUBP3	7.19815	15.356	8.15788	1.16e-86	4.71e-86
DRG2	8.77384	3.14119	-5.63265	3.48e-98	9.27e-97
NRXN1	13.3361	7.31245	-6.02366	2.39e-31	3.55e-31
PDLIM5	4.50342	14.1324	9.62895	4.77e-74	1.3e-73
CHST2	4.65881	7.98589	3.32709	3.55e-10	4.17e-10
KBTBD6	3.25505	7.3971	4.14205	3.33e-74	9.09e-74
C8orf59	13.485	6.01031	-7.47465	6.6e-91	3.44e-90
GTF2IP1	28.6582	0.133665	-28.5246	1.6e-98	7.93e-97
GLYR1	15.1099	20.2267	5.11684	1.65e-54	3.21e-54
TTC21A	4.0864	0.945108	-3.14129	4.9e-94	3.43e-93
RNF138	2.16061	6.33796	4.17735	2.14e-97	3.32e-96
DACT3	15.8767	8.42456	-7.45219	2.9e-74	7.91e-74
AAR2	3.83056	13.0212	9.19067	1.75e-98	7.93e-97
FABP3	40.395	13.4343	-26.9607	1.25e-75	3.52e-75
SRPRB	6.87807	12.5877	5.70959	9.29e-79	2.84e-78
PPP3R1	34.5258	18.9349	-15.591	5.53e-46	9.63e-46
ADCY8	2.18234	8.30046	6.11812	1.14e-44	1.96e-44
ACTN4	37.8888	32.7214	-5.16741	2.09e-14	2.57e-14
AC020907.2	7.83095	-0.727102	-8.55805	1.33e-96	1.54e-95
CTXN1	64.7523	35.0538	-29.6985	1.66e-51	3.11e-51
PEBP1	189.272	283.288	94.0156	6.1e-27	8.63e-27
H2AFY	20.333	8.31538	-12.0176	5.39e-98	1.18e-96
ZMAT2	25.2421	45.81	20.568	1.05e-87	4.5e-87
DNAJB11	16.1881	7.33654	-8.8516	1.49e-90	7.55e-90
NAP1L2	18.5653	10.0302	-8.53501	9.04e-35	1.39e-34
MT-CO3	5637.8	6239.12	601.324	7.81e-12	9.35e-12
YBX1P10	-0.455202	3.36407	3.81927	4.1e-98	9.97e-97
SYT7	20.7488	5.87864	-14.8702	3.98e-68	9.62e-68
PARP14	1.78171	4.93046	3.14874	1.81e-66	4.26e-66
PRKAR1B	79.75	23.1871	-56.5629	1.05e-78	3.2e-78
MANBAL	19.3938	30.1932	10.7994	1.71e-92	1.01e-91
VAT1	8.70142	42.5921	33.8907	2.86e-98	8.67e-97
MMS19	15.5323	9.28973	-6.2426	3.16e-85	1.2e-84
MRPS35	8.6093	20.4646	11.8553	3.06e-98	8.75e-97
C3orf80	4.97725	0.488041	-4.48921	1.21e-79	3.77e-79
GLIS2	2.79684	9.16894	6.3721	2.04e-89	9.65e-89
MECR	10.9484	5.30297	-5.64543	1.17e-89	5.63e-89
APBA1	11.3062	3.56572	-7.74047	5.21e-85	1.96e-84
STK11	12.8589	6.76072	-6.09817	3.72e-90	1.84e-89
TMEM161B-AS1	11.6664	4.14774	-7.51864	2.24e-96	2.43e-95
MRM2	5.59898	10.0715	4.47255	6.85e-93	4.2e-92
TMEM44	4.8657	1.76756	-3.09814	3.49e-90	1.73e-89
SCG3	30.8606	133.646	102.785	1.59e-36	2.5e-36
YJU2	5.91566	17.4054	11.4897	1.27e-97	2.2e-96
FNTA	12.6583	6.05754	-6.60072	3.14e-93	2.01e-92
LIMK1	24.7993	11.2411	-13.5583	1.61e-72	4.23e-72
TNFSF13	8.99339	3.37787	-5.61552	1.84e-71	4.76e-71
CD27-AS1	20.5628	10.3988	-10.164	6.04e-81	1.96e-80
POLR2F	20.9259	0.846358	-20.0795	1.6e-98	7.93e-97
POLA1	0.863643	3.89049	3.02685	2.15e-97	3.33e-96
B3GALT6	4.42714	9.82236	5.39522	2.87e-83	1.01e-82
KLHL20	2.13169	5.63376	3.50208	4.11e-93	2.58e-92
NBEA	6.3714	2.95467	-3.41673	7.69e-54	1.48e-53
PSMA7	34.6144	61.7795	27.165	6.48e-92	3.65e-91
MRPL38	19.8655	2.58098	-17.2845	3.14e-98	8.85e-97
FAIM2	78.7388	50.9401	-27.7986	2.53e-35	3.92e-35
CCSER2	6.30116	10.0265	3.72535	3.4e-20	4.47e-20
MIR497HG	6.17105	2.06248	-4.10857	1.96e-81	6.47e-81
TMEM158	4.7855	13.6839	8.89843	2.79e-15	3.47e-15
BCL9	2.74594	5.92829	3.18235	1.92e-87	8.07e-87
ETF1	8.00722	17.3284	9.32115	4.19e-96	4.22e-95
TMEM115	6.43982	19.4911	13.0513	2.86e-98	8.67e-97
ETFA	17.5927	11.7066	-5.88609	4.76e-62	1.03e-61
FRS3	7.62048	4.17142	-3.44906	3.84e-78	1.15e-77
WDR43	2.09433	6.84329	4.74896	2.1e-97	3.26e-96
AC007969.1	1.67098	10.4843	8.81334	3.88e-93	2.44e-92
SLC31A1	2.05724	7.65571	5.59847	8.27e-98	1.62e-96
TIPARP	3.29004	10.7561	7.46603	1.37e-76	3.96e-76
TMEM263	3.98892	11.2082	7.21929	3.91e-98	9.84e-97
EZH2	0.226156	4.49446	4.26831	6.97e-92	3.92e-91
MFSD5	5.00669	10.4579	5.45123	9.12e-96	8.51e-95
SCN1B	60.5144	5.73204	-54.7824	6.98e-97	8.88e-96
NUDCD3	27.0318	15.2989	-11.7329	3.94e-68	9.54e-68
2021-09-10	2.70244	6.98631	4.28387	7.59e-76	2.15e-75
TPX2	0.358986	7.74367	7.38469	2.13e-89	1.01e-88
CNOT8	8.50635	14.6156	6.10926	6.86e-88	2.96e-87
MCMBP	3.18991	7.59723	4.40732	7.7e-95	6.01e-94
CNOT11	4.89482	9.19524	4.30042	4.4e-97	5.95e-96
ZNF76	8.86276	5.45309	-3.40967	6.48e-80	2.04e-79
SPHK2	13.044	5.28327	-7.76074	6.9e-93	4.23e-92
TLR2	0.539151	4.34666	3.8075	5.42e-65	1.24e-64
CLCN3	8.4385	22.1264	13.6879	1.27e-85	4.91e-85
PSMC3	35.3261	45.7961	10.47	2.33e-48	4.18e-48
MKNK1	10.0021	3.34161	-6.66044	5.56e-95	4.42e-94
HES5	1.68591	7.34685	5.66094	1.26e-23	1.72e-23
DLG2	13.8267	3.1275	-10.6992	2.29e-89	1.08e-88
LRP5	1.63014	7.40418	5.77404	3.81e-93	2.4e-92
ESF1	2.99207	7.53808	4.54602	7.64e-85	2.85e-84
AP1B1	14.5903	24.7738	10.1834	2.3e-79	7.16e-79
MAD2L1BP	5.2737	8.90312	3.62942	6.45e-82	2.16e-81
SERPINF1	18.0174	10.1361	-7.88129	6.09e-56	1.2e-55
FOXO1	1.53687	6.0436	4.50674	4.06e-89	1.88e-88
ATL1	16.1544	6.67205	-9.48235	2.72e-66	6.37e-66
TMEM206	2.9734	11.444	8.47057	2.18e-93	1.41e-92
AC010503.1	10.74	-2.11464	-12.8547	7.11e-191	9.93e-188
MYC	1.11852	16.7798	15.6613	2.14e-96	2.34e-95
SFI1	9.04722	1.49539	-7.55183	2.42e-98	8.19e-97
ALDH1A1	17.0698	13.4954	-3.57443	5.13e-15	6.36e-15
FAM173A	18.5931	8.23841	-10.3547	1.39e-77	4.1e-77
STOM	17.2027	43.1662	25.9635	2.02e-49	3.67e-49
RACK1	88.0192	103.957	15.9379	2.27e-09	2.64e-09
TOMM20	33.8867	64.1893	30.3027	1.94e-71	5e-71
ZNF316	5.52659	8.90325	3.37666	8.7e-60	1.82e-59
SGCB	6.84417	33.5529	26.7087	2.6e-98	8.33e-97
RPL26L1	9.33829	13.1186	3.78033	6.87e-36	1.07e-35
NAMPT	6.76708	14.9914	8.22428	2.25e-08	2.58e-08
FMOD	0.428261	10.6614	10.2331	3.5e-31	5.18e-31
MT-CYB	2656.75	3365.58	708.827	8.64e-41	1.42e-40
MYL6	118.234	90.5612	-27.6729	1.26e-32	1.9e-32
METTL5	13.1438	7.75601	-5.38781	4.56e-85	1.73e-84
SHMT2	6.74131	18.7303	11.989	2.94e-85	1.12e-84
KIF2A	5.16163	12.1151	6.95343	5.44e-75	1.51e-74
TMEM184B	20.4477	16.3948	-4.05287	1.23e-28	1.77e-28
ORMDL1	14.1645	10.3134	-3.85112	6.37e-59	1.32e-58
RABGGTA	9.49871	5.51103	-3.98768	1.06e-77	3.16e-77
SCAMP5	54.7258	37.1229	-17.6028	1.11e-28	1.6e-28
COX7A1	25.3883	7.70198	-17.6863	2.44e-73	6.54e-73
RAP1B	11.2548	2.00772	-9.2471	1.27e-96	1.48e-95
CSTF2	2.23856	7.52773	5.28917	3.73e-98	9.56e-97
RGS1	5.85165	15.2342	9.38258	1.58e-28	2.27e-28
BIN1	39.4678	22.3613	-17.1065	4.91e-53	9.37e-53
AP003108.2	6.96085	-0.514823	-7.47567	1.6e-98	7.93e-97
LYPD1	6.74075	15.3806	8.63986	2.78e-38	4.45e-38
RRP1B	2.50902	6.81114	4.30212	5.86e-97	7.65e-96
DNER	13.909	93.2287	79.3196	3.84e-88	1.68e-87
UNG	6.69421	13.887	7.19281	4.32e-80	1.37e-79
TPM1	26.2681	5.77442	-20.4937	1.47e-95	1.3e-94
BAG5	4.4046	9.05295	4.64835	5.32e-93	3.29e-92
NDUFS3	42.2647	19.8616	-22.4031	9.09e-95	7.04e-94
SGTA	20.8342	33.7548	12.9206	2.89e-78	8.72e-78
PTOV1	48.052	23.9276	-24.1243	2.08e-88	9.24e-88
NUP188	4.43359	8.50272	4.06913	4.7e-73	1.25e-72
MPZL1	5.93528	14.7322	8.79687	1.22e-86	4.94e-86
GAL3ST4	1.49187	10.4854	8.99355	2.13e-96	2.33e-95
PDE4B	8.05901	14.4201	6.36113	1.13e-38	1.82e-38
PRKD1	2.0574	5.79886	3.74146	1.14e-92	6.87e-92
CYCS	31.5881	23.873	-7.71502	1.27e-24	1.75e-24
HDGFL3	16.8932	5.15346	-11.7397	5.52e-98	1.2e-96
FAM189A1	5.0422	1.54114	-3.50107	6.36e-73	1.69e-72
GSTM5	14.8996	1.89739	-13.0023	1.66e-80	5.32e-80
CCNL1	12.8193	5.47625	-7.34305	2.41e-83	8.54e-83
RNU6-415P	-2.11458	2.32252	4.4371	5.35e-99	7.93e-97
FAM120A	7.19418	15.4882	8.29399	1.6e-97	2.62e-96
AC093535.2	5.44544	17.2761	11.8306	3.91e-54	7.56e-54
MICOS13	29.0979	22.2257	-6.87216	5.5e-41	9.08e-41
IMMP1L	10.5938	4.02098	-6.57284	2.67e-95	2.26e-94
MIR5581	-2.11458	1.58112	3.6957	2.2e-86	8.84e-86
COA1	11.9157	3.54505	-8.37067	1.01e-97	1.85e-96
BTNL9	6.43223	1.54428	-4.88796	5.47e-83	1.91e-82
GPR17	4.1225	33.8892	29.7667	2.07e-31	3.07e-31
PHB2	23.6196	55.045	31.4254	1.43e-97	2.4e-96
CCAR1	11.2785	7.74922	-3.52928	1.09e-61	2.36e-61
TMEM245	5.44117	9.59793	4.15676	7.54e-66	1.75e-65
MLLT6	17.4758	11.7505	-5.72531	4.67e-50	8.57e-50
RNF220	38.5686	7.71282	-30.8558	1.68e-98	7.93e-97
CSNK2A1	8.43143	16.9269	8.49544	5.43e-94	3.78e-93
ATG4B	18.5303	10.0593	-8.47097	7.73e-86	3.02e-85
VAMP3	13.2036	31.7897	18.5861	5.1e-77	1.49e-76
NGRN	66.3953	10.4724	-55.9229	1.6e-98	7.93e-97
ATP6V1D	38.9462	14.9258	-24.0204	1.62e-93	1.07e-92
AC159540.2	9.96308	-2.04086	-12.0039	1.14e-96	1.36e-95
L3MBTL1	6.98183	1.16328	-5.81855	3.77e-97	5.23e-96
FXR1	14.288	8.08769	-6.20029	1.47e-90	7.46e-90
PLXDC2	1.04278	5.62382	4.58104	9.78e-82	3.26e-81
GABPA	1.80912	5.77056	3.96144	9.93e-98	1.82e-96
JAM2	5.63694	23.8232	18.1863	6.97e-95	5.47e-94
TUBGCP2	13.6691	8.7135	-4.95555	3.31e-70	8.3e-70
LST1	2.20618	6.32247	4.11629	4.88e-50	8.97e-50
UBR5	12.4036	8.10687	-4.29672	3.22e-58	6.58e-58
GIMAP7	2.52255	5.54187	3.01932	3.15e-47	5.57e-47
RGS19	2.60819	8.12986	5.52167	1.9e-85	7.32e-85
ATP5PF	62.1615	32.949	-29.2125	1.11e-94	8.48e-94
COX7A2	78.9014	38.4144	-40.487	6.57e-88	2.84e-87
LMBR1L	10.8309	4.86616	-5.96472	3.49e-88	1.53e-87
ABCD4	12.377	5.59408	-6.78288	2.26e-88	1e-87
CHST7	2.86181	6.10473	3.24292	4.11e-47	7.25e-47
PECAM1	3.65593	7.96717	4.31124	5.16e-49	9.35e-49
UBTD1	4.57404	11.6684	7.09439	1.08e-84	3.99e-84
DLG5	4.21213	8.17037	3.95824	1.11e-31	1.66e-31
UGCG	3.35016	6.78375	3.43358	1.13e-49	2.06e-49
GDE1	18.757	15.4597	-3.29732	5.61e-28	8.02e-28
FERMT3	1.61771	6.41701	4.79929	1.77e-70	4.48e-70
PEPD	12.3054	19.3515	7.04608	2.27e-49	4.12e-49
AXL	4.17322	11.0256	6.85243	3.35e-68	8.12e-68
NOC4L	5.78253	8.9993	3.21677	3.91e-53	7.48e-53
FBXO32	5.42261	11.9441	6.52149	1.59e-21	2.13e-21
ZNF672	4.21421	9.30235	5.08814	1.16e-96	1.38e-95
DTNBP1	11.6974	5.79846	-5.89894	2.26e-89	1.06e-88
BUD23	12.2499	8.39592	-3.85397	2.99e-63	6.65e-63
PSAP	204.683	529.177	324.494	8.63e-92	4.82e-91
POLR3H	20.0752	12.4434	-7.63179	9.52e-64	2.13e-63
TXNL4A	32.6507	9.51494	-23.1357	2.77e-98	8.64e-97
NGDN	10.1423	6.49005	-3.65227	7.35e-81	2.38e-80
PREX1	12.6301	30.9238	18.2937	4.22e-64	9.5e-64
LUC7L2	16.4182	7.47823	-8.93995	2.22e-95	1.91e-94
BYSL	2.5851	8.23437	5.64927	4.12e-97	5.62e-96
SALL2	7.33415	22.7992	15.465	1.8e-78	5.46e-78
CCDC137	4.64282	9.03307	4.39025	2.64e-93	1.7e-92
MLH1	5.04674	9.99353	4.94679	5.46e-97	7.21e-96
SCYL1	21.2663	17.4065	-3.85983	1.2e-42	2.01e-42
NR2C2AP	3.92958	8.29355	4.36397	4.79e-84	1.74e-83
SCAMP2	7.0584	15.1524	8.09405	2.23e-84	8.18e-84
RERG	4.34663	0.660012	-3.68662	1.98e-85	7.62e-85
GOLT1B	6.35109	9.49087	3.13978	1.84e-43	3.12e-43
SOWAHA	14.1593	3.20108	-10.9582	7.15e-77	2.08e-76
ANKIB1	4.53151	16.4606	11.9291	5.71e-94	3.96e-93
NOP10	21.259	55.8102	34.5513	6.03e-96	5.89e-95
CKMT1A	16.0601	0.470535	-15.5896	5.73e-97	7.49e-96
FCHSD2	5.64266	21.6665	16.0238	5.31e-89	2.44e-88
TMEM33	2.89626	7.54432	4.64806	7.85e-96	7.44e-95
CRCP	5.5545	13.5871	8.03264	6.31e-98	1.31e-96
ZNF580	11.76	8.35536	-3.40468	6.55e-36	1.02e-35
WDR5B	0.299166	3.37594	3.07678	2.48e-98	8.24e-97
SCCPDH	9.27675	26.1264	16.8496	3.37e-98	9.19e-97
PKN2	2.34247	5.75803	3.41556	2.7e-89	1.26e-88
MESD	3.73988	7.14879	3.40891	8.7e-90	4.21e-89
AP3B2	31.2363	5.00316	-26.2332	1.07e-96	1.28e-95
DCUN1D5	4.91831	8.87865	3.96034	1.28e-85	4.94e-85
ITPKB	13.5812	29.3478	15.7666	4.88e-40	7.96e-40
ARMC6	6.66639	9.94903	3.28264	2.29e-62	5e-62
SNAP25	416.303	82.5983	-333.704	3.14e-70	7.9e-70
CRAT	11.7654	19.6237	7.85829	8e-76	2.26e-75
ACLY	8.16151	32.0705	23.909	4.56e-98	1.07e-96
MLEC	9.78457	23.8849	14.1003	4.36e-95	3.53e-94
AC138207.5	-1.22061	3.00844	4.22905	5.18e-98	1.16e-96
KCNAB3	5.82355	1.87387	-3.94968	1.57e-81	5.21e-81
AC244517.7	-0.398129	3.27549	3.67362	2.25e-91	1.22e-90
RHOT2	31.7074	11.7783	-19.9291	1.57e-91	8.58e-91
ENDOD1	7.17527	18.5883	11.4131	3.85e-83	1.35e-82
HSP90AB1	166.047	295.29	129.243	4.1e-51	7.63e-51
TMEM185B	1.72223	5.21545	3.49322	3.64e-69	8.97e-69
B4GALNT4	35.2522	19.8628	-15.3894	7.71e-52	1.45e-51
CACNB2	6.3395	1.92968	-4.40982	2.59e-81	8.5e-81
GLTP	7.77193	23.6009	15.8289	1.25e-88	5.63e-88
RPL22	53.9933	37.973	-16.0203	2.42e-40	3.97e-40
TBPL1	13.5972	3.91818	-9.67906	5.5e-98	1.2e-96
SNX14	14.9634	6.90873	-8.05466	3.02e-98	8.75e-97
METTL21A	5.77725	2.01697	-3.76028	1.81e-98	7.93e-97
RPL39P3	31.0009	22.1026	-8.89832	8e-17	1.01e-16
FIZ1	6.22748	3.08506	-3.14242	2.11e-90	1.06e-89
GIT1	30.9547	21.8073	-9.14735	1.81e-43	3.08e-43
CBWD1	5.31409	0.273731	-5.04035	1.6e-98	7.93e-97
ZDHHC11	4.95765	0.534435	-4.42321	3.05e-94	2.19e-93
LINC00847	4.52298	9.97053	5.44755	4.89e-92	2.8e-91
CANX	32.8635	111.279	78.4158	8.39e-96	7.9e-95
DVL3	11.0635	20.9793	9.91579	1.57e-86	6.34e-86
AL157392.3	6.27925	1.09906	-5.18019	1.9e-97	3e-96
ARHGEF10L	6.70218	12.4008	5.69859	9.01e-37	1.42e-36
AC010624.2	6.05168	0.502533	-5.54915	1.5e-96	1.71e-95
ITSN1	6.72515	3.3975	-3.32765	4.55e-77	1.33e-76
IFT27	9.69881	4.09186	-5.60695	4.55e-96	4.58e-95
CHGA	55.3027	16.1061	-39.1966	3.37e-68	8.17e-68
LAPTM4A	19.6773	90.7885	71.1112	4.01e-98	9.92e-97
PPP1R13B	9.73656	2.31834	-7.41822	5.11e-97	6.79e-96
WRB	18.576	10.9125	-7.6635	1.72e-83	6.13e-83
SCN2A	8.04143	3.01607	-5.02536	3.47e-60	7.31e-60
C22orf39	15.5102	6.08103	-9.42918	2.59e-98	8.33e-97
CAPN5	4.59824	11.3733	6.77508	5.3e-51	9.86e-51
TGFBR1	1.02121	8.37245	7.35124	6.67e-98	1.37e-96
MS4A7	0.617771	6.81668	6.19891	3.45e-84	1.26e-83
DDX50	4.75791	10.202	5.44407	9.8e-98	1.81e-96
TTC4	6.16334	0.831802	-5.33154	1.61e-98	7.93e-97
HSD17B10	10.5524	51.5622	41.0098	2.96e-98	8.73e-97
HPS6	2.25503	6.03201	3.77698	9.41e-97	1.15e-95
WIPI2	15.0589	11.4571	-3.60179	4.4e-58	8.97e-58
BANF1	37.0402	59.4703	22.4301	2.95e-70	7.43e-70
PMEPA1	5.27372	10.989	5.71524	4.65e-72	1.21e-71
ABCA5	5.65294	0.486138	-5.1668	4.63e-98	1.08e-96
ITSN2	5.54509	2.13303	-3.41206	3.28e-98	8.99e-97
PARP4	1.55918	6.98696	5.42778	1.13e-95	1.03e-94
PSMA2	14.919	3.33028	-11.5887	1.38e-97	2.33e-96
MMP2	0.7427	14.1954	13.4527	2.33e-96	2.51e-95
ARRDC4	3.07694	11.8387	8.76176	2.22e-82	7.59e-82
CISD3	10.5464	5.70119	-4.84516	6.9e-76	1.96e-75
DDX6	7.51846	13.8691	6.35064	7.53e-81	2.44e-80
ATF5	4.40795	8.41087	4.00292	6.52e-35	1.01e-34
SLCO4A1	9.7624	1.78198	-7.98043	7.19e-86	2.81e-85
BABAM1	28.7313	15.7037	-13.0276	1.57e-87	6.64e-87
CES4A	24.2111	0.687089	-23.524	2.84e-98	8.67e-97
P2RY13	0.207983	4.76463	4.55665	7.28e-90	3.55e-89
TEX29	4.22684	0.696663	-3.53017	2.81e-88	1.24e-87
AL354740.1	28.0264	-0.942908	-28.9693	1.79e-98	7.93e-97
PLD3	95.5067	37.5106	-57.9962	6.14e-82	2.06e-81
IARS2	8.42383	15.2003	6.77647	1.92e-91	1.05e-90
AKT2	15.7207	6.79161	-8.92911	6.39e-88	2.77e-87
EP300	3.33814	9.23663	5.89849	4.17e-82	1.41e-81
PRKAR2B	9.26188	5.41554	-3.84634	4.89e-42	8.17e-42
ACAP3	39.1247	16.3968	-22.7279	1.84e-69	4.57e-69
MIR3151	-2.11458	2.69242	4.80699	1.79e-91	9.77e-91
TCEAL3	32.313	25.7171	-6.59585	3.73e-22	5.01e-22
SALL3	2.03549	5.59732	3.56183	4.38e-44	7.48e-44
MOB3B	1.53716	7.26893	5.73177	6.97e-75	1.94e-74
CABP1	108.245	2.91261	-105.332	8.97e-98	1.7e-96
RNF7	15.8011	12.4387	-3.36233	2.47e-43	4.19e-43
GCDH	5.68716	9.3449	3.65775	1.16e-50	2.15e-50
SEMA3B	17.7785	9.72484	-8.05364	2e-25	2.79e-25
KCNQ2	21.9232	12.7753	-9.14786	3.47e-43	5.88e-43
CDK4	7.6371	54.9761	47.339	2.3e-88	1.02e-87
ARPC1B	6.63082	13.2322	6.60142	2.46e-27	3.49e-27
GARNL3	9.84344	1.7324	-8.11104	3.58e-98	9.39e-97
SEC61A1	11.3799	55.6454	44.2654	7.78e-98	1.55e-96
AC126755.1	11.2185	0.109582	-11.1089	2.02e-96	2.23e-95
NECAP2	6.64477	11.6583	5.0135	7.83e-41	1.29e-40
ZBTB22	5.13187	11.7089	6.57707	5.05e-98	1.14e-96
SERTAD1	2.17949	6.56918	4.3897	1.56e-58	3.21e-58
TMOD1	9.30097	15.5155	6.21454	3.77e-25	5.23e-25
LAMP2	13.641	39.5756	25.9346	5.72e-87	2.35e-86
AC010343.1	0.228954	4.65869	4.42973	5.75e-74	1.56e-73
UBA1	31.6273	49.7648	18.1375	9.01e-81	2.91e-80
PGF	1.29294	5.27049	3.97755	1.35e-38	2.17e-38
RARA	4.65675	8.17791	3.52116	2.06e-52	3.91e-52
HCN2	20.9291	12.1821	-8.74691	1.65e-45	2.86e-45
METTL7A	16.6418	62.1761	45.5343	8.03e-79	2.46e-78
VSTM2B	10.7387	7.49809	-3.24058	2.58e-23	3.51e-23
MRPS11	13.0112	5.54645	-7.46474	5.72e-97	7.49e-96
RNF207	4.51978	0.112812	-4.40696	2e-94	1.47e-93
RP2	0.331991	5.56983	5.23784	3.39e-98	9.19e-97
SOHLH1	11.3568	0.0966647	-11.2601	1.62e-93	1.07e-92
CYP2U1	1.9504	6.0019	4.05151	2.48e-94	1.79e-93
NSUN5P1	9.67088	3.15342	-6.51746	2.09e-86	8.4e-86
TNNT2	14.0573	-1.05559	-15.1129	2.26e-98	8.06e-97
RPA1	7.73049	17.0901	9.35958	8.22e-98	1.61e-96
LHPP	28.8526	14.0582	-14.7944	1.19e-42	2.01e-42
MIPEPP3	-0.637203	3.04323	3.68043	1.77e-98	7.93e-97
TMCC3	1.45408	5.31816	3.86408	3.98e-82	1.35e-81
ACTL6A	2.91307	8.14716	5.23409	4.04e-83	1.42e-82
HLA-B	38.3366	192.934	154.597	3.73e-82	1.26e-81
RAMP2	6.64831	14.8178	8.16949	8.04e-65	1.84e-64
SNRPA	9.13976	17.4076	8.26784	2.98e-85	1.14e-84
SLC41A3	17.8045	9.216	-8.58849	9.02e-92	5.03e-91
CSTF2T	3.668	11.0499	7.38191	2.31e-96	2.5e-95
SEC11C	33.4216	15.4257	-17.9959	9.58e-87	3.89e-86
SLN	1.25655	8.61599	7.35944	0.00361604	0.00383369
KRCC1	4.39406	17.5386	13.1446	6.06e-98	1.28e-96
EIF6	18.0638	36.461	18.3972	5.65e-98	1.21e-96
ATXN7L3B	9.74995	19.6354	9.88546	1.25e-75	3.53e-75
FBXL16	113.128	31.3297	-81.7982	1.09e-73	2.93e-73
SEC24B	3.085	7.53066	4.44566	2.52e-96	2.7e-95
BRD3OS	12.4454	9.25309	-3.19235	2.73e-44	4.66e-44
SFRP2	2.18329	38.125	35.9417	4.81e-25	6.67e-25
ABCC8	20.2663	4.44554	-15.8208	1.22e-83	4.36e-83
TEX261	6.85851	20.4171	13.5585	3.28e-98	8.99e-97
DPH7	11.2277	6.12393	-5.10375	2.42e-75	6.79e-75
MEIS3	24.5898	9.17755	-15.4123	2e-85	7.69e-85
ACTR1B	28.9496	23.2716	-5.67793	1.28e-29	1.87e-29
TSN	8.85841	19.9031	11.0447	3.6e-98	9.39e-97
EIF4EBP1	2.24032	19.9834	17.743	7.08e-96	6.79e-95
SMDT1	30.0869	24.7142	-5.37276	2.07e-24	2.85e-24
TCF12	4.57321	38.9368	34.3636	2.78e-96	2.94e-95
DEDD2	9.58003	5.57775	-4.00228	5.55e-47	9.79e-47
FEN1	3.88692	10.8398	6.9529	3.8e-95	3.1e-94
ZDHHC8	10.9132	7.74233	-3.17091	9.07e-45	1.56e-44
RASGRF2	7.1893	1.7993	-5.39	1.2e-77	3.55e-77
SRRM3	18.8298	3.54983	-15.28	1.18e-89	5.65e-89
ZMYM3	6.07013	9.22693	3.1568	1.06e-70	2.69e-70
SERF2	98.9115	29.3899	-69.5216	5.32e-97	7.03e-96
KCTD5	3.88167	14.808	10.9263	3.63e-98	9.43e-97
NUDT22	11.0256	4.54409	-6.48148	2.48e-93	1.6e-92
SMC1A	2.49497	9.04119	6.54622	1.2e-94	9.11e-94
RNASE2	-0.00937139	4.63924	4.64861	1.01e-50	1.87e-50
ACAT1	15.4044	12.1877	-3.21677	2.82e-36	4.4e-36
ASB3	5.69453	1.35146	-4.34307	1.05e-97	1.89e-96
PEX19	10.793	17.8224	7.02938	4.08e-93	2.56e-92
PCSK1N	111.587	46.1988	-65.3885	1.09e-59	2.27e-59
KALRN	20.2939	2.00743	-18.2864	4.1e-98	9.97e-97
AHCYL1	44.6258	112.922	68.2966	8.56e-38	1.36e-37
PRUNE1	3.78439	7.31531	3.53092	1.64e-95	1.44e-94
TRIM65	3.58084	7.52208	3.94124	1.03e-92	6.2e-92
FKBP14	1.14047	4.17047	3.03	4.17e-97	5.69e-96
ZFR2	7.12526	0.597827	-6.52743	5.74e-91	3e-90
FGF1	19.2317	30.8072	11.5756	2.57e-13	3.13e-13
DNAJB6	31.7596	5.26426	-26.4953	1.6e-98	7.93e-97
MT-TY	-2.11458	10.1321	12.2467	3.01e-99	7.93e-97
CBFB	3.15279	10.8116	7.65884	1.78e-93	1.17e-92
TSPAN12	1.10719	9.52586	8.41866	9.7e-92	5.39e-91
ELOC	28.9106	8.16216	-20.7484	3.21e-98	8.97e-97
RNVU1-18	12.9142	-1.67535	-14.5895	4.29e-109	2.12e-106
PGD	14.4875	36.3264	21.839	1.92e-94	1.42e-93
TMED3	9.6556	2.37718	-7.27842	1.35e-97	2.29e-96
PTPN11	15.3948	36.9036	21.5088	9.19e-70	2.29e-69
ZNF12	2.44126	5.46758	3.02633	1.27e-96	1.48e-95
PAXIP1-AS1	2.48761	6.65421	4.1666	5.34e-96	5.29e-95
ARHGEF25	30.4598	16.1937	-14.2661	1.63e-74	4.48e-74
PJA2	27.1563	43.5602	16.4039	4.94e-36	7.71e-36
B3GLCT	1.88397	6.03343	4.14946	4.14e-88	1.81e-87
HEPACAM	13.485	25.7824	12.2974	6.06e-37	9.57e-37
FAM91A1	2.81419	5.81617	3.00198	6.27e-88	2.72e-87
UQCRH	95.5281	51.6532	-43.8749	1.77e-83	6.29e-83
USP39	7.65797	12.245	4.58708	1.89e-86	7.6e-86
FAAH	10.7562	6.5665	-4.18968	7.37e-41	1.21e-40
COMMD2	3.10574	8.38342	5.27769	1.35e-97	2.29e-96
MAL	25.2713	19.1126	-6.15868	5.99e-18	7.68e-18
NAGA	1.92079	8.83222	6.91142	2.97e-96	3.12e-95
PLCH2	10.4101	1.33914	-9.071	1.85e-94	1.37e-93
FBXL19	11.5568	7.24091	-4.31586	5.26e-47	9.29e-47
STMP1	5.48866	13.6533	8.16465	1.27e-89	6.07e-89
NDUFA11	60.5204	8.68565	-51.8348	1.97e-96	2.17e-95
RAPGEF4	54.1855	9.46511	-44.7204	1.46e-93	9.68e-93
CCT8	21.6324	29.3445	7.71209	1.18e-44	2.02e-44
ZHX3	6.44429	12.136	5.69174	4.58e-62	9.94e-62
NDUFC1	25.5741	16.9577	-8.61638	3.19e-67	7.6e-67
MTCO1P53	-1.71905	1.43432	3.15337	7.29e-89	3.33e-88
AC138969.1	95.4407	-0.293899	-95.7346	1.6e-98	7.93e-97
PDE6B	5.06057	1.98506	-3.07551	4.66e-62	1.01e-61
XIST	25.4956	1.37703	-24.1186	1.74e-18	2.24e-18
RCC2	5.42941	23.0613	17.6319	1.81e-98	7.93e-97
AL591845.1	5.50354	1.3405	-4.16304	7.95e-89	3.62e-88
GAR1	3.46112	6.96168	3.50056	4.67e-87	1.92e-86
DHTKD1	2.44076	10.2669	7.82617	1.3e-95	1.17e-94
TRIM9	28.876	24.7053	-4.17075	5.49e-09	6.35e-09
PRPF4	3.67976	8.73854	5.05878	2e-98	7.95e-97
YRDC	3.09892	9.12573	6.02682	3.58e-98	9.39e-97
CCT7	30.7194	54.3752	23.6558	1.65e-95	1.44e-94
AQP4	32.76	174.519	141.759	8.91e-61	1.89e-60
HPCA	51.8679	13.3045	-38.5634	7.62e-70	1.9e-69
RPS19BP1	32.0315	12.7397	-19.2919	2.26e-94	1.65e-93
RIC3	7.65647	3.54136	-4.11511	2.41e-84	8.81e-84
RNU6-850P	-2.11458	1.77706	3.89163	2.45e-94	1.78e-93
XRCC6	31.2945	62.1983	30.9037	8.9e-95	6.9e-94
GPT2	13.6187	23.3249	9.70611	2.31e-37	3.66e-37
TXNDC5	3.61958	0.415129	-3.20445	4.58e-96	4.61e-95
TMEM14C	21.2799	50.7987	29.5188	1.28e-95	1.16e-94
TIMP2	25.5928	86.0053	60.4125	1.61e-95	1.41e-94
FCGR3A	3.08576	25.8775	22.7918	5.44e-65	1.24e-64
GAS5	39.0374	23.0531	-15.9843	2.6e-55	5.09e-55
REEP4	1.73616	5.72231	3.98615	9.08e-81	2.93e-80
TUT4	9.68424	2.26029	-7.42395	3.82e-98	9.7e-97
ZNF711	3.52881	10.3901	6.86128	1.03e-71	2.66e-71
RNF175	8.71786	1.25907	-7.45879	5.83e-94	4.04e-93
RPS21	268.292	183.037	-85.2551	4.48e-48	8.01e-48
BOP1	11.2127	17.825	6.6123	1.44e-25	2.01e-25
SMIM20	9.31451	12.7522	3.4377	7.43e-31	1.1e-30
PRPF38A	4.68828	11.8456	7.15732	2.29e-94	1.67e-93
PHKG2	10.3122	3.32102	-6.99118	5.26e-98	1.17e-96
GPRC5B	53.0871	79.5728	26.4857	1.44e-13	1.76e-13
GRAMD1B	9.38593	6.10674	-3.2792	1.86e-29	2.7e-29
ATP13A2	33.5488	15.8064	-17.7424	1.96e-75	5.5e-75
PNMA8B	15.2843	4.75157	-10.5328	6.96e-73	1.85e-72
SH3BP5	10.0201	1.82829	-8.19177	1.1e-96	1.31e-95
BAIAP2	31.3019	5.82897	-25.473	2.34e-98	8.14e-97
AHNAK	8.13074	19.246	11.1153	4.1e-32	6.12e-32
LTO1	7.90743	1.86214	-6.04529	1.6e-98	7.93e-97
FAM192A	22.9329	26.815	3.88213	1.45e-13	1.76e-13
PAK1IP1	3.3997	9.66851	6.26881	1.65e-98	7.93e-97
KCNQ3	5.46311	2.30878	-3.15433	1.03e-58	2.13e-58
CAMTA2	42.7056	10.4268	-32.2788	1.41e-96	1.63e-95
COPS3	13.4951	16.5564	3.06128	7.48e-21	9.89e-21
ATG16L1	7.22583	3.85425	-3.37158	1.2e-76	3.46e-76
AP002387.2	3.97415	7.49316	3.51901	6.32e-35	9.74e-35
SLC40A1	1.52816	10.4638	8.93563	5.71e-95	4.53e-94
CPNE4	7.10612	1.58561	-5.52051	4.04e-73	1.08e-72
UXT	16.388	25.003	8.61501	7.02e-53	1.34e-52
ALDH2	68.5873	23.261	-45.3263	9.73e-86	3.79e-85
CNDP1	10.6237	5.78475	-4.839	2.65e-27	3.75e-27
RPL37A	517.642	69.7697	-447.872	1.6e-98	7.93e-97
UBE2Q2	6.15797	10.7984	4.64042	3.3e-81	1.08e-80
MAP2K4	12.4905	6.97204	-5.51847	7.5e-55	1.46e-54
POLE	4.72654	1.51265	-3.21388	2.63e-85	1.01e-84
NOP56	30.9961	19.1385	-11.8577	1.48e-74	4.07e-74
DHRS11	10.4242	1.98238	-8.44179	1.22e-97	2.12e-96
C14orf132	16.8638	24.5931	7.72931	2.98e-06	3.33e-06
NOS1AP	5.42441	1.39546	-4.02895	2.93e-80	9.32e-80
SMARCB1	14.1175	35.7601	21.6426	3.83e-97	5.3e-96
POLDIP3	9.81917	32.4846	22.6655	3e-97	4.32e-96
RPLP2	91.2167	187.164	95.9472	3.6e-75	1.01e-74
LAMB2	17.5413	22.3435	4.80212	8.51e-08	9.68e-08
ATP6V1B2	50.2448	21.3616	-28.8832	3.5e-73	9.36e-73
CAMK2N2	15.7375	8.70218	-7.03535	9.22e-46	1.6e-45
TULP3	3.08371	7.58114	4.49743	9.01e-84	3.23e-83
FAM160B2	15.3997	7.29367	-8.10599	6.72e-89	3.08e-88
MPPED1	15.6113	1.43597	-14.1754	3.04e-87	1.26e-86
HSD17B8	3.07438	8.25586	5.18148	4.28e-80	1.36e-79
HCST	2.19778	5.26644	3.06866	2.7e-31	4e-31
RPLP1	119.908	171.294	51.386	1.09e-33	1.66e-33
SKI	7.88425	17.8785	9.99425	3.14e-91	1.68e-90
FARSA	18.2442	28.6528	10.4086	1.23e-70	3.12e-70
SLC16A4	0.720443	4.78329	4.06284	1.24e-87	5.28e-87
RCN2	15.1815	9.10721	-6.07433	3.91e-70	9.81e-70
ABHD17C	5.03765	8.45979	3.42214	1e-49	1.84e-49
ARL3	9.12528	16.6553	7.52997	3.7e-46	6.46e-46
RPL10P9	2.40261	8.30277	5.90016	1.7e-35	2.64e-35
SNN	37.2795	75.8138	38.5343	1.65e-47	2.93e-47
SMG1P7	5.16727	1.02432	-4.14295	1.18e-95	1.07e-94
WBP1L	4.88657	15.4947	10.6082	2.79e-98	8.66e-97
ARC	7.11643	19.0247	11.9083	1.68e-10	1.97e-10
LINGO1	33.6891	24.754	-8.93507	3.07e-16	3.86e-16
FAM84B	1.83573	18.1893	16.3536	2.94e-92	1.7e-91
ZNRF1	9.55529	2.97986	-6.57542	3.64e-98	9.44e-97
BCHE	2.00676	22.9903	20.9836	1.76e-94	1.3e-93
ZFP3	1.0326	4.33099	3.29839	1.45e-91	7.96e-91
CIC	16.0592	11.1953	-4.86393	5.16e-42	8.61e-42
YWHAB	53.302	77.3933	24.0913	2.36e-37	3.74e-37
TADA3	16.7398	23.8369	7.09713	5.5e-67	1.3e-66
WAS	1.11115	6.29977	5.18862	5.72e-89	2.63e-88
LTV1	3.98107	7.1103	3.12923	1.33e-86	5.37e-86
PRDM8	7.35462	2.33512	-5.01951	5.44e-71	1.39e-70
OLFM3	5.10949	0.450691	-4.6588	3.69e-72	9.64e-72
ZNF337	6.27899	1.19252	-5.08647	2.7e-98	8.54e-97
POU3F4	0.535652	5.42366	4.88801	5.6e-65	1.28e-64
ERH	23.2798	55.3475	32.0677	1.48e-95	1.31e-94
PIGP	4.86626	1.30073	-3.56553	6.67e-98	1.37e-96
GPR37L1	10.4132	35.2674	24.8541	9.41e-54	1.81e-53
2021-09-02	35.0447	86.7093	51.6646	2.5e-87	1.04e-86
ADARB1	5.67025	2.0329	-3.63734	1.76e-80	5.65e-80
APOC1	9.87824	70.9163	61.0381	4.98e-86	1.96e-85
YIF1B	14.8509	11.5759	-3.27503	7.67e-36	1.2e-35
EFNB3	8.6155	13.1794	4.56388	5.69e-11	6.74e-11
AZIN2	8.92996	3.44707	-5.48289	1.5e-89	7.14e-89
SH3BP4	2.38235	8.18033	5.79798	2.49e-89	1.17e-88
SP1	2.04506	7.34295	5.29789	4.74e-97	6.35e-96
MT1X	58.0388	90.4946	32.4558	1.63e-06	1.83e-06
EIF4E	7.5651	2.5324	-5.0327	1.26e-96	1.48e-95
DYNLRB1	99.5611	40.7794	-58.7818	3.96e-98	9.89e-97
CBX7	28.7003	6.93032	-21.77	7.55e-95	5.9e-94
CCDC84	10.6708	3.64559	-7.02521	4.75e-91	2.5e-90
RUFY2	7.81873	3.77382	-4.04491	1.65e-91	9e-91
PTPRA	25.2546	45.2167	19.9621	3.84e-72	1e-71
STAG2	4.32928	14.6988	10.3696	1.92e-94	1.42e-93
CHMP4B	40.5944	78.6721	38.0777	1.03e-96	1.25e-95
EIF4G2	51.7462	71.9953	20.2491	4e-41	6.61e-41
AC007192.2	32.6337	-2.11464	-34.7483	7.11e-191	9.93e-188
PELI3	12.1173	4.82752	-7.28973	1.57e-78	4.76e-78
HERPUD1	18.7487	15.2041	-3.5446	1.48e-16	1.87e-16
EXOSC1	8.12929	3.80208	-4.3272	6.52e-95	5.14e-94
RAB7A	40.3185	105.038	64.7191	1.7e-97	2.74e-96
DARS	10.5895	27.8373	17.2477	7.04e-92	3.96e-91
GALNT2	6.79565	12.1697	5.37404	2.84e-69	7.03e-69
COA6-AS1	1.41952	4.42696	3.00743	2.69e-83	9.5e-83
RPE65	-0.59353	4.86864	5.46217	7.82e-89	3.57e-88
SNX2	7.67206	11.8104	4.13838	6.74e-80	2.12e-79
MXD4	13.0849	16.7101	3.62523	3.06e-21	4.07e-21
DTX4	5.27268	9.50084	4.22817	8.8e-25	1.21e-24
DGKZ	71.1404	8.1571	-62.9833	8.79e-98	1.68e-96
PDCD2	8.20933	5.17256	-3.03677	5.28e-83	1.85e-82
ZNHIT2	3.07084	6.72805	3.65722	7.15e-84	2.58e-83
KCNK9	3.88339	-0.125036	-4.00842	5.72e-88	2.48e-87
HDDC2	39.0305	9.48079	-29.5497	2.28e-97	3.47e-96
GGTA1P	3.87438	8.42075	4.54637	3.07e-18	3.96e-18
DYNLT3	13.6973	6.37327	-7.32405	3.47e-49	6.3e-49
MRPS10	6.13858	13.3112	7.17263	4.69e-98	1.09e-96
VIP	5.2606	0.697439	-4.56316	4.04e-68	9.78e-68
L1CAM	19.0751	9.53684	-9.53821	2.92e-39	4.73e-39
RSPRY1	3.60162	8.05185	4.45023	1.9e-94	1.4e-93
GALK1	4.38153	7.507	3.12547	1.8e-42	3.03e-42
CASP3	2.90693	11.0114	8.10446	7.68e-98	1.53e-96
COMT	28.8048	25.703	-3.1018	0.00252789	0.0026882
AMDHD2	8.23009	3.21622	-5.01387	5.7e-91	2.98e-90
C11orf96	10.2727	14.3053	4.03268	1.91e-22	2.58e-22
PAPSS1	10.4604	25.7474	15.287	2.6e-96	2.77e-95
ERAP1	1.72091	5.84981	4.1289	1.74e-93	1.14e-92
AC021739.2	0.581347	7.40538	6.82404	5.03e-89	2.32e-88
RHOBTB3	10.1609	22.7783	12.6174	9.69e-61	2.06e-60
KIF3C	25.7771	20.1714	-5.6057	5.02e-14	6.15e-14
FRZB	2.06001	5.80266	3.74265	1.55e-43	2.64e-43
MTA2	9.45783	20.2326	10.7748	2.22e-88	9.86e-88
PTMAP2	0.483072	3.56988	3.0868	1.75e-47	3.12e-47
THOC7	20.6024	14.0144	-6.58804	5.81e-62	1.26e-61
STX6	5.34955	9.79331	4.44376	2.34e-91	1.26e-90
MRFAP1	88.3013	160.576	72.2742	2.46e-76	7.07e-76
SLC2A3	11.2019	6.07074	-5.13115	9.78e-46	1.7e-45
S100A13	55.1965	11.1214	-44.0751	3.7e-91	1.96e-90
PSMD6	14.4899	5.71739	-8.77253	2.12e-98	8e-97
NRSN2	43.5878	31.3521	-12.2357	2.94e-47	5.2e-47
TAB1	6.88043	12.1179	5.23746	4.38e-70	1.1e-69
PIK3IP1	8.53968	16.1503	7.61061	8.09e-47	1.42e-46
GLUL	375.214	167.31	-207.904	2.46e-40	4.02e-40
PLXND1	17.1786	9.18376	-7.99485	5.64e-63	1.24e-62
GOLGA8B	18.2469	3.43821	-14.8087	2.88e-89	1.35e-88
KCTD12	3.76027	23.5477	19.7875	2.24e-93	1.45e-92
KCNE5	0.40661	3.69061	3.284	1.48e-08	1.7e-08
TESC	10.4702	3.24345	-7.22678	1.87e-82	6.4e-82
TUBE1	6.12467	2.24375	-3.88092	9.01e-95	6.98e-94
RBM23	10.1593	5.5991	-4.56018	5.12e-94	3.57e-93
CAMSAP2	6.97668	14.9368	7.96015	1.56e-69	3.88e-69
HSBP1L1	7.13812	2.84289	-4.29523	4.12e-91	2.17e-90
CFI	0.973074	6.55214	5.57906	8.52e-51	1.58e-50
MCF2L2	10.5063	0.61408	-9.89223	4.15e-98	1.01e-96
DNAJC10	6.54572	3.5278	-3.01792	3.73e-83	1.31e-82
DCHS1	1.58638	5.27317	3.68679	5.49e-74	1.49e-73
GPS1	24.6761	17.8195	-6.85659	1.48e-67	3.54e-67
SCAMP4	9.58254	13.8223	4.23978	2.47e-51	4.62e-51
OPTN	21.0354	13.0948	-7.94065	1.24e-46	2.18e-46
C3orf38	2.03224	5.9817	3.94946	7.29e-96	6.96e-95
S100A4	2.5823	9.95022	7.36792	3.55e-12	4.26e-12
UNC5A	17.1364	6.24978	-10.8866	5.68e-65	1.3e-64
STX16-NPEPL1	4.84028	0.725961	-4.11432	1.18e-82	4.07e-82
AIFM3	25.4954	2.82068	-22.6747	4.82e-93	2.99e-92
PDLIM1	2.59869	5.89044	3.29175	2.58e-06	2.88e-06
WASH2P	7.3388	2.18495	-5.15385	2.38e-94	1.73e-93
SBK1	5.19386	9.34616	4.15231	5.46e-30	7.98e-30
MTPN	20.0437	64.7474	44.7037	2.37e-96	2.55e-95
PPP1R3F	12.2774	5.64837	-6.62908	3.68e-77	1.08e-76
CDK5R2	15.4216	7.55731	-7.86432	1.51e-39	2.44e-39
UBE2F	11.849	5.74292	-6.10603	9.76e-92	5.42e-91
BICDL1	15.0264	0.718321	-14.3081	5.92e-97	7.72e-96
AMN1	10.6114	2.73538	-7.87603	1.25e-97	2.16e-96
B4GALT5	5.35749	21.1845	15.827	8.16e-98	1.61e-96
TPPP	40.5383	23.5957	-16.9426	1.96e-39	3.18e-39
NDUFA6	22.6937	33.2928	10.5991	3.54e-63	7.84e-63
KCNT1	16.7228	0.286402	-16.4364	1.29e-96	1.51e-95
RAB40B	21.7819	5.16287	-16.6191	2.28e-96	2.46e-95
MATN2	3.45192	14.6858	11.2338	3.53e-73	9.44e-73
NDUFA12	35.7147	18.5022	-17.2126	4.05e-91	2.14e-90
S1PR1	10.6261	25.7007	15.0745	3.59e-45	6.2e-45
TTYH2	10.7327	23.7387	13.006	6.71e-45	1.15e-44
DNAJC19	10.5613	6.3278	-4.23351	1.9e-79	5.93e-79
PITPNM2	6.76946	3.35424	-3.41522	9.76e-70	2.43e-69
RABL6	28.0566	10.4131	-17.6434	7.44e-96	7.08e-95
WBP4	4.37272	8.47141	4.09869	1.37e-82	4.73e-82
TXNRD2	6.77998	3.47864	-3.30134	2.06e-87	8.67e-87
ANXA7	18.085	28.9046	10.8196	3.17e-63	7.03e-63
AAMP	23.4861	35.7731	12.287	7.28e-87	2.98e-86
TRPC4AP	12.5366	31.5791	19.0424	4.34e-97	5.88e-96
RCBTB1	5.40022	12.8277	7.42747	7.34e-83	2.55e-82
INAFM1	6.08763	9.58125	3.49362	5.31e-05	5.82e-05
KCNAB2	48.1892	7.19533	-40.9939	8.9e-91	4.59e-90
CTSS	1.44411	10.2128	8.7687	2.01e-81	6.63e-81
RASGEF1A	6.66626	1.40719	-5.25907	1.5e-85	5.8e-85
ITPR2	1.64259	6.18653	4.54394	4.99e-81	1.63e-80
STX1B	30.9361	12.3529	-18.5832	8.58e-64	1.92e-63
NASP	18.6282	12.9424	-5.68589	1.27e-39	2.06e-39
MGAT5	4.99341	9.51271	4.5193	1.55e-72	4.09e-72
CENPV	16.6923	6.73292	-9.95933	4.42e-64	9.95e-64
SLC6A9	2.74159	13.4391	10.6975	1.25e-78	3.8e-78
HSPB8	29.7577	75.969	46.2113	1.7e-16	2.15e-16
DTNB	15.4821	2.7205	-12.7616	1.99e-98	7.94e-97
RAB20	1.04105	7.75615	6.71511	1.23e-87	5.26e-87
DENND3	12.0002	2.50013	-9.50007	2.76e-95	2.33e-94
MDFI	0.94949	18.1137	17.1642	8.37e-89	3.8e-88
SUSD3	0.375499	3.91503	3.53953	1.12e-76	3.24e-76
MSANTD3-TMEFF1	7.39496	-1.02412	-8.41908	1.59e-98	7.93e-97
RING1	13.7154	35.7979	22.0826	2.95e-97	4.26e-96
LEO1	4.31058	8.78486	4.47428	1.21e-89	5.82e-89
SNRPGP2	0.127536	7.82944	7.7019	7.35e-95	5.76e-94
CYB5D2	7.61897	15.5276	7.90867	1.23e-87	5.26e-87
POLR2A	11.6312	24.6535	13.0223	1.27e-79	3.98e-79
ATP5F1D	62.1356	27.5466	-34.5891	3.33e-88	1.46e-87
TMEM41B	4.4195	7.64301	3.22351	5.44e-76	1.55e-75
DNAJC11	8.70636	5.41219	-3.29416	1.69e-78	5.13e-78
MIF4GD	4.93295	12.4197	7.48673	8.93e-91	4.61e-90
GZF1	3.71079	6.72861	3.01783	1.57e-83	5.58e-83
BANF1P3	-1.57134	1.50932	3.08066	1.55e-84	5.71e-84
HPS1	9.85664	4.79145	-5.06519	4.94e-78	1.48e-77
SYNPR	14.0858	2.76076	-11.3251	1.25e-72	3.3e-72
PPP2CA	18.9025	25.8699	6.96738	1.49e-43	2.53e-43
IMPAD1	5.01792	14.7213	9.70339	1e-97	1.83e-96
MIR25	-2.11458	5.37347	7.48804	5.35e-99	7.93e-97
PBRM1	2.02237	5.14791	3.12554	6.38e-92	3.6e-91
SMC3	3.55737	14.9782	11.4209	7.14e-95	5.59e-94
RIPK2	1.91012	7.01892	5.1088	5.49e-94	3.82e-93
RND3	2.26563	7.966	5.70038	1.05e-61	2.26e-61
MGST1	26.742	7.37598	-19.3661	7.2e-70	1.8e-69
RPS12	158.916	559.734	400.818	3.44e-92	1.99e-91
RAB32	1.34114	8.35954	7.0184	1.32e-79	4.13e-79
NBDY	7.76558	16.5446	8.77902	1.87e-97	2.97e-96
RETREG3	6.30112	10.8247	4.52362	5.95e-96	5.83e-95
BAX	11.2579	15.029	3.77111	9.37e-13	1.13e-12
HS2ST1	3.57746	7.43362	3.85615	2.95e-64	6.67e-64
FTL	561.356	2207.04	1645.69	2.17e-66	5.09e-66
LRRC42	3.09743	7.88568	4.78825	1.97e-85	7.57e-85
YTHDF3	3.91249	9.42856	5.51606	9.28e-96	8.64e-95
UQCRC2	43.525	26.6211	-16.9039	2.8e-82	9.54e-82
KCTD13	14.0225	6.55609	-7.4664	1.96e-86	7.86e-86
DPH3	3.99858	8.50282	4.50424	1.4e-91	7.7e-91
FAM19A1	5.25896	0.949717	-4.30924	6.89e-68	1.66e-67
DFFA	4.16815	9.25696	5.08881	4.45e-96	4.48e-95
HLA-DMA	3.56575	16.6636	13.0979	3.87e-63	8.56e-63
ALDH9A1	14.3581	39.6855	25.3274	6.21e-92	3.51e-91
C1orf216	18.1122	12.8293	-5.28292	1.97e-28	2.83e-28
SSNA1	17.8166	29.5468	11.7302	7.44e-73	1.97e-72
AC005288.1	2.63418	9.69716	7.06298	8.04e-96	7.59e-95
HDDC3	6.52562	3.11285	-3.41277	8.74e-88	3.76e-87
WDFY1	3.39928	7.3867	3.98743	5.92e-95	4.7e-94
ATP1A3	67.5983	47.832	-19.7663	4.18e-22	5.6e-22
FOPNL	5.60749	11.093	5.48549	2.67e-95	2.26e-94
DST	49.7167	11.4938	-38.2229	2.95e-98	8.73e-97
KLHDC10	4.48348	10.4971	6.01366	7.8e-97	9.73e-96
LRP6	1.78753	4.79047	3.00295	1.59e-78	4.82e-78
RBM3	16.612	31.5053	14.8934	2.77e-64	6.25e-64
XPR1	2.32362	7.50198	5.17836	2.32e-97	3.53e-96
PIP5K1A	5.77673	9.26816	3.49143	3.9e-73	1.04e-72
BEX4	57.4666	79.4657	21.9992	9.05e-20	1.18e-19
ACTG1	217.519	727.973	510.454	5.32e-98	1.18e-96
FAM171A1	14.7828	24.6995	9.91664	6.34e-19	8.22e-19
FAHD2A	8.30153	3.98052	-4.32101	2.82e-95	2.37e-94
AC104072.1	12.5112	2.87825	-9.6329	8.29e-73	2.2e-72
AC080038.1	1.61742	13.2366	11.6192	7.33e-89	3.35e-88
TXLNA	4.92116	12.4356	7.51442	5.12e-90	2.52e-89
ABHD17A	37.8754	7.4164	-30.459	2.13e-96	2.34e-95
DPM3	17.827	27.9976	10.1706	1.48e-38	2.38e-38
B4GALNT1	17.309	5.76711	-11.5419	1.89e-83	6.72e-83
GASK1B	5.18005	8.23436	3.05431	1.48e-07	1.68e-07
NADK2	7.42033	14.6178	7.19752	5.29e-56	1.05e-55
CDC5L	3.13811	8.90535	5.76724	3.41e-98	9.19e-97
RNF38	4.75328	10.0513	5.29799	1.98e-78	5.99e-78
MGME1	1.78019	6.32288	4.54269	7.49e-97	9.4e-96
UPK3BL1	10.5418	-0.649045	-11.1909	2.83e-98	8.67e-97
NENF	23.322	39.1304	15.8084	7.13e-52	1.34e-51
ARID5B	2.62031	6.41426	3.79395	3.36e-77	9.84e-77
PPP1CA	18.6329	29.2279	10.595	2.31e-64	5.23e-64
CALM1	219.018	113.64	-105.378	8.14e-52	1.53e-51
SESN2	3.11268	7.31433	4.20166	2.5e-82	8.53e-82
PHF6	2.33511	5.42123	3.08611	4.35e-87	1.8e-86
SMARCC1	3.13607	10.3198	7.18372	8.05e-91	4.17e-90
INO80B	9.43584	2.67748	-6.75836	2.67e-97	3.94e-96
AC005332.6	6.98571	14.2992	7.31352	4.07e-82	1.38e-81
AC068831.4	12.3542	-2.11464	-14.4688	7.11e-191	9.93e-188
ADA2	2.38608	5.64657	3.26049	4.5e-37	7.12e-37
BASP1	80.7308	52.016	-28.7148	8.7e-33	1.31e-32
TM9SF4	9.24846	16.9066	7.65813	1.56e-91	8.53e-91
ANP32B	17.3677	53.9581	36.5904	8.35e-87	3.4e-86
ZNF281	1.59741	5.06003	3.46262	2.94e-95	2.47e-94
NFIB	3.90196	16.1955	12.2936	2.68e-92	1.56e-91
NOL7	13.2991	22.6785	9.37939	8.23e-89	3.75e-88
PPIL1	7.79132	24.5104	16.7191	3.02e-98	8.75e-97
TPRG1L	28.4281	19.5872	-8.84094	4.61e-40	7.53e-40
ARF1	67.8652	83.8147	15.9495	1.9e-51	3.55e-51
HMGB1P6	28.5994	14.2701	-14.3293	1.81e-80	5.8e-80
GPX1	42.1211	129.861	87.7398	5.97e-94	4.13e-93
BFAR	4.93475	8.5316	3.59685	1.53e-94	1.14e-93
CACNA1I	3.49607	0.260428	-3.23565	5.93e-79	1.82e-78
ETFDH	7.226	3.92541	-3.30058	2.64e-87	1.1e-86
ZNF608	2.79962	6.58196	3.78233	7.98e-81	2.59e-80
TRAFD1	4.04732	12.5592	8.51191	1.65e-97	2.67e-96
EPB41L3	21.9445	6.01761	-15.9269	9.36e-84	3.35e-83
DES	4.93508	1.19404	-3.74104	2.02e-38	3.24e-38
XRCC5	15.5067	37.877	22.3703	1.27e-96	1.49e-95
PNMA1	29.492	70.7173	41.2253	1.93e-70	4.86e-70
SLC4A3	11.2621	8.01074	-3.25138	1.54e-22	2.07e-22
TUBB2A	143.858	51.1242	-92.7335	1.08e-72	2.85e-72
RELN	4.02954	0.803438	-3.2261	2.18e-51	4.07e-51
MRPS28	15.513	11.0697	-4.44323	1.56e-47	2.77e-47
LINC01023	0.869996	4.06009	3.1901	9.19e-77	2.66e-76
COPS9	87.9087	20.9576	-66.9511	2.74e-97	4.01e-96
FCGR2A	1.62699	5.95887	4.33188	1.8e-39	2.91e-39
CHIC2	2.1825	9.20093	7.01843	3.75e-96	3.82e-95
LPL	3.22367	44.5806	41.3569	2.12e-90	1.06e-89
GCC1	1.44905	5.64802	4.19897	1.56e-97	2.57e-96
HES1	5.7951	10.6645	4.86939	2.55e-27	3.61e-27
HDAC3	13.623	8.95821	-4.66479	1.65e-63	3.67e-63
ORMDL3	11.9491	17.1421	5.19301	5.1e-63	1.12e-62
SYT11	36.9867	124.581	87.5939	2.02e-88	8.99e-88
SCRT1	14.7902	5.38136	-9.40888	2.48e-54	4.81e-54
COPB2	9.69235	13.4055	3.71318	8.14e-54	1.57e-53
ACSL6	9.90538	4.77103	-5.13434	6.44e-51	1.2e-50
MYH11	5.01479	0.516865	-4.49792	1.15e-67	2.75e-67
ZNF280D	7.10627	1.78381	-5.32246	1.6e-98	7.93e-97
CD320	9.55203	19.9754	10.4234	1.31e-84	4.82e-84
AC093673.1	3.91219	12.2855	8.37329	2.32e-71	5.95e-71
PIP4P1	14.1375	8.95739	-5.18008	1.3e-77	3.84e-77
BCAP31	40.8408	54.2982	13.4575	5.38e-55	1.05e-54
UBC	235.664	137.685	-97.9793	3.6e-66	8.42e-66
H1FX	22.7662	63.8782	41.112	1.07e-90	5.5e-90
GSTP1	44.6104	89.6569	45.0465	3.85e-79	1.19e-78
TNFRSF1B	2.01015	9.84366	7.83351	3.49e-81	1.14e-80
NAXE	20.3389	35.5195	15.1806	2e-83	7.07e-83
BMT2	1.69891	5.06045	3.36154	2.73e-95	2.3e-94
RPL41P1	-2.11458	83.5065	85.621	3.01e-99	7.93e-97
NORAD	46.8736	82.3341	35.4605	6.94e-54	1.34e-53
SNX4	4.85184	13.084	8.23215	2.1e-97	3.26e-96
RBP4	15.8838	2.03081	-13.853	9.1e-89	4.13e-88
NTMT1	10.0085	5.96813	-4.04039	1.86e-75	5.23e-75
ASPSCR1	10.0062	2.96355	-7.04263	1.07e-94	8.2e-94
LYSMD1	2.67731	5.83482	3.15751	1.07e-95	9.81e-95
GABRA2	8.96515	0.88854	-8.07661	2.88e-91	1.54e-90
HMGB1	56.5391	30.815	-25.724	3.4e-92	1.97e-91
NPIPP1	20.5763	3.1796	-17.3967	2.5e-97	3.74e-96
CD82	6.05385	21.0538	14.9999	2.17e-82	7.44e-82
MADD	25.0546	12.0184	-13.0362	1.16e-68	2.84e-68
KDM5C	7.6956	12.3549	4.6593	8.87e-66	2.06e-65
AL589880.1	-2.07498	2.00628	4.08126	1.43e-98	7.93e-97
GNPTG	26.3637	21.6625	-4.70119	2.71e-32	4.05e-32
PCP4	26.1947	6.33197	-19.8627	4.47e-80	1.41e-79
ACTL6B	14.6149	8.43092	-6.18401	1.03e-27	1.47e-27
ATXN2L	22.0668	16.7706	-5.29615	2.53e-31	3.75e-31
TCF3	5.35194	14.4586	9.1067	4.32e-84	1.57e-83
SLC6A13	4.28219	0.319143	-3.96305	2.9e-92	1.68e-91
DHPS	24.9897	21.962	-3.02766	3.03e-17	3.86e-17
B9D1	8.79785	3.65853	-5.13932	6.5e-87	2.66e-86
PPARD	9.62899	15.7327	6.10372	2.85e-79	8.83e-79
AC132008.2	6.60871	3.48978	-3.11894	2.4e-81	7.91e-81
ZCRB1	17.2679	21.4296	4.16173	3.28e-26	4.61e-26
BPGM	5.90443	11.9459	6.04144	3.63e-90	1.8e-89
SLC5A6	10.9178	5.17479	-5.74297	1.36e-62	2.99e-62
MAVS	2.80858	10.1953	7.38672	8.68e-98	1.67e-96
GPR89B	3.51542	0.344828	-3.17059	1.61e-98	7.93e-97
FARSB	7.16059	14.6458	7.48521	3.21e-96	3.33e-95
CIPC	9.05136	12.7148	3.66344	9.6e-29	1.38e-28
TCEAL5	24.1402	20.5875	-3.5527	1.47e-08	1.69e-08
EIF2AK1	11.2567	28.0712	16.8145	2.8e-98	8.67e-97
PLP2	3.29301	19.7687	16.4757	1.85e-51	3.46e-51
KARS	13.3037	23.5389	10.2353	8.39e-92	4.69e-91
RCOR2	2.97477	16.3499	13.3751	4.81e-52	9.07e-52
TGOLN2	10.8749	24.609	13.734	3.1e-88	1.36e-87
EIF3C	69.456	0.947623	-68.5084	1.6e-98	7.93e-97
DIRAS2	16.8538	9.15631	-7.69753	3.27e-40	5.35e-40
CYGB	5.04116	1.79403	-3.24713	4.57e-65	1.05e-64
FLCN	11.5926	4.15686	-7.43574	3.72e-92	2.14e-91
ANKRD37	8.2521	1.8487	-6.4034	1.42e-96	1.64e-95
PPP1R11	17.8316	23.1908	5.35914	1.39e-52	2.64e-52
CASC3	16.3269	24.1637	7.83688	2.14e-44	3.67e-44
INAFM2	5.67783	22.1665	16.4887	2.98e-98	8.73e-97
BICD2	3.92278	7.2224	3.29962	9.02e-81	2.92e-80
CEBPZ	6.78103	11.6713	4.89028	2.27e-80	7.25e-80
ATG101	8.80951	5.80539	-3.00412	5.36e-61	1.14e-60
AP2A1	31.9643	14.0287	-17.9356	2.33e-86	9.31e-86
AK6	14.1828	8.57474	-5.60803	1.33e-84	4.91e-84
ELOA	3.15655	8.27936	5.12282	1.49e-97	2.48e-96
RNU6-1016P	-2.11458	1.41989	3.53446	6.48e-84	2.34e-83
ATG16L2	7.64941	2.77953	-4.86987	9.76e-94	6.61e-93
POLD4	9.64376	3.73742	-5.90633	2.24e-91	1.21e-90
MOBP	42.1656	12.9675	-29.1981	1.12e-43	1.9e-43
ZNF706	23.7071	8.82777	-14.8794	1.97e-98	7.93e-97
CLIC4	8.7595	63.4671	54.7076	1.89e-94	1.4e-93
HINT1	77.3738	63.0732	-14.3006	7.03e-32	1.05e-31
GCSHP5	10.4916	0.600202	-9.89139	7.95e-98	1.57e-96
TCEAL9	11.9802	36.2048	24.2246	1.42e-90	7.23e-90
PHF23	7.48577	13.707	6.22119	4.37e-95	3.54e-94
PDHA1	32.9889	13.0634	-19.9255	4.08e-97	5.59e-96
SLAIN1	15.8838	32.5169	16.633	4.64e-35	7.16e-35
RANBP1	21.7329	12.2419	-9.49102	1.47e-80	4.73e-80
CTXN3	6.62163	-0.850704	-7.47233	2.51e-89	1.18e-88
ABCG2	3.7015	9.91353	6.21203	1.46e-64	3.33e-64
AC084880.1	1.65458	5.28485	3.63026	6.56e-41	1.08e-40
FP236383.2	834.74	-1.6612	-836.401	4.77e-133	2.82e-130
GNG3	115.588	22.1918	-93.3961	1.03e-79	3.24e-79
MAGT1	2.53481	14.2063	11.6715	3.21e-97	4.56e-96
AC093010.3	7.23141	51.7537	44.5223	6.2e-91	3.24e-90
SDF2L1	4.86099	9.26479	4.40379	2.22e-46	3.89e-46
OXSR1	3.37356	6.67072	3.29715	1.57e-94	1.17e-93
EPHB1	3.22082	10.8438	7.62295	1.32e-35	2.06e-35
RPL21	124.976	73.6218	-51.3544	3.26e-60	6.86e-60
HSF2	3.9976	7.909	3.9114	1.91e-81	6.32e-81
MTND4P12	0.346159	43.1329	42.7868	1.07e-88	4.82e-88
ACTN2	13.7136	6.23677	-7.47681	2.04e-67	4.86e-67
HNRNPH2	18.7447	44.2805	25.5358	4.35e-94	3.06e-93
NEU4	3.76855	11.6933	7.9248	5.53e-23	7.49e-23
KLHL42	4.40846	7.97964	3.57117	9.22e-73	2.44e-72
PREPL	31.7448	14.5924	-17.1525	2.2e-60	4.64e-60
GNPAT	7.25119	16.0454	8.7942	2.52e-98	8.24e-97
AL359764.1	4.8414	1.33382	-3.50758	1.51e-68	3.67e-68
MSX1	2.75039	7.25012	4.49973	1.9e-58	3.91e-58
NDFIP1	33.1605	43.0481	9.88764	2.56e-26	3.59e-26
MMP14	1.27582	21.0491	19.7733	7.61e-92	4.27e-91
PI4KA	53.1304	10.3654	-42.765	1.5e-94	1.12e-93
MAP6	24.7597	8.19777	-16.5619	1.17e-95	1.06e-94
GABRB3	9.54904	4.31268	-5.23636	1.28e-43	2.17e-43
CYP51A1	9.48591	1.97667	-7.50924	2.9e-97	4.2e-96
PSMD7	20.7298	17.4097	-3.32011	3.26e-30	4.78e-30
GOLPH3	7.54517	23.896	16.3509	6.4e-98	1.32e-96
CHI3L2	2.08229	26.187	24.1047	2.32e-48	4.17e-48
C19orf48	3.30635	8.19117	4.88482	2.96e-73	7.94e-73
RNASEH2A	2.24108	10.7211	8.47999	4.12e-97	5.62e-96
ABLIM1	12.422	22.0343	9.61231	7.64e-25	1.05e-24
RRM2	-0.78668	4.00969	4.79637	4.66e-79	1.44e-78
LSM7	18.3138	22.84	4.52614	1.69e-06	1.9e-06
LINC01003	2.6653	7.47851	4.81321	1.18e-89	5.65e-89
MOB2	11.1766	5.47235	-5.70429	2.04e-90	1.03e-89
VAT1L	5.50166	16.6481	11.1464	2.25e-18	2.9e-18
EIF4EBP2	6.30564	18.6698	12.3642	1.95e-95	1.69e-94
CCDC159	14.0848	4.30288	-9.78189	9.56e-96	8.84e-95
ERGIC2	11.09	5.83448	-5.25555	8.75e-90	4.23e-89
SH3GLB1	5.54236	15.71	10.1677	4.41e-92	2.53e-91
PTPRN	43.9846	8.54742	-35.4372	2.84e-85	1.09e-84
KIAA1147	5.00872	14.4639	9.45518	1.13e-80	3.62e-80
TMEM140	1.95656	7.00972	5.05316	2.46e-86	9.82e-86
PTPRR	3.3235	0.210513	-3.11299	9.42e-76	2.67e-75
VSTM2L	27.0032	8.91611	-18.0871	9.08e-67	2.15e-66
DHX9	16.3473	31.5079	15.1606	2.32e-90	1.16e-89
SDSL	3.22356	8.11292	4.88936	2.67e-61	5.71e-61
ATN1	39.2518	74.153	34.9012	6.94e-64	1.56e-63
LYRM9	15.9858	2.96172	-13.0241	3.41e-97	4.78e-96
GLS2	10.7399	-0.825638	-11.5655	2.62e-98	8.33e-97
OSTC	6.02817	18.1145	12.0863	5.14e-94	3.59e-93
SARS2	8.60864	1.23846	-7.37018	2.19e-97	3.37e-96
CHST3	1.84394	9.53329	7.68935	6.85e-90	3.34e-89
SMARCA1	5.11552	17.6761	12.5606	6.62e-96	6.41e-95
RNF157	23.7826	11.8636	-11.919	2.22e-74	6.08e-74
R3HCC1	9.10053	18.123	9.02243	1.91e-90	9.63e-90
FERMT1	0.445142	11.7754	11.3302	5.82e-72	1.51e-71
MTCYBP18	-1.47577	2.25147	3.72723	2.34e-91	1.26e-90
MAG	17.2277	35.5523	18.3246	0.00846166	0.00890274
ECHDC2	17.846	1.51692	-16.329	4.92e-98	1.12e-96
SAMHD1	4.19472	18.4828	14.2881	1.23e-95	1.11e-94
HMOX2	23.9122	14.4409	-9.4713	2.58e-59	5.38e-59
PIK3R2	12.6673	0.118742	-12.5485	1.69e-98	7.93e-97
EGR2	0.638219	6.07561	5.43739	4.82e-59	9.98e-59
TTYH1	83.8819	60.7672	-23.1147	1.78e-19	2.33e-19
AGPAT5	5.10342	19.9303	14.8269	1.83e-97	2.92e-96
FEZ1	79.7755	59.7418	-20.0337	3.77e-37	5.96e-37
NAT10	6.70531	10.0433	3.33796	2.42e-68	5.87e-68
GRIN1	69.8083	10.116	-59.6923	7.68e-86	3e-85
SPR	4.39957	9.55365	5.15407	3.74e-65	8.59e-65
PLEKHF2	1.12305	5.30648	4.18343	3.49e-89	1.62e-88
GPATCH3	3.62554	7.24005	3.61451	2.61e-91	1.4e-90
SELENBP1	12.8856	5.7215	-7.16409	7.01e-54	1.35e-53
TRAPPC1	38.584	44.3211	5.73715	1.37e-10	1.62e-10
DMAP1	13.3701	8.75703	-4.61304	5.12e-71	1.31e-70
ST8SIA3	26.8414	3.24417	-23.5973	9.76e-96	9.01e-95
SF3B2	34.1269	28.5924	-5.53448	2.84e-18	3.66e-18
KCTD20	4.86532	18.2879	13.4226	2.12e-98	8e-97
REXO4	5.68392	11.9639	6.27995	1.82e-91	9.93e-91
MUS81	11.8948	6.87824	-5.0166	6.98e-84	2.51e-83
NAV1	4.49856	7.7964	3.29785	2.6e-31	3.85e-31
ARMH1	4.25255	0.961763	-3.29078	1.26e-88	5.66e-88
UBL5	93.8818	48.894	-44.9878	8.27e-88	3.56e-87
UPF1	9.15003	12.7415	3.59148	3.5e-57	7.05e-57
CRYL1	17.8748	34.3207	16.4459	9.34e-54	1.8e-53
RPS28	101.694	75.8235	-25.8707	8.27e-33	1.25e-32
RAB10	11.8531	48.3443	36.4912	4.62e-98	1.08e-96
RPS15	202.284	95.4668	-106.817	8.78e-85	3.26e-84
CD163	1.62135	11.572	9.95061	4.74e-29	6.86e-29
COPG2	3.8327	12.799	8.96628	1.6e-98	7.93e-97
TUBA8	12.8907	-0.94554	-13.8362	1.6e-98	7.93e-97
ARPP21	24.8698	4.28999	-20.5799	1.23e-94	9.34e-94
AC006333.2	1.08567	4.65977	3.57409	5.69e-97	7.45e-96
CARMIL2	16.0742	0.508644	-15.5655	1.17e-96	1.38e-95
DPF1	12.2766	5.21651	-7.06008	4.35e-76	1.24e-75
PGK1	61.5682	55.0896	-6.47866	6.95e-18	8.91e-18
POLR2J	17.861	30.8851	13.0242	2.83e-55	5.55e-55
GPSM3	2.14528	10.3234	8.17807	2.29e-84	8.38e-84
SYT4	11.6049	5.3485	-6.25644	4.37e-38	6.99e-38
AC024075.1	0.393398	3.48986	3.09646	8.91e-88	3.83e-87
SCRIB	14.0425	18.825	4.78252	1.65e-17	2.11e-17
HMX1	-0.017167	3.11485	3.13202	1.89e-28	2.71e-28
GTF2H3	3.44198	7.78058	4.3386	1.31e-95	1.17e-94
PAGR1	10.6757	5.29847	-5.37718	1.1e-70	2.8e-70
NCBP2	13.7468	21.3505	7.60367	6.63e-67	1.57e-66
EXOC4	6.45234	10.556	4.10367	4.66e-85	1.76e-84
NDC1	1.05573	4.22023	3.1645	4.1e-98	9.97e-97
MAP1LC3A	61.6698	16.4735	-45.1962	2.76e-93	1.77e-92
PABPN1	46.9972	21.0035	-25.9937	4.8e-91	2.52e-90
C11orf58	21.8227	12.7855	-9.03721	7.11e-84	2.56e-83
RENBP	4.04912	7.87653	3.8274	1.82e-29	2.65e-29
IFT80	6.91958	2.37002	-4.54956	1.77e-95	1.54e-94
EPB41L4A-AS1	19.3605	7.83841	-11.5221	9.68e-83	3.35e-82
GFRA2	6.17332	2.12661	-4.04671	1.34e-63	3e-63
WDR77	4.41327	7.94272	3.52945	8.83e-67	2.09e-66
ZDHHC8P1	5.58035	0.83072	-4.74963	3.37e-84	1.23e-83
IDS	74.1991	35.7384	-38.4607	2.61e-56	5.19e-56
ENC1	47.6312	28.2143	-19.4169	1.46e-36	2.3e-36
AC138932.1	5.30868	0.413608	-4.89507	8.66e-94	5.9e-93
MAML2	0.6943	12.0603	11.366	1.89e-98	7.93e-97
NDP	7.11902	16.8454	9.72639	5.04e-51	9.38e-51
HSF4	26.5214	2.97886	-23.5426	1.87e-96	2.08e-95
DIP2B	3.97414	10.5493	6.5752	4.18e-80	1.32e-79
CCR1	-0.0288712	4.81514	4.84401	6.24e-89	2.86e-88
CPNE2	10.935	14.4624	3.52742	2.12e-23	2.88e-23
WIPF1	2.73655	6.38999	3.65344	1.36e-69	3.39e-69
PNRC2	11.1591	15.0182	3.85909	3.41e-25	4.73e-25
CCDC107	8.78743	4.06557	-4.72186	9.02e-78	2.68e-77
FGF2	2.90039	6.91079	4.0104	3.62e-59	7.52e-59
AFAP1	2.39144	7.56082	5.16937	7.81e-85	2.91e-84
ELP2	9.84506	5.94169	-3.90337	6.81e-89	3.12e-88
PKM	175.762	101.31	-74.4523	2.16e-58	4.44e-58
RARS2	3.79354	8.08366	4.29012	4.06e-92	2.33e-91
GTF2A2	16.9019	10.397	-6.50492	3.86e-77	1.13e-76
FADS3	18.4529	6.32122	-12.1316	1.14e-90	5.84e-90
UBE2QL1	12.6283	5.20996	-7.41831	4.56e-58	9.3e-58
IGFBP3	5.43773	23.7695	18.3318	5.07e-19	6.59e-19
STAMBPL1	4.48847	1.30937	-3.1791	2.04e-89	9.65e-89
ARHGEF7	15.7791	10.5368	-5.24227	5.88e-45	1.01e-44
MIS12	2.98648	7.43982	4.45334	1.85e-94	1.37e-93
FUCA1	2.53311	8.95295	6.41984	4.32e-92	2.48e-91
ZNF667-AS1	22.3853	8.96427	-13.421	8.29e-95	6.44e-94
ADCY5	8.75715	4.36516	-4.39198	4.48e-59	9.28e-59
PRPF31	10.4435	15.9519	5.50846	8.8e-43	1.48e-42
NAA50	8.11595	11.248	3.13207	1.25e-57	2.53e-57
CLDN5	27.9964	21.4019	-6.59455	5.74e-08	6.55e-08
FEM1B	5.55162	11.092	5.54039	2.28e-86	9.15e-86
RAB11FIP4	14.8358	4.19929	-10.6365	1.99e-85	7.64e-85
ZEB2	12.3816	8.16601	-4.21561	1.08e-14	1.34e-14
APBB1	65.7376	32.223	-33.5147	1.1e-77	3.27e-77
AL604028.1	0.583919	3.65933	3.07541	5.67e-98	1.22e-96
GDPD2	1.82117	5.36456	3.54339	1.32e-34	2.03e-34
AC139256.2	8.55409	0.451604	-8.10249	5.35e-97	7.08e-96
MRPL51	33.763	40.29	6.52702	2.24e-17	2.86e-17
LRRC49	6.84121	1.99161	-4.8496	2.31e-97	3.51e-96
PDK2	20.6124	6.61395	-13.9984	7.75e-97	9.68e-96
PLPP3	19.9165	35.8934	15.9769	4.76e-29	6.88e-29
IL3RA	0.812603	6.3784	5.56579	1.08e-95	9.87e-95
POLR2L	22.864	39.1471	16.2831	1.31e-34	2.01e-34
RFC1	5.1602	8.88679	3.72659	6.01e-79	1.85e-78
TNIK	6.71791	9.73338	3.01546	8.48e-20	1.11e-19
RB1	3.22534	10.5914	7.3661	1.74e-92	1.03e-91
SCG2	18.4282	47.2128	28.7845	1.8e-15	2.25e-15
EIF2B4	10.4177	7.2131	-3.20457	6.29e-70	1.57e-69
PNPLA2	17.0379	12.3278	-4.71018	2.44e-31	3.62e-31
ARHGEF4	49.3097	12.974	-36.3358	9.03e-95	7e-94
PRKD3	1.70619	4.99919	3.293	2.15e-91	1.16e-90
PRKAB2	3.48019	7.38743	3.90724	2.1e-86	8.42e-86
ZNF410	6.0178	0.147031	-5.87077	1.6e-98	7.93e-97
ZNF883	1.2981	4.59765	3.29955	2.41e-88	1.07e-87
TMEM14B	18.0278	7.71874	-10.3091	1.4e-91	7.71e-91
TK1	0.393315	4.83093	4.43761	1.09e-74	3.02e-74
TMEM170A	2.89652	7.7088	4.81228	4.46e-94	3.13e-93
SLC9B2	8.91117	4.31487	-4.5963	2.45e-64	5.55e-64
VARS	7.70555	14.7338	7.02828	2.14e-78	6.47e-78
ZFR	16.0962	20.766	4.66977	5.27e-34	8.04e-34
GUK1	139.993	32.9748	-107.018	1.96e-96	2.16e-95
DDX5	57.8582	63.5932	5.73496	0.0124647	0.013067
VWA7	3.86668	0.0710129	-3.79567	6.27e-85	2.35e-84
CLK1	34.4876	13.3869	-21.1007	1.88e-79	5.86e-79
MSI1	2.38989	12.0531	9.66316	7.42e-96	7.07e-95
CKMT1B	26.8784	0.796343	-26.0821	3.65e-97	5.07e-96
BTF3	58.2656	91.1107	32.8451	2.09e-71	5.38e-71
EMX2	6.9076	3.26249	-3.64511	3.76e-43	6.37e-43
NMB	2.45567	91.9018	89.4461	3.01e-95	2.52e-94
MTCO1P40	0.0800342	10.8444	10.7644	4.3e-87	1.78e-86
OLIG1	37.7631	204.195	166.432	2.28e-61	4.89e-61
CA5BP1	6.73694	3.32536	-3.41157	1.11e-82	3.83e-82
MIR4482	-2.11458	1.37805	3.49262	6.67e-89	3.05e-88
EMD	17.7174	21.1607	3.4433	1.96e-22	2.64e-22
PSMD10	13.1603	21.5069	8.34658	1.64e-80	5.27e-80
ACSF3	5.44217	2.00369	-3.43847	4.95e-98	1.13e-96
NCAPD2	2.55582	9.00844	6.45262	2.76e-95	2.33e-94
ITPKA	19.8507	4.21418	-15.6365	1.18e-81	3.93e-81
AC013391.3	0.809501	5.34071	4.53121	7.89e-64	1.77e-63
CCND2	7.06237	32.87	25.8077	7.01e-89	3.21e-88
PSMB10	18.869	7.57885	-11.2901	1.35e-86	5.46e-86
SLC31A2	4.84735	1.13319	-3.71416	3.93e-72	1.03e-71
FAM84A	9.53459	4.02458	-5.51	3.41e-61	7.3e-61
CDK5	17.9398	9.57575	-8.36409	2.33e-63	5.18e-63
NACA	175.207	39.2108	-135.997	1.6e-98	7.93e-97
RTN3	143.53	100.302	-43.2282	2.23e-20	2.93e-20
INPP5J	4.67376	1.06391	-3.60985	1.23e-82	4.23e-82
ANKRD65	7.5534	2.66647	-4.88693	1.15e-73	3.11e-73
MRPL53	13.6168	2.76136	-10.8555	1.92e-96	2.13e-95
AC008105.1	3.22486	-0.0213569	-3.24622	3.64e-94	2.59e-93
PMS2P1	1.95878	8.29879	6.34001	1.6e-98	7.93e-97
SRSF4	15.5865	22.1691	6.58262	1.55e-32	2.33e-32
STMN4	45.1956	23.7749	-21.4207	1.83e-50	3.38e-50
KCTD11	1.05529	6.48217	5.42688	6.67e-98	1.37e-96
WDR74	9.26963	5.57105	-3.69858	9.64e-75	2.67e-74
MAFB	2.1533	16.2786	14.1253	9.72e-95	7.5e-94
CAMLG	20.3248	26.2886	5.96381	1.63e-20	2.15e-20
ABCC10	6.57181	2.60799	-3.96382	7.43e-95	5.81e-94
HNRNPK	49.1387	92.1439	43.0052	4.27e-89	1.97e-88
GMPR	4.7131	9.03501	4.32191	1.82e-07	2.07e-07
COMMD6	24.5607	15.2127	-9.34794	2.59e-66	6.08e-66
TMCC1	3.51587	6.97759	3.46172	1.76e-72	4.64e-72
NAA38	32.5449	19.6159	-12.929	3.66e-65	8.41e-65
SBF1	31.5289	17.7523	-13.7766	7.07e-70	1.77e-69
C17orf80	3.38921	6.78247	3.39326	3.91e-98	9.84e-97
AC113191.1	0.194636	3.69802	3.50339	1.41e-82	4.85e-82
PDE4DIP	30.9246	7.31835	-23.6062	5.25e-97	6.96e-96
RNY3P8	-0.918737	3.44088	4.35962	1.97e-57	3.98e-57
STXBP5	8.26559	1.76705	-6.49853	9.31e-90	4.5e-89
RNF8	6.66347	3.38476	-3.27871	2.61e-93	1.68e-92
FAM131A	30.0212	7.0545	-22.9667	3.52e-93	2.23e-92
HCG25	11.3208	0.34588	-10.9749	1.6e-98	7.93e-97
LMO3	28.2025	8.61031	-19.5921	1.79e-85	6.9e-85
GSTM4	12.6394	5.29226	-7.34715	5.19e-94	3.62e-93
BEX2	58.9524	32.5051	-26.4473	1.66e-50	3.07e-50
EYA1	0.742035	4.01841	3.27637	5.07e-37	8.01e-37
NUAK1	8.94991	4.95573	-3.99417	5.79e-46	1.01e-45
CA12	0.446708	5.5533	5.1066	2.84e-56	5.66e-56
TGFBRAP1	2.61162	6.66754	4.05592	1.34e-95	1.2e-94
SOX4	0.817875	35.2037	34.3858	3.13e-98	8.84e-97
MOK	8.80979	1.08517	-7.72462	1.77e-98	7.93e-97
DEDD	6.73299	11.5759	4.84287	1.43e-97	2.4e-96
MGLL	30.4352	11.9423	-18.4929	3.12e-85	1.19e-84
OSGEP	13.9116	6.92126	-6.99034	2.09e-82	7.17e-82
ATP1B2	53.869	185.534	131.665	3.79e-76	1.08e-75
UBE2E1	17.4124	33.5517	16.1393	5.91e-83	2.06e-82
CBS	12.6842	0.674874	-12.0093	4.04e-98	9.95e-97
PATL1	2.98257	10.3969	7.41433	1.03e-96	1.24e-95
PIGM	0.561044	3.93473	3.37369	3.24e-98	8.98e-97
SNORA65	-1.28218	2.05723	3.3394	3.23e-63	7.17e-63
UBE2M	42.8345	30.6826	-12.1519	1.41e-48	2.55e-48
SLC1A4	9.15457	23.3339	14.1793	1.36e-36	2.13e-36
ARHGEF26	4.02427	12.3409	8.31664	3.11e-78	9.37e-78
AMPD2	23.7996	10.5271	-13.2725	1.07e-86	4.34e-86
FAM171B	10.1349	20.7965	10.6617	3.29e-47	5.82e-47
TSTD1	11.7043	4.26522	-7.43906	1.66e-56	3.31e-56
SYT12	6.89324	1.34724	-5.546	3.43e-87	1.42e-86
ELK3	0.87205	6.21962	5.34757	1.13e-94	8.57e-94
QSER1	1.16897	5.0577	3.88874	4.61e-96	4.63e-95
EME2	5.29563	2.05666	-3.23897	1.88e-78	5.71e-78
KLHDC4	7.5239	2.70313	-4.82077	2e-97	3.12e-96
ADAMTS10	10.8763	3.7041	-7.17224	2.58e-89	1.21e-88
TRIAP1	5.31918	12.8333	7.51414	5.08e-95	4.08e-94
CLPTM1L	14.6508	9.86203	-4.78877	5.85e-72	1.52e-71
PRCD	4.80399	0.295122	-4.50887	2.35e-97	3.55e-96
FAM50A	20.4597	24.3022	3.84245	5.72e-12	6.85e-12
ERBIN	9.72242	13.0852	3.36276	4.8e-21	6.37e-21
EEF1A2	140.473	62.7658	-77.7073	2.54e-52	4.81e-52
MAP2K1	23.0184	17.8666	-5.15183	5.11e-12	6.12e-12
HERPUD2	4.31908	10.8624	6.54333	2.14e-98	8.03e-97
SCARA3	13.3581	50.6272	37.2691	4.99e-79	1.54e-78
STAT2	17.2051	12.9234	-4.28176	7.74e-24	1.06e-23
ELOB	72.3206	113.821	41.5	1.11e-80	3.56e-80
SPTLC2	3.11855	6.86944	3.75089	1.2e-74	3.3e-74
UBP1	8.87614	5.81274	-3.06341	9.73e-70	2.42e-69
AL136366.1	1.557	6.3211	4.7641	3.05e-69	7.54e-69
P2RX7	5.09024	11.5721	6.48189	1.35e-41	2.24e-41
PLEK	0.702619	5.30106	4.59844	2.21e-81	7.29e-81
COG1	15.6421	7.59083	-8.05125	7.41e-92	4.16e-91
IMPACT	2.95608	7.63557	4.6795	8.57e-65	1.95e-64
HAX1	22.8464	27.6846	4.83815	1.1e-33	1.68e-33
RARRES3	9.88422	26.4268	16.5426	1.06e-46	1.85e-46
RCAN2	28.0999	10.3464	-17.7535	1.02e-63	2.28e-63
NDUFB8	106.86	12.8133	-94.0464	1.6e-98	7.93e-97
AKR7A2	9.81082	20.2599	10.449	7.36e-82	2.47e-81
MTCP1	5.68299	-0.0410643	-5.72405	1.6e-98	7.93e-97
RNF31	9.4806	3.53335	-5.94725	5.5e-97	7.24e-96
GLRX	12.8247	3.40161	-9.42304	2.69e-82	9.17e-82
MIR770	-2.11458	5.61901	7.73359	1.56e-90	7.92e-90
CSDC2	5.75759	18.8707	13.1131	8.13e-14	9.95e-14
RAB26	19.691	2.70209	-16.9889	6.27e-95	4.95e-94
TECR	49.8205	20.4479	-29.3726	5.43e-96	5.37e-95
HAVCR2	0.985992	7.76241	6.77642	2.98e-84	1.09e-83
MIR103A2	-2.11458	2.31327	4.42785	5.35e-99	7.93e-97
SSR1	5.62449	12.0283	6.40379	4.2e-94	2.96e-93
LSM14A	10.3569	19.6829	9.32596	1.22e-76	3.52e-76
CASK	2.50581	10.2446	7.73874	6.91e-97	8.8e-96
FBXO8	3.98356	7.48973	3.50616	7.29e-74	1.97e-73
[truncated: 5,464 more rows]

## Sheet: Table S4
gene	pvalue
CTSA	0
DESI2	0
NLGN2	0
HLA-DRB1	0
UPP1	0
FRMD8	0
RPRM	0
LDHA	0
CYP2E1	0
NTM	0
LSM4	0
PLOD1	0
PPP4C	0
DROSHA	0
UQCRB	0
PRRT1	0
CA10	0
MYH7	0
ADCY2	0
HMGB2	0
RASSF4	0
AC139768.1	0
LYZ	0
DDX21	0
SAP30	0
TMEM30A	0
SLC9A1	0
SCPEP1	0
FP236383.3	0
SZRD1	0
PHACTR3	0
PTPN12	0
ADIPOR2	0
LRIG1	0
RPS24	0
AC124312.2	0
LSAMP	0
RHOC	0
CDS2	0
EIF3H	0
ENDOV	0
STAT1	0
NKAIN3-IT1	0
CMTM3	0
SCN2B	0
POLR1D	0
RAN	0
BCL7B	0
PBK	0
ECE1	0
NUTM2A-AS1	0
PRPF19	0
AKR1C1	0
APEX2	0
MOB1A	0
FBLN7	0
SLBP	0
THUMPD1	0
BSN	0
CLIP3	0
ARNTL	0
LGALS8	0
PC	0
MRFAP1L1	0
FKBP10	0
NEMP1	0
PLOD3	0
WSCD2	0
ASIC1	0
RRAGD	0
S100A6	0
MRPS16	0
TJP2	0
SLC7A1	0
PDIA4	0
PPFIA3	0
SVIL-AS1	0
RACGAP1	0
FCGBP	0
LUZP2	0
COTL1	0
PDZD4	0
BCL2L2	0
PTX3	0
KIF21B	0
VASP	0
DYNLL2	0
LDHB	0
GNPDA1	0
NDRG3	0
TYMP	0
TRMT5	0
GRINA	0
ASF1A	0
CD248	0
AC113935.1	0
ENHO	0
FBP1	0
TNFRSF14	0
TAOK1	0
TMSB4XP1	0
LRTM2	0
FABP5	0
IFIT5	0
IFT52	0
DNALI1	0
RER1	0
CNPY4	0
CIRBP	0
ADGRL1	0
DPY19L1	0
SLC27A3	0
DESI1	0
RBSN	0
C21orf62	0
SENP6	0
PPIF	0
SATB1	0
AL355974.2	0
CRHR1	0
LINC02381	0
ELN	0
CGREF1	0
ERC2	0
C19orf53	0
SEPHS1	0
RPL37	0
ZNF638	0
TOP2A	0
ANXA1	0
LAMTOR5	0
RALGPS1	0
HDAC1	0
SLC8A2	0
LTF	0
SLC25A27	0
RABEP1	0
LINC00632	0
EMP1	0
PPIA	0
AKAP9	0
NDN	0
SERTAD3	0
NAPSB	0
ERP44	0
MICAL3	0
DENND5A	0
APOBEC3C	0
DPP10-AS1	0
DDB1	0
44263	0
CTCF	0
PSMB4	0
ERCC5	0
ADCYAP1R1	0
NFKBIL1	0
JPT2	0
MATR3	0
SMYD2	0
TNK2	0
RGS11	0
MTURN	0
GRN	0
TFAM	0
CDC42	0
GAB2	0
ZHX2	0
MYL12B	0
USP34	0
GABARAP	0
DCTN1	0
HLA-DPB1	0
ZNF540	0
LINC00665	0
SYP	0
THRA	0
CAMK1D	0
GPM6A	0
MYDGF	0
CACNA1B	0
KIAA1109	0
ADAM22	0
NME2	0
KCNIP2	0
NFIX	0
ELK1	0
RPL3	0
CAPNS1	0
CORO6	0
FUBP3	0
NRXN1	0
PDLIM5	0
CHST2	0
KBTBD6	0
SRPRB	0
ACTN4	0
ZMAT2	0
NAP1L2	0
MMS19	0
MRM2	0
SCG3	0
POLR2F	0
NBEA	0
PSMA7	0
FAIM2	0
CCSER2	0
TMEM158	0
FRS3	0
SLC31A1	0
EZH2	0
MFSD5	0
44449	0
TPX2	0
CNOT11	0
DLG2	0
SERPINF1	0
ATL1	0
TOMM20	0
NAMPT	0
FMOD	0
MYL6	0
KIF2A	0
SCAMP5	0
RAP1B	0
UNG	0
GAL3ST4	0
HDGFL3	0
MLLT6	0
FXR1	0
TUBGCP2	0
RGS19	0
DLG5	0
UGCG	0
BUD23	0
POLR3H	0
SALL2	0
NOP10	0
CKMT1A	0
FCHSD2	0
DCUN1D5	0
TMEM185B	0
TBPL1	0
GIT1	0
AL157392.3	0
ITSN1	0
PPP1R13B	0
C22orf39	0
CAPN5	0
TGFBR1	0
MMP2	0
DDX6	0
ATF5	0
EP300	0
TCEAL3	0
MOB3B	0
CABP1	0
ARPC1B	0
GARNL3	0
SERTAD1	0
ACTL6A	0
HLA-B	0
CSTF2T	0
ATXN7L3B	0
SFRP2	0
ABCC8	0
TCF12	0
DEDD2	0
RNASE2	0
PRUNE1	0
DNAJB6	0
PTPN11	0
NAGA	0
PLCH2	0
FBXL19	0
STMP1	0
RAPGEF4	0
DHTKD1	0
FCGR3A	0
REEP4	0
ZNF711	0
BOP1	0
GPRC5B	0
GRAMD1B	0
PNMA8B	0
FAM192A	0
ALDH2	0
C14orf132	0
POLDIP3	0
SLC16A4	0
ARL3	0
SNN	0
WBP1L	0
LINGO1	0
FAM84B	0
CBX7	0
RUFY2	0
PELI3	0
GALNT2	0
GGTA1P	0
DYNLT3	0
CASP3	0
AC021739.2	0
KIF3C	0
PTMAP2	0
MRFAP1	0
S100A13	0
TAB1	0
PIK3IP1	0
CAMSAP2	0
CFI	0
MCF2L2	0
C3orf38	0
S100A4	0
UNC5A	0
PDLIM1	0
PPP1R3F	0
TTYH2	0
TXNRD2	0
ANXA7	0
RCBTB1	0
INAFM1	0
STX1B	0
SNRPGP2	0
SMC3	0
RAB32	0
BAX	0
HS2ST1	0
FTL	0
LRRC42	0
UQCRC2	0
DPH3	0
ATP1A3	0
FOPNL	0
DST	0
BEX4	0
FAM171A1	0
AC080038.1	0
TXLNA	0
MGME1	0
PPP1CA	0
ADA2	0
BASP1	0
GPX1	0
CACNA1I	0
DES	0
PNMA1	0
SLC4A3	0
LINC01023	0
FCGR2A	0
CHIC2	0
HDAC3	0
SCRT1	0
ACSL6	0
AC093673.1	0
BCAP31	0
NORAD	0
MADD	0
SLC5A6	0
CIPC	0
PLP2	0
RCOR2	0
CASC3	0
CLIC4	0
FP236383.2	0
MAGT1	0
AC093010.3	0
EPHB1	0
HNRNPH2	0
NEU4	0
KLHL42	0
MMP14	0
GABRB3	0
CHI3L2	0
C19orf48	0
RNASEH2A	0
ABLIM1	0
RRM2	0
EIF4EBP2	0
SH3GLB1	0
KIAA1147	0
TMEM140	0
ATN1	0
OSTC	0
FERMT1	0
ECHDC2	0
ST8SIA3	0
SF3B2	0
NAV1	0
CRYL1	0
ARPP21	0
CARMIL2	0
HMX1	0
NDC1	0
EPB41L4A-AS1	0
WDR77	0
MAML2	0
IGFBP3	0
FUCA1	0
ADCY5	0
RAB11FIP4	0
ZEB2	0
APBB1	0
GDPD2	0
POLR2L	0
TK1	0
CKMT1B	0
OLIG1	0
NACA	0
RTN3	0
PMS2P1	0
CAMLG	0
TMCC1	0
SBF1	0
SLC1A4	0
FAM171B	0
TSTD1	0
ELK3	0
TRIAP1	0
CLPTM1L	0
P2RX7	0
GLRX	0
CSDC2	0
C11orf98	0
TSPAN7	0
GHITM	0
HLA-DQB1	0
INSYN1	0
CPVL	0
CDC20	0
SYBU	0
HERC1	0
SLC25A28	0
FRMPD3	0
IFNGR2	0
MGAT4B	0
MCM6	0
AUP1	0
ATP5MF	0
MALSU1	0
MAPRE2	0
HECTD4	0
PPP1R14BP3	0
UBQLN2	0
RIT1	0
GPSM1	0
NOLC1	0
PGM2	0
ARNT2	0
RPS23	0
AL365205.3	0
NCOA4	0
RAB18	0
KLHDC3	0
CREBBP	0
C2CD2L	0
ACTN1	0
CTSB	0
CMTM6	0
HRH3	0
PFKM	0
PSIP1	0
SNRPB	0
MUL1	0
SPSB3	0
YPEL4	0
IFI6	0
RTP5	0
PPP1CB	0
BRI3	0
SIRT1	0
AP3M1	0
FN1	0
TSPYL1	0
MYH7B	0
PTMAP4	0
RPS20	0
SLC16A9	0
LDB1	0
GBP1	0
AL355974.3	0
GNG12	0
VAMP2	0
SGPL1	0
CKAP4	0
TOM1L2	0
MMD2	0
RTL6	0
HM13	0
LITAF	0
ICK	0
HES6	0
CYB561D2	0
NAP1L1	0
UBBP1	0
PQBP1	0
FGF17	0
BBIP1	0
SERINC1	0
SNX27	0
SUGT1	0
ZBED3	0
SMOC1	0
CD276	0
CPSF4	0
PDRG1	0
MSR1	0
HLA-DPA1	0
SRPX2	0
CALR	0
PTPRM	0
TCTA	0
TMEM59L	0
CAMK2G	0
PSMC2	0
LINC02283	0
AC026790.1	0
KRT10	0
MANF	0
SPP1	0
RDH10	0
HERC3	0
ARMCX1	0
ATP6V1G2	0
CYTL1	0
STT3A	0
GLUD1	0
TOR1B	0
SPON1	0
SFRP4	0
FGF13	0
ROMO1	0
ZNF22	0
MYBL2	0
DIMT1	0
AL118505.1	0
RAB5IF	0
KDM3B	0
RAB2A	0
SCN3A	0
FRMD4A	0
UBL3	0
TEAD2	0
SPTBN4	0
CRYAB	0
RB1CC1	0
LOXL2	0
YIPF6	0
ATOH8	0
GUSB	0
CKS2	0
SERPINA1	0
CHCHD2	0
VIM	0
KIF2C	0
GNG5	0
CDK2	0
CD93	0
DSCAM	0
C11orf68	0
CDH20	0
SNX18	0
HK2	0
TMEM136	0
UNC13A	0
HILPDA	0
NMRAL1	0
MIB1	0
B4GAT1	0
YBX3	0
SPOCD1	0
DIRAS3	0
SCAPER	0
OAZ1	0
PPIB	0
TMEM54	0
LRRC59	0
YLPM1	0
SOX21-AS1	0
KIAA1522	0
MAPK10	0
PPP2R5A	0
AC073896.4	0
DISP3	0
RPP30	0
NECAB2	0
PCNA	0
FLNC	0
TMED4	0
BEST3	0
EXT2	0
ZFP36L2	0
LYN	0
MAP3K5	0
SLC25A13	0
AP2B1	0
CELF2	0
DTYMK	0
AC099850.3	0
HIRIP3	0
ANKRD24	0
SMARCA2	0
RGS16	0
FRA10AC1	0
ATRNL1	0
FSTL1	0
TMEM60	0
AC053503.1	0
ARRB1	0
FAM167A	0
NDUFA6-DT	0
MAPK8IP2	0
ASB13	0
FLOT2	0
CTC1	0
COL3A1	0
LRRC8A	0
PSMC4	0
CANT1	0
ISG15	0
CACNA2D3	0
PITRM1	0
RALGAPA1	0
SLC1A1	0
AC090617.5	0
SMIM3	0
GRIA4	0
TOB2	0
RIN2	0
HECA	0
RAB3C	0
SLC25A23	0
TNFRSF19	0
ATRAID	0
C19orf66	0
AARS	0
UBTF	0
SUMF2	0
DNTTIP1	0
CUTC	0
RAPGEF2	0
H2AFX	0
MBOAT7	0
SF3A1	0
EDEM2	0
SPPL2A	0
LY96	0
GBE1	0
KCNQ5	0
VSTM2A	0
IGFBP7	0
OAS3	0
MAST1	0
NKAIN1	0
CXorf40A	0
GIMAP2	0
ACO2	0
MAGEH1	0
SAR1A	0
RASGRF1	0
RGN	0
TMEM147	0
ARHGAP36	0
COLGALT2	0
CDH18	0
IFT22	0
PSMB2	0
ZNF276	0
TMEM165	0
MTMR3	0
H1F0	0
COL4A1	0
AIP	0
PPP1R1A	0
MTSS1	0
KIAA0232	0
EMILIN1	0
CYBA	0
SMO	0
BTG3	0
KIF5B	0
UBE2C	0
XRN2	0
ZBTB4	0
VPS51	0
ABRAXAS2	0
GRIK4	0
TMEM209	0
INA	0
GRIPAP1	0
SH3GL2	0
FAM19A2	0
UBALD2	0
ABHD6	0
CDR1	0
ARHGAP44	0
PSD	0
PYGL	0
KPNA2	0
ARHGAP12	0
FAM45A	0
SLC23A2	0
MAPK9	0
KAT6A	0
NEK6	0
WFDC2	0
ZEB1	0
SOCS3	0
JPH3	0
KLHL23	0
C5orf15	0
PNMA3	0
SPAST	0
ZNF687	0
PHLPP1	0
PRDX4	0
MELK	0
OIP5-AS1	0
MVD	0
TRIM21	0
FLNA	0
TCERG1	0
LUM	0
CALCRL	0
PNMA8A	0
FOXM1	0
IL13RA2	0
RGS9	0
MSN	0
SERINC5	0
SLIT1	0
IMPDH2	0
TYMS	0
BRSK2	0
IFITM10	0
TXN2	0
TCF25	0
ARPC2	0
TCIM	0
BGN	0
DTX3L	0
OSGIN2	0
SCN3B	0
DPP10	0
AL121827.2	0
HDAC5	0
LRP4	0
HSPB1P1	0
GALNT9	0
TSPYL4	0
GALE	0
AL356056.2	0
ZBTB18	0
UST	0
IBSP	0
BRD9	0
RNA5-8SN2	0
ARHGDIG	0
MIR6071	0
CNNM1	0
SOX6	0
MEST	0
ARHGEF9	0
CNRIP1	0
RFTN2	0
JADE3	0
KDELR1	0
PRKCE	0
DDHD2	0
NR1D2	0
CTSL	0
STEAP3	0
TRAP1	0
KLHL25	0
RIPK1	0
H2AFY2	0
EPHA10	0
F3	0
ILF3-DT	0
ALG2	0
GOPC	0
KLHDC8A	0
TSPOAP1	0
TAF13	0
LINC00634	0
CERS5	0
PREB	0
SH3YL1	0
SOAT1	0
KCNJ9	0
ADO	0
AP2S1	0
SH3BGRL3	0
PRELID1	0
AL049838.1	0
LRRC27	0
NECTIN2	0
ATAT1	0
DISP2	0
RAB5B	0
SCD5	0
CBX6	0
MOAP1	0
DLGAP1	0
AC026401.3	0
UTP14C	0
UGP2	0
CASKIN2	0
CD38	0
DOK1	0
OLFML3	0
SERPINE1	0
PELI2	0
PSMC5	0
CENPU	0
DCAF16	0
PIANP	0
MT2P1	0
TOR3A	0
SPRY2	0
CCDC85C	0
AC126407.1	0
P3H4	0
ARPIN-AP3S2	0
KIF1BP	0
LARGE1	0
NPC2	0
TCF19	0
C1R	0
AC125616.1	0
DGCR2	0
SERP2	0
CDIP1	0
CAV1	0
SNAP91	0
TACC2	0
SRRM4	0
UBQLN4	0
TWSG1	0
SPOCK2	0
TIMELESS	0
DLL1	0
NNT-AS1	0
STK17A	0
LRFN5	0
TGFB2-AS1	0
CBLN2	0
SLC6A1	0
LHFPL2	0
CHRNA4	0
WAC	0
SMS	0
GNS	0
TNC	0
CMTM5	0
CRKL	0
NUSAP1	0
TMED9	0
ZMYND11	0
GBF1	0
MBOAT2	0
JAG1	0
BRWD1	0
TM2D3	0
TUB	0
RANBP6	0
BOLA3	0
RHBDL3	0
MAOB	0
DHRSX	0
APOL4	0
AC012513.3	0
NT5C2	0
GPX1P1	0
ZCCHC24	0
AC016876.1	0
ZBTB47	0
ITPK1	0
PRPF6	0
GRIN2C	0
SLC1A6	0
CPE	0
TCEAL2	0
CCNB2	0
CDCA7L	0
UBAP1	0
MYCBP2	0
UBXN1	0
SEC31B	0
SPON2	0
TBC1D1	0
ARL4C	0
AGTRAP	0
SEZ6L	0
AL645608.6	0
CDK1	0
GON7	0
CRISPLD1	0
KLF12	0
RPRD2	0
EIF3L	0
FUCA2	0
SPTAN1	0
MPRIP	0
WWTR1	0
TOP2B	0
RTN1	0
CDCA8	0
PSMB8	0
BRD3	0
PIMREG	0
RETREG2	0
CRTAC1	0
APC2	0
VWA5B2	0
DDOST	0
LHFPL4	0
ACBD5	0
ZNF32	0
ALOX5AP	0
AL162231.1	0
MSL1	0
HLA-A	0
TMEM179B	0
NTRK2	0
TMCC2	0
ALDH5A1	0
CHST15	0
KLRC2	0
SOS2	0
PARD3	0
MRPL37	0
EZH1	0
BMP2	0
GPHN	0
LINC02210	0
HLA-DRA	0
PPIC	0
FAM222A	0
CDCA7	0
HADHB	0
SCD	0
LMNB1	0
GTDC1	0
TMEM179	0
NUCB1	0
TBC1D5	0
TMEM51	0
ATP2B3	0
LRRC37B	0
FEM1C	0
FAM204A	0
SERPINA3	0
ZMYM2	0
KLHDC2	0
IGFBP5	0
CLIC1	0
HSPB11	0
PLEKHB1	0
AC083864.2	0
ELAVL4	0
PHYHIPL	0
COLGALT1	0
WASF3	0
GRIA2	0
ZNF275	0
DDX25	0
FBXW4	0
CYFIP2	0
DNAH1	0
TSPYL2	0
TGFB2	0
HERC4	0
ATXN3	0
NMNAT2	0
AC062021.1	0
MDK	0
CAVIN1	0
NXT1	0
DDX24	0
RNF141	0
ZMIZ1	0
NRXN2	0
RAB6B	0
ANGPTL2	0
FAM13A	0
MMADHC	0
TMEM248	0
44260	0
ARHGDIB	0
PNO1	0
MT-TT	0
LRRTM3	0
COL1A2	0
HLA-DQA1	0
NEMF	0
C1GALT1C1	0
CUEDC2	0
AL590666.2	0
MIR573	0
ABI3	0
SGF29	0
SLC16A1	0
CHD7	0
HYAL2	0
NLGN1	0
DNAJC5	0
HAUS1	0
TM9SF3	0
FMN2	0
HERC2	0
PLPPR3	0
STAM	0
PTGR1	0
LYPLA1	0
MDN1	0
HDAC11	0
ITGB1	0
KLF13	0
ATMIN	0
MT1M	0
CXCL10	0
KIF1A	0
IMMT	0
COL26A1	0
SPRN	0
LAMC1	0
RRN3	0
GNAO1	0
CD63	0
UBE2T	0
FTO	0
ELMO1	0
LINC02609	0
HSDL1	0
TRAPPC5	0
S100A11	0
KIAA0408	0
EFS	0
SPIDR	0
GNL1	0
MCUB	0
NSG2	0
CHD3	0
GNB2	0
CYP27A1	0
KDELR2	0
RPARP-AS1	0
IAH1	0
GTF2F2	0
ATP9A	0
GPR162	0
SYCE1	0
Z97989.1	0
LAP3	0
KCNIP3	0
LINC00844	0
SUPV3L1	0
PFN1	0
LGALS3BP	0
GLRX2	0
SNRPN	0
GABBR1	0
VAMP5	0
PTBP1	0
DGCR6	0
SNAI3-AS1	0
NOP9	0
ARF4	0
SPIRE1	0
YTHDF2	0
NEGR1	0
PIK3R1	0
CAPZA1	0
SRSF9	0
SPRYD3	0
LRRC25	0
NRM	0
STXBP6	0
PAFAH1B1	0
DPYSL4	0
MICU3	0
GAREM2	0
KDELC2	0
SECISBP2L	0
CARD19	0
FOXD3-AS1	0
AC124016.2	0
SLC22A17	0
PMP22	0
MED18	0
TMEM176B	0
ARHGEF17	0
SPTBN2	0
NDUFV1	0
PNISR	0
SHISAL1	0
PSMB3	0
TMSB10P1	0
ADPRHL2	0
ZDHHC11B	0
PPP1R3E	0
GPX7	0
BEX3	0
MT-TF	0
PIP4K2B	0
PHAX	0
DSCAML1	0
FRMPD2	0
FAM57B	0
SECISBP2	0
S1PR3	0
CALCOCO1	0
KCNN3	0
GPR173	0
TAF1D	0
LOXL3	0
WDR34	0
JPH4	0
AC092691.1	0
PTMA	0
ABI1	0
PRPF40B	0
AMOTL2	0
SLC25A20	0
ENG	0
ZNF488	0
TMEM230	0
CDKN2C	0
WARS	0
NET1	0
ADD3	0
HIST1H2BK	0
TMED5	0
CNTN1	0
TMSB4XP8	0
TMEM50A	0
RND1	0
SEMA6B	0
NUMA1	0
TRAM1	0
RAP2B	0
TMEM151B	0
MPV17	0
RPL4	0
MRPL43	0
TWNK	0
KIAA0040	0
CIAO2A	0
HSPA12A	0
PPP3CB	0
MGP	0
ACP1	0
PURA	0
DYNC1H1	0
PIGT	0
COPB1	0
B2M	0
KIF9	0
NRSN1	0
AL355916.2	0
RUNDC3A	0
TRAPPC12	0
R3HDM2	0
PRKCA	0
PLOD2	0
GTPBP1	0
ATP6V0A1	0
P4HB	0
EEPD1	0
RNU6-529P	0
EEF1AKMT3	0
FHL3	0
SCN8A	0
FAM110B	0
HAR1A	0
SERPINH1	0
MFAP4	0
BCL7A	0
PPA1	0
HLF	0
RPN1	0
FAM120B	0
SOX8	0
ACTR1A	0
CNTNAP2	0
TRIP6	0
RBM17	0
SHANK2	0
HIPK2	0
ZDHHC22	0
UNC93B1	0
BEX1	0
MYD88	0
SYNGR1	0
UNC45A	0
SHD	0
NCAM1	0
MRPL32	0
MCM2	0
TMSB4XP4	0
ABAT	0
TXN	0
MSL2	0
VKORC1	0
TXNDC12	0
TNKS2	0
PRXL2A	0
EIF3A	0
ARHGAP31	0
PATZ1	0
MYO18A	0
PIM1	0
FRY	0
TNR	0
TRIM17	0
RFC2	0
SNHG14	0
ADAM33	0
DEAF1	0
SORBS1	0
SSR3	0
AC007406.5	0
HINT3	0
PDIA6	0
TWF2	0
HLA-C	0
HIST1H1C	0
CA2	0
CASKIN1	0
MPHOSPH8	0
OST4	0
CD151	0
CD164	0
MEGF11	0
NDRG2	0
LRRC7	0
MTA3	0
MARCKS	0
MYADM	0
BCAN	0
IER5	0
FAM3C	0
C6orf89	0
RIN1	0
BIRC5	0
SELENOF	0
FAM221A	0
CRLF1	0
ZCCHC14	0
CALD1	0
PAAF1	0
MAP1A	0
ADGRE5	0
DAAM2	0
VANGL2	0
S100A16	0
NCAM2	0
DEXI	0
YDJC	0
SLC1A5	0
DENR	0
ADD1	0
ARPC1A	0
RNF19B	0
SLC39A1	0
SNRPG	0
NBR1	0
PHF2	0
RPS25	0
RAB3IP	0
SPARCL1	0
SRGAP3	0
CD74	0
TWISTNB	0
NCF2	0
SLC38A1	0
SLC2A11	0
SNX17	0
EHD2	0
PDE2A	0
FBXW11	0
COL1A1	0
CTTNBP2	0
LINC00836	0
MARF1	0
CHP1	0
CACNA1A	0
EFNB1	0
ATP6V0B	0
KIZ	0
TMSB10	0
RNF187	0
ASF1B	0
TOX	0
ANXA5	0
LIX1L	0
LMAN2	0
CHD2	0
DLL3	0
RPS6	0
WDR1	0
POP4	0
WBP2	0
EEF2	0
CAMSAP3	0
FLRT1	0
ASRGL1	0
AL354892.2	0
PLCB1	0
SELENON	0
RIMS2	0
MCM4	0
KIDINS220	0
CAST	0
FTH1P20	0
BOD1	0
LCNL1	0
LMNA	0
BUD31	0
RPN2	0
FAM199X	0
PID1	0
PPCS	0
LINC01602	0
NUTM2B-AS1	0
TNFRSF12A	0
SELL	0
SPATS2L	0
FCER1G	0
ACAA2	0
AP000843.1	0
OLMALINC	0
RNA5SP508	0
AKAP11	0
USH1C	0
TRIM8	0
FAM168B	0
GADD45A	0
PEA15	0
GOLM1	0
CATSPER2	0
TTYH3	0
ADGRV1	0
NKD1	0
SNRPC	0
PLEKHA4	0
LHX5-AS1	0
BRF1	0
CDC123	0
GABRD	0
PPP2R5C	0
ZBTB8OS	0
PPP2R2D	0
MRPS15	0
AP001972.5	0
PLPP4	0
SEPHS2	0
CAPG	0
FADS1	0
MYORG	0
RNU6-277P	0
DCTN6	0
PDLIM7	0
COL4A2	0
AL354919.2	0
LZTS3	0
PLAU	0
PBX3	0
MCM5	0
OPHN1	0
FABP5P7	0
RAP2A	0
TPM3	0
PGM1	0
RND2	0
AGA	0
APPL2	0
KAZN	0
ABCA3	0
WASF1	0
BORCS7	0
TAGLN2	0
RBPJ	0
RPL30	0
STARD10	0
SPAG9	0
PTGS1	0
SYNE1	0
ALCAM	0
PRSS35	0
IL17D	0
NOG	0
MIR9-3HG	0
DIP2C	0
CHPF2	0
PSMA1	0
IFI44	0
IFITM3	0
EHMT2	0
OTUD6B-AS1	0
ANXA9	0
FBH1	0
NTAN1	0
ANKRD19P	0
CXCR4	0
HTATSF1	0
MXI1	0
GPM6B	0
AEBP1	0
TSPO	0
RNPEP	0
IL10RB	0
LRRC58	0
ST13	0
ARPC3	0
CADM2	0
TMED2	0
HLA-DMB	0
CTIF	0
SYNGAP1	0
MT-TP	0
SIRT3	0
SAMD8	0
GALNT13	0
CABLES1	0
TUG1	0
FTLP2	0
MS4A6A	0
PPP1R10	0
ELAVL2	0
PSMB9	0
PWWP3A	0
SERPINB1	0
HLA-DOA	0
FAM20C	0
ASTN2	0
HEY1	0
FASN	0
CXXC4	0
ZNF827	0
DMXL2	0
KLF10	0
EXOC3	0
SDHA	0
FRS2	0
GTF2A1	0
SLC35D2	0
CELF5	0
AIDA	0
RBP1	0
AURKB	0
CCNI2	0
GABARAPL1	0
PDPN	0
MMP9	0
APPL1	0
HADHA	0
PPP2R2B	0
HECTD1	0
CHST14	0
OLIG2	0
GLB1	0
NTRK3	0
ZBTB10	0
SOD2	0
PTGES3P1	0
CALU	0
SPINK8	0
RGS3	0
KCNJ10	0
TMEM100	0
HMGN2P3	0
AL096711.2	0
TTC28-AS1	0
NKIRAS1	0
ZNF436	0
SMAD9	0
OTUD5	0
RPL15	0
GSTA4	0
KSR1	0
UBXN7	0
CYB561	0
SVOP	0
ZSWIM8	0
BMPR2	0
SYDE1	0
CCNB1	0
C1QB	0
PLPPR1	0
DLG3	0
ATAD1	0
IGFBP4	0
LRRTM2	0
METTL7B	0
FAXC	0
TNFRSF1A	0
FOXJ2	0
REPS1	0
ASIC4	0
GPKOW	0
PLA2G6	0
PRMT6	0
PPP3CA	0
CEBPD	0
AMER2	0
SAMD14	0
NISCH	0
SULF2	0
TOPORS	0
DAP	0
CD44	0
FAM168A	0
SNX32	0
TPGS2	0
C2CD5	0
LMO4	0
CFAP298	0
AC009041.2	0
WNK2	0
ORAI1	0
METTL1	0
MAPT	0
OCIAD2	0
TPST1	0
EIF4B	0
OSBPL11	0
SMIM13	0
44442	0
TXNDC17	0
TIMP1	0
EPB41L2	1.11e-16
HEY2	1.11e-16
POGK	1.11e-16
EIF3I	1.11e-16
SYNJ1	1.11e-16
TTLL1	1.11e-16
STXBP5-AS1	1.11e-16
RHEB	1.11e-16
APBA2	1.11e-16
ASGR1	1.11e-16
AC004057.1	1.11e-16
MINDY1	1.11e-16
RILP	1.11e-16
IFI16	1.11e-16
KCNN1	1.11e-16
SYT3	1.11e-16
PEBP1	1.11e-16
BTNL9	1.11e-16
HSP90AB1	1.11e-16
TEX261	1.11e-16
KALRN	1.11e-16
FRZB	1.11e-16
GZF1	1.11e-16
HLA-DMA	1.11e-16
PNRC2	1.11e-16
EYA1	1.11e-16
CASK	1.11e-16
SLC15A2	1.11e-16
GPANK1	1.11e-16
PYGB	1.11e-16
LINC00599	1.11e-16
MXRA7	1.11e-16
ETV4	1.11e-16
CWF19L2	1.11e-16
NEDD1	1.11e-16
DENND2A	1.11e-16
GRIA1	1.11e-16
WDR59	1.11e-16
FGL2	1.11e-16
EIPR1	1.11e-16
TPI1	1.11e-16
PNCK	1.11e-16
MAP4K4	1.11e-16
STAT5B	1.11e-16
PAFAH1B2	1.11e-16
AC015922.2	1.11e-16
PODXL2	1.11e-16
FBXO11	1.11e-16
MT-TM	1.11e-16
BST2	1.11e-16
MIEF1	1.11e-16
ZNF704	1.11e-16
IQSEC3	1.11e-16
SEMA4A	1.11e-16
44261	1.11e-16
FSD1	1.11e-16
MFNG	1.11e-16
TGFBI	1.11e-16
IDH1	1.11e-16
PHACTR1	1.11e-16
DAZAP2	1.11e-16
TMEM255A	1.11e-16
NCOA1	1.11e-16
CDKN1B	1.11e-16
SERPINE2	1.11e-16
TSC22D1	1.11e-16
PUM2	1.11e-16
AL671277.1	2.22e-16
TSPAN3	2.22e-16
SEMA4B	2.22e-16
BANF1P3	2.22e-16
NFIB	2.22e-16
POLR2J	2.22e-16
CCDC107	2.22e-16
MAPK8IP3	2.22e-16
MICALL2	2.22e-16
LIMS1	2.22e-16
BLOC1S2	2.22e-16
AL133304.3	2.22e-16
S100A10	2.22e-16
MTATP6P1	2.22e-16
RTN4R	2.22e-16
HMGCS1	2.22e-16
PKP4	2.22e-16
CELF3	2.22e-16
MT1E	2.22e-16
SHC2	2.22e-16
KIFC1	2.22e-16
VRK3	2.22e-16
IFT122	2.22e-16
NGFR	2.22e-16
SNORD116-4	2.22e-16
IGSF21	2.22e-16
EBF4	2.22e-16
TAP1	2.22e-16
ABI2	2.22e-16
RPL36AL	2.22e-16
PARP2	2.22e-16
RBM4	3.33e-16
FAM120C	3.33e-16
GPR75	3.33e-16
TRIM22	3.33e-16
AL391807.1	3.33e-16
HSD17B10	3.33e-16
VSTM2B	3.33e-16
SYT11	3.33e-16
GRIN1	3.33e-16
MOSPD3	3.33e-16
RPS2P46	3.33e-16
MAPK1	3.33e-16
GGA1	3.33e-16
TMEM59	3.33e-16
FRMD5	3.33e-16
NAXD	3.33e-16
ZFP91	3.33e-16
SIVA1	3.33e-16
C6orf47	3.33e-16
HMGB1P5	3.33e-16
RALB	3.33e-16
VAMP8	3.33e-16
VPS26A	3.33e-16
H3F3B	3.33e-16
SASH3	3.33e-16
FAM219B	3.33e-16
SSBP1	3.33e-16
RPF1	4.44e-16
LCAT	4.44e-16
SDR39U1	4.44e-16
L3MBTL1	4.44e-16
PECAM1	4.44e-16
CHGA	4.44e-16
PDE6B	4.44e-16
AQP1	4.44e-16
ZNF207	4.44e-16
DUX4L50	4.44e-16
CNN3	4.44e-16
FTH1P8	4.44e-16
NCSTN	4.44e-16
RSRC2	4.44e-16
NUCKS1	4.44e-16
E2F1	4.44e-16
FP671120.4	4.44e-16
STK38	4.44e-16
PDCD5	4.44e-16
OTUD1	5.55e-16
NEURL4	5.55e-16
AC055720.2	5.55e-16
ARHGEF7	5.55e-16
AC013391.3	5.55e-16
GSS	5.55e-16
CCT6A	5.55e-16
PCDH17	5.55e-16
MTHFS	5.55e-16
SFXN4	5.55e-16
GFOD1	5.55e-16
LMO2	5.55e-16
MIR124-2HG	5.55e-16
PDIA3	6.66e-16
SORL1	6.66e-16
CYCS	6.66e-16
SERF2	6.66e-16
FAM91A1	6.66e-16
MTCYBP18	6.66e-16
TBRG1	6.66e-16
VIPR2	6.66e-16
COL6A1	6.66e-16
SURF6	6.66e-16
CAP1	6.66e-16
NKAIN4	6.66e-16
NFIL3	6.66e-16
SEC61A1	7.77e-16
MAGED4B	7.77e-16
CLK4	7.77e-16
PPP2R2C	7.77e-16
TP53I3	7.77e-16
RNF122	7.77e-16
PAICS	7.77e-16
GALNT8	7.77e-16
RGS14	7.77e-16
PSPH	7.77e-16
FLII	7.77e-16
DBNDD1	7.77e-16
MT-TL1	7.77e-16
MRO	7.77e-16
GAD1	8.88e-16
SART1	8.88e-16
RPS12	8.88e-16
RELN	8.88e-16
ABCF3	8.88e-16
MYT1	8.88e-16
CSTB	8.88e-16
AP001000.1	8.88e-16
WDR7	8.88e-16
RTF1	8.88e-16
SLC6A13	9.99e-16
IFI35	9.99e-16
SNHG9	9.99e-16
AL035446.1	9.99e-16
RPL6	9.99e-16
TSC2	1.11e-15
CHST1	1.11e-15
MACO1	1.11e-15
HMOX1	1.11e-15
UGT8	1.11e-15
PROCR	1.22e-15
LHPP	1.22e-15
MFSD10	1.22e-15
RNA5SP118	1.22e-15
CCZ1B	1.22e-15
CDH22	1.22e-15
CPLX2	1.22e-15
C1QC	1.22e-15
CLPP	1.22e-15
FOXO3	1.22e-15
PIPOX	1.22e-15
ACAT1	1.33e-15
UBE2F	1.33e-15
GMPR	1.33e-15
MTHFD2	1.33e-15
PRKAG2	1.33e-15
GATAD2B	1.33e-15
SMG6	1.44e-15
SLC24A3	1.44e-15
VAX2	1.44e-15
PDZD7	1.44e-15
CLCN3	1.55e-15
MAP1LC3A	1.55e-15
EVL	1.55e-15
LYPLA2	1.55e-15
DCLK2	1.55e-15
SURF4	1.55e-15
MMP16	1.55e-15
MON1B	1.67e-15
ATP5F1C	1.67e-15
C1orf198	1.67e-15
DNAJC7	1.67e-15
VPS29	1.67e-15
KCNC1	1.67e-15
RPL19	1.78e-15
REEP2	1.78e-15
AC136475.2	1.89e-15
RTKN	1.89e-15
FABP7	2e-15
PRTFDC1	2e-15
GPIHBP1	2e-15
FAM219A	2e-15
SGSM2	2e-15
BFAR	2.11e-15
AL604028.1	2.11e-15
RAPGEFL1	2.11e-15
ZWINT	2.22e-15
SUPT16H	2.33e-15
VASH1-AS1	2.33e-15
KRT222	2.33e-15
NYAP1	2.33e-15
UCP2	2.44e-15
PDK4	2.44e-15
STXBP1	2.44e-15
GAPDHP1	2.55e-15
KIAA1211	2.55e-15
PPFIA2	2.55e-15
GDI2	2.55e-15
POLR2I	2.55e-15
ENAH	2.55e-15
SNX19	2.66e-15
TPR	2.66e-15
AL049839.2	2.66e-15
KTN1	2.66e-15
CHD4	2.66e-15
MRPS28	2.78e-15
BTBD17	2.78e-15
OPN3	2.78e-15
CTSZ	2.78e-15
KLF15	2.78e-15
ITPKC	2.78e-15
ZNF319	2.78e-15
CRCP	2.89e-15
CPLX1	2.89e-15
TIMM8B	3e-15
SGIP1	3e-15
DALRD3	3e-15
CCT3	3e-15
PEX26	3e-15
FN3K	3e-15
DPYSL3	3.22e-15
ATP5PB	3.22e-15
TMEM94	3.22e-15
EIF4A2	3.22e-15
HSPA5	3.33e-15
LRRN1	3.33e-15
FOXJ1	3.55e-15
RPL22	3.66e-15
GYS1	3.66e-15
HNRNPDL	3.66e-15
CHRM1	3.77e-15
AL133465.1	3.77e-15
ACTB	3.77e-15
SPCS3	3.89e-15
GSR	3.89e-15
DDX39A	3.89e-15
44447	4e-15
PANK3	4e-15
C1QA	4.11e-15
MRPL47	4.11e-15
IFITM2	4.22e-15
ZMPSTE24	4.22e-15
BCAS2	4.22e-15
SNX10	4.22e-15
ANKHD1	4.33e-15
GUSBP11	4.44e-15
SMIM30	4.44e-15
AC063919.1	4.44e-15
RPS10-NUDT3	4.55e-15
CHCHD3	4.55e-15
ZNF23	4.66e-15
HPS1	4.77e-15
DMAC2	4.77e-15
ACOX1	4.77e-15
ZC3HC1	4.88e-15
QSER1	4.88e-15
KLHL24	4.88e-15
FERMT3	5e-15
PRKX	5e-15
RMND5B	5.11e-15
SNX22	5.33e-15
ZNF592	5.33e-15
FKBP8	5.44e-15
PGK1	5.44e-15
TUBA1B	5.44e-15
CD163	5.66e-15
PABPC1	5.77e-15
FYN	5.88e-15
ANK3	6e-15
COPS6	6.11e-15
MYEF2	6.22e-15
SSBP4	6.33e-15
TTL	6.44e-15
SAFB	6.44e-15
COX20	6.55e-15
CENPS	6.55e-15
LCN12	6.88e-15
PSMC1P1	6.99e-15
APOL1	7.22e-15
FCGRT	7.33e-15
PSME2	7.33e-15
MSTO1	7.33e-15
AP3B2	7.55e-15
DGCR5	7.77e-15
DNAJC6	7.88e-15
MAGEF1	7.88e-15
FHOD3	7.88e-15
SH3GL3	7.99e-15
NGRN	8.22e-15
RASGRF2	8.55e-15
RBM38	8.66e-15
ATP6V1A	8.88e-15
SEC61B	8.99e-15
PPIH	9.1e-15
LIMK1	9.21e-15
KCNJ3	9.44e-15
VAT1L	9.55e-15
BROX	9.55e-15
NSMF	9.88e-15
MCM3	9.88e-15
RGCC	1.01e-14
TLR2	1.02e-14
MYT1L	1.02e-14
MEX3D	1.03e-14
HERC2P3	1.04e-14
MXD4	1.05e-14
POLR3C	1.05e-14
GDI1	1.05e-14
FZD7	1.07e-14
KCND2	1.09e-14
ABR	1.1e-14
ITGB2	1.11e-14
ABHD17A	1.13e-14
COMMD10	1.15e-14
DPM1	1.18e-14
EPM2AIP1	1.22e-14
NPEPPS	1.23e-14
NRAS	1.28e-14
STARD3NL	1.3e-14
GOLGA7B	1.33e-14
CNGA3	1.33e-14
MFSD1	1.35e-14
CD53	1.38e-14
GOLGA2P7	1.41e-14
FAM86B1	1.41e-14
MREG	1.42e-14
RPIA	1.43e-14
CAVIN2	1.43e-14
NCAPD2	1.44e-14
AC016739.1	1.44e-14
KIF5C	1.45e-14
YY1	1.48e-14
DCAF8	1.48e-14
AZIN1	1.49e-14
PIP5K1A	1.51e-14
GAPDH	1.52e-14
MYO10	1.52e-14
HMGCR	1.52e-14
HLA-DRB6	1.54e-14
PFN2	1.57e-14
YIPF5	1.6e-14
MAPKAPK3	1.62e-14
RIC3	1.7e-14
LSM12	1.7e-14
FAM163B	1.73e-14
DLGAP3	1.74e-14
PTGDS	1.79e-14
P2RX5	1.84e-14
ANKFY1	1.87e-14
HBA1	1.88e-14
GMFG	1.88e-14
RPS29P5	1.91e-14
PHC2	1.93e-14
UROS	1.98e-14
GPATCH11	1.99e-14
SPAG5	2.02e-14
POLR3GL	2.03e-14
PRKACA	2.05e-14
HABP4	2.13e-14
PACS2	2.13e-14
CPEB1	2.13e-14
AL355574.1	2.23e-14
TUBB4B	2.28e-14
NDRG4	2.28e-14
ATP6V1F	2.29e-14
STAMBPL1	2.3e-14
ADAM9	2.34e-14
APBA1	2.39e-14
AC244517.7	2.41e-14
PRKCB	2.5e-14
NXPH1	2.54e-14
LINC00888	2.54e-14
CYP46A1	2.56e-14
APOE	2.61e-14
CA4	2.62e-14
SF3A3	2.63e-14
SPPL3	2.68e-14
RPS2P5	2.69e-14
AHSA1	2.7e-14
RLIM	2.78e-14
AC006001.4	2.79e-14
AKR1B1	2.84e-14
CORO7	2.98e-14
MSRB1	3.01e-14
LARS	3.1e-14
STXBP5	3.15e-14
TMCO1	3.2e-14
LRP6	3.22e-14
GPR17	3.25e-14
FPR1	3.34e-14
CNOT6	3.36e-14
ANKS1B	3.41e-14
SPTBN1	3.44e-14
BCL7C	3.46e-14
MFF	3.5e-14
TMUB1	3.51e-14
CD300A	3.54e-14
MYH10	3.55e-14
SMG7	3.6e-14
PHF10	3.74e-14
PDE1A	3.75e-14
TOLLIP	3.76e-14
CSNK1G2	3.94e-14
TJP1	3.99e-14
[truncated: 3,753 more rows]

## Sheet: Table S5
name1	name2
AC062021.1	hsa-mir-621
ARRDC1-AS1	hsa-mir-770
BAALC-AS1	hsa-mir-635
CAHM	hsa-mir-3685
CD27-AS1	hsa-mir-25
CH17-340M24.3	hsa-mir-4477b
CRNDE	hsa-mir-3685
CRNDE	hsa-mir-770
CRNDE	hsa-mir-4477b
DHRS4-AS1	hsa-mir-635
DLGAP1-AS4	hsa-mir-4477b
EMX2OS	hsa-mir-25
EMX2OS	hsa-mir-3685
ERVK13-1	hsa-mir-25
GUSBP11	hsa-mir-635
HCG18	hsa-mir-25
HCG18	hsa-mir-621
HCG18	hsa-mir-635
HCG18	hsa-mir-770
hsa-mir-25	TOB2
hsa-mir-25	OSBPL8
hsa-mir-25	PPCS
hsa-mir-25	NEFH
hsa-mir-25	TPM3
hsa-mir-25	EIF1
hsa-mir-25	RPS28
hsa-mir-25	USP9Y
hsa-mir-25	PRRT1
hsa-mir-25	CDK16
hsa-mir-25	MAP2K4
hsa-mir-25	MRO
hsa-mir-25	NLK
hsa-mir-25	SNX18
hsa-mir-25	VPS4B
hsa-mir-25	SKI
hsa-mir-25	BCAT2
hsa-mir-25	ATP2B4
hsa-mir-25	PTGES2
hsa-mir-25	RAB40C
hsa-mir-25	ACP1
hsa-mir-25	MRPS21
hsa-mir-25	VMA21
hsa-mir-25	TPPP
hsa-mir-25	EIF4EBP2
hsa-mir-25	C5orf24
hsa-mir-25	SLC39A14
hsa-mir-25	DSCAML1
hsa-mir-25	SLC25A1
hsa-mir-25	EZH2
hsa-mir-25	ARMC1
hsa-mir-25	MIER3
hsa-mir-25	TTLL1
hsa-mir-25	NEFM
hsa-mir-25	RAB14
hsa-mir-25	KLF6
hsa-mir-25	RNF2
hsa-mir-25	FAAH
hsa-mir-25	NHP2
hsa-mir-25	ROBO1
hsa-mir-25	PPP1R12C
hsa-mir-25	ARRDC4
hsa-mir-25	TOR1B
hsa-mir-25	FXR1
hsa-mir-25	PRKCE
hsa-mir-25	ATP6V1B2
hsa-mir-25	SNPH
hsa-mir-25	NFIX
hsa-mir-25	HCN2
hsa-mir-25	FGF2
hsa-mir-25	JAM2
hsa-mir-25	GLYR1
hsa-mir-25	SMU1
hsa-mir-25	LY6H
hsa-mir-25	SLC12A5
hsa-mir-25	UGP2
hsa-mir-25	ANKIB1
hsa-mir-25	PNO1
hsa-mir-25	ANK3
hsa-mir-25	CDC5L
hsa-mir-25	APPL1
hsa-mir-25	DPP10
hsa-mir-25	SGPP1
hsa-mir-25	TACC2
hsa-mir-25	CNBP
hsa-mir-25	FRY
hsa-mir-25	FADS1
hsa-mir-25	HERC2
hsa-mir-25	PCGF3
hsa-mir-25	BSN
hsa-mir-25	ZNF24
hsa-mir-25	PIK3AP1
hsa-mir-25	RGL1
hsa-mir-25	PGAM1
hsa-mir-25	NEDD4L
hsa-mir-25	ITGB1
hsa-mir-25	NSMF
hsa-mir-25	GNS
hsa-mir-25	REXO1
hsa-mir-25	HIPK3
hsa-mir-25	SLC7A11
hsa-mir-25	IBSP
hsa-mir-25	SSBP2
hsa-mir-25	LIX1L
hsa-mir-25	KIAA1109
hsa-mir-25	TLN2
hsa-mir-25	DCAF6
hsa-mir-25	ARHGAP1
hsa-mir-25	FSCN1
hsa-mir-25	CHST7
hsa-mir-25	COPS3
hsa-mir-25	MRPS16
hsa-mir-25	CHCHD10
hsa-mir-25	TMEM87A
hsa-mir-25	SYPL1
hsa-mir-25	KIAA1211
hsa-mir-25	STXBP1
hsa-mir-25	RHPN2
hsa-mir-25	PPIC
hsa-mir-25	IDH1
hsa-mir-25	FXYD1
hsa-mir-25	SLC24A3
hsa-mir-25	PLEKHA5
hsa-mir-25	ERGIC2
hsa-mir-25	HNRNPA1
hsa-mir-25	KAT2B
hsa-mir-25	SLC6A17
hsa-mir-25	CKAP4
hsa-mir-25	GTF2A1
hsa-mir-25	RAB8B
hsa-mir-25	MED29
hsa-mir-25	AIDA
hsa-mir-25	RNF141
hsa-mir-25	ACOX1
hsa-mir-25	FOPNL
hsa-mir-25	KIF5B
hsa-mir-25	CACNG7
hsa-mir-25	RNF20
hsa-mir-25	IFIT2
hsa-mir-25	DNLZ
hsa-mir-25	FN3KRP
hsa-mir-25	FHL2
hsa-mir-25	GOLGA8A
hsa-mir-25	LMO2
hsa-mir-25	DENND4B
hsa-mir-25	SPRED1
hsa-mir-25	MIDN
hsa-mir-25	PLEKHA1
hsa-mir-25	DDA1
hsa-mir-25	CXXC5
hsa-mir-25	CHKA
hsa-mir-25	PDE1A
hsa-mir-25	ATF7IP
hsa-mir-25	CASKIN1
hsa-mir-25	ENG
hsa-mir-25	P2RY13
hsa-mir-25	ZDHHC8
hsa-mir-25	NSF
hsa-mir-25	RAP1B
hsa-mir-25	GNAQ
hsa-mir-25	HSP90B1
hsa-mir-25	PARL
hsa-mir-25	RYR2
hsa-mir-25	ZEB2
hsa-mir-25	PRKAR1B
hsa-mir-25	LRRFIP2
hsa-mir-25	PLLP
hsa-mir-25	ZFYVE21
hsa-mir-25	RIMS2
hsa-mir-25	NPTN
hsa-mir-25	SCN8A
hsa-mir-25	RAD21
hsa-mir-25	EIF4G2
hsa-mir-25	PEX5L
hsa-mir-25	TGFBI
hsa-mir-25	RFTN2
hsa-mir-25	CTC1
hsa-mir-25	HIPK1
hsa-mir-25	FMN2
hsa-mir-25	FARP1
hsa-mir-25	DPY30
hsa-mir-25	BTG2
hsa-mir-25	PHYHIP
hsa-mir-25	LHFPL2
hsa-mir-25	GFPT2
hsa-mir-25	MFF
hsa-mir-25	NRARP
hsa-mir-25	ABCF2
hsa-mir-25	PPP1R37
hsa-mir-25	GPBP1L1
hsa-mir-25	PHB2
hsa-mir-25	ADCY3
hsa-mir-25	ZBTB8OS
hsa-mir-25	FOXN2
hsa-mir-25	NOTCH2
hsa-mir-25	SUPT16H
hsa-mir-25	GPM6A
hsa-mir-25	YBX1
hsa-mir-25	CCSER2
hsa-mir-25	GRAMD1B
hsa-mir-25	ZFAND1
hsa-mir-25	TNPO1
hsa-mir-25	RPL15
hsa-mir-25	PLEKHB2
hsa-mir-25	RPL9
hsa-mir-25	PTPRJ
hsa-mir-25	AMPD2
hsa-mir-25	FAM20C
hsa-mir-25	COL1A2
hsa-mir-25	ATOX1
hsa-mir-25	NUFIP2
hsa-mir-25	TRIO
hsa-mir-25	SOX4
hsa-mir-25	PRTFDC1
hsa-mir-25	SNX10
hsa-mir-25	ASPH
hsa-mir-25	PITPNA
hsa-mir-25	SMARCA5
hsa-mir-25	COX20
hsa-mir-25	SLC38A2
hsa-mir-25	ITPR1
hsa-mir-25	ATXN3
hsa-mir-25	SETD5
hsa-mir-25	NFIC
hsa-mir-25	RAB11B
hsa-mir-25	NCKAP1
hsa-mir-25	CREB3L2
hsa-mir-25	DDIT4
hsa-mir-25	NOL12
hsa-mir-25	S1PR1
hsa-mir-25	CIC
hsa-mir-25	ZFC3H1
hsa-mir-25	MYCBP2
hsa-mir-25	CAMK2A
hsa-mir-25	IL6ST
hsa-mir-25	CBLN4
hsa-mir-25	BPHL
hsa-mir-25	SYNJ1
hsa-mir-25	GPD2
hsa-mir-25	QSER1
hsa-mir-25	MOAP1
hsa-mir-25	MCF2L2
hsa-mir-25	DDX3X
hsa-mir-25	TOB1
hsa-mir-25	HERPUD2
hsa-mir-25	PAPOLA
hsa-mir-25	ANP32E
hsa-mir-25	TANGO2
hsa-mir-25	ITM2B
hsa-mir-25	CLTA
hsa-mir-25	KCNA1
hsa-mir-25	UBXN4
hsa-mir-25	OTUD6B
hsa-mir-25	H3F3B
hsa-mir-25	ZNF711
hsa-mir-25	SNN
hsa-mir-25	C6orf62
hsa-mir-25	SPCS3
hsa-mir-25	FAM19A1
hsa-mir-25	ITGA6
hsa-mir-25	MSR1
hsa-mir-25	IPO5
hsa-mir-25	PITPNM2
hsa-mir-25	PIP5K1C
hsa-mir-25	PRR13
hsa-mir-25	NUCKS1
hsa-mir-25	PRKCZ
hsa-mir-25	DKK3
hsa-mir-25	NARF
hsa-mir-25	TUSC3
hsa-mir-25	LMBR1L
hsa-mir-25	EIF4EBP1
hsa-mir-25	FBXW7
hsa-mir-25	RBFOX2
hsa-mir-25	TP53
hsa-mir-25	NSG1
hsa-mir-25	DNM1L
hsa-mir-25	INSIG1
hsa-mir-25	SYAP1
hsa-mir-25	BLOC1S4
hsa-mir-25	RRN3
hsa-mir-25	WASL
hsa-mir-25	STAM
hsa-mir-25	BTG1
hsa-mir-25	CHST1
hsa-mir-25	C5orf15
hsa-mir-25	CEP170B
hsa-mir-25	CADM2
hsa-mir-25	TWF1
hsa-mir-25	RNF180
hsa-mir-25	ARF1
hsa-mir-25	CACNA1B
hsa-mir-25	SUN1
hsa-mir-25	NRAS
hsa-mir-25	CDCA7L
hsa-mir-25	ITGAV
hsa-mir-25	GM2A
hsa-mir-25	MPP1
hsa-mir-25	SZRD1
hsa-mir-25	TXLNA
hsa-mir-25	TMEM184B
hsa-mir-25	DOCK9
hsa-mir-25	SESN3
hsa-mir-25	SERTAD3
hsa-mir-25	MAPKAPK5
hsa-mir-25	ARRDC3
hsa-mir-25	C11orf87
hsa-mir-25	MICAL2
hsa-mir-25	LRRC4B
hsa-mir-25	DNAJB9
hsa-mir-25	SH2B3
hsa-mir-25	KLHDC10
hsa-mir-25	MAP1B
hsa-mir-25	MLEC
hsa-mir-25	NPTX1
hsa-mir-25	PKDCC
hsa-mir-25	SOX11
hsa-mir-25	PMEPA1
hsa-mir-25	NUP43
hsa-mir-25	GATAD2B
hsa-mir-25	ATP2A2
hsa-mir-25	FAM110B
hsa-mir-25	CACNA1I
hsa-mir-25	GOLGA8B
hsa-mir-3685	TMEM248
hsa-mir-3685	ZDHHC22
hsa-mir-3685	NUP133
hsa-mir-3685	HNRNPK
hsa-mir-3685	KIAA0232
hsa-mir-3685	SLC31A1
hsa-mir-3685	SNX18
hsa-mir-3685	CAMSAP2
hsa-mir-3685	RBBP7
hsa-mir-3685	FAM156A
hsa-mir-3685	MRPS6
hsa-mir-3685	UNK
hsa-mir-3685	OXR1
hsa-mir-3685	PLEKHF2
hsa-mir-3685	SMC2
hsa-mir-3685	INA
hsa-mir-3685	ZNF226
hsa-mir-3685	RRM2
hsa-mir-3685	POLR1D
hsa-mir-3685	CDKN2AIP
hsa-mir-3685	RAB13
hsa-mir-3685	UBA2
hsa-mir-3685	GAS7
hsa-mir-3685	MDN1
hsa-mir-3685	ZNF12
hsa-mir-3685	TRIM25
hsa-mir-3685	APPL1
hsa-mir-3685	SMAD5
hsa-mir-3685	SGPP1
hsa-mir-3685	FADS1
hsa-mir-3685	PHLDA1
hsa-mir-3685	FN1
hsa-mir-3685	ATP1A1
hsa-mir-3685	GNA13
hsa-mir-3685	BBX
hsa-mir-3685	ADARB1
hsa-mir-3685	KPNA4
hsa-mir-3685	AAR2
hsa-mir-3685	SRPX2
hsa-mir-3685	SYPL1
hsa-mir-3685	SNTB1
hsa-mir-3685	OTUD1
hsa-mir-3685	GTF2A1
hsa-mir-3685	GOLM1
hsa-mir-3685	CREG2
hsa-mir-3685	COIL
hsa-mir-3685	CDK6
hsa-mir-3685	LUC7L
hsa-mir-3685	RAPGEF4
hsa-mir-3685	MYD88
hsa-mir-3685	SORBS1
hsa-mir-3685	TBCA
hsa-mir-3685	ENSA
hsa-mir-3685	UBR7
hsa-mir-3685	HIPK1
hsa-mir-3685	SLC25A3
hsa-mir-3685	IGSF3
hsa-mir-3685	ARL6IP1
hsa-mir-3685	SRRM4
hsa-mir-3685	PANK3
hsa-mir-3685	C12orf49
hsa-mir-3685	ST6GAL1
hsa-mir-3685	MTFR1L
hsa-mir-3685	CTTN
hsa-mir-3685	ENPP4
hsa-mir-3685	DPH3
hsa-mir-3685	ANK2
hsa-mir-3685	GABRB2
hsa-mir-3685	PCGF2
hsa-mir-3685	PRKAR2B
hsa-mir-3685	SYT6
hsa-mir-3685	HNRNPF
hsa-mir-3685	MED1
hsa-mir-3685	TMEM109
hsa-mir-3685	BRINP2
hsa-mir-3685	MARK4
hsa-mir-3685	NOG
hsa-mir-3685	CDV3
hsa-mir-3685	F3
hsa-mir-3685	SCN2B
hsa-mir-3685	KPNA6
hsa-mir-3685	DPYSL3
hsa-mir-3685	KCTD1
hsa-mir-3685	YWHAQ
hsa-mir-3685	PICALM
hsa-mir-3685	NEK6
hsa-mir-3685	SNAP29
hsa-mir-3685	ZFAND5
hsa-mir-3685	CYBRD1
hsa-mir-3685	C8orf33
hsa-mir-3685	HSPA12A
hsa-mir-3685	RCBTB1
hsa-mir-3685	CNN3
hsa-mir-3685	PRKX
hsa-mir-3685	TPM1
hsa-mir-3685	ZNF629
hsa-mir-3685	SESN3
hsa-mir-3685	BACE1
hsa-mir-3685	KCNAB2
hsa-mir-3685	STX12
hsa-mir-3685	CXXC4
hsa-mir-3685	ZNF436
hsa-mir-3685	SRF
hsa-mir-4292	ZHX3
hsa-mir-4292	TOB2
hsa-mir-4292	STK25
hsa-mir-4292	KCNC1
hsa-mir-4292	GYPC
hsa-mir-4292	HDAC7
hsa-mir-4292	KIAA0100
hsa-mir-4292	MMP15
hsa-mir-4292	NCDN
hsa-mir-4292	AGPS
hsa-mir-4292	IFITM10
hsa-mir-4292	NFYC
hsa-mir-4292	TM9SF4
hsa-mir-4292	RAB11FIP4
hsa-mir-4292	TRIM56
hsa-mir-4292	HPCAL4
hsa-mir-4292	CMKLR1
hsa-mir-4292	HRAS
hsa-mir-4292	FPR1
hsa-mir-4292	CDK18
hsa-mir-4292	CSDC2
hsa-mir-4292	TSKU
hsa-mir-4292	GPSM1
hsa-mir-4292	TACC1
hsa-mir-4292	NBEA
hsa-mir-4292	ATXN7L3
hsa-mir-4292	PPP1CB
hsa-mir-4292	NUDT16L1
hsa-mir-4292	HDAC11
hsa-mir-4292	SDC3
hsa-mir-4292	C2orf68
hsa-mir-4292	CLIP3
hsa-mir-4292	FAM168A
hsa-mir-4292	HDAC1
hsa-mir-4292	NINJ1
hsa-mir-4292	STX6
hsa-mir-4292	TNPO2
hsa-mir-4292	C9orf3
hsa-mir-4292	DUSP8
hsa-mir-4292	RAP1GAP2
hsa-mir-4292	APBB1
hsa-mir-4292	B4GALT1
hsa-mir-4292	PACS2
hsa-mir-4292	FBRSL1
hsa-mir-4292	KIFC1
hsa-mir-4292	ENAH
hsa-mir-4292	RCC2
hsa-mir-4292	CC2D1A
hsa-mir-4292	STRADA
hsa-mir-4292	EYA1
hsa-mir-4292	RRP36
hsa-mir-4292	MAPRE3
hsa-mir-4292	RNF19B
hsa-mir-4292	FAM167A
hsa-mir-4292	MADD
hsa-mir-4292	ARRB1
hsa-mir-4292	ITM2C
hsa-mir-4292	KEAP1
hsa-mir-4292	ZBTB6
hsa-mir-4292	FBXL19
hsa-mir-4292	KIF3B
hsa-mir-4292	SP1
hsa-mir-4292	DDX6
hsa-mir-4292	C19orf12
hsa-mir-4292	PLEC
hsa-mir-4292	POLR1D
hsa-mir-4292	SLC12A5
hsa-mir-4292	NOS1AP
hsa-mir-4292	ZFAND3
hsa-mir-4292	PPP1R16B
hsa-mir-4292	ST3GAL3
hsa-mir-4292	HIP1
hsa-mir-4292	GARS
hsa-mir-4292	ARNT2
hsa-mir-4292	TACC2
hsa-mir-4292	UNC5A
hsa-mir-4292	MRPL38
hsa-mir-4292	PI4KB
hsa-mir-4292	BSN
hsa-mir-4292	IP6K1
hsa-mir-4292	TMEM151B
hsa-mir-4292	PIP4K2B
hsa-mir-4292	CNTFR
hsa-mir-4292	VASH1
hsa-mir-4292	CBX6
hsa-mir-4292	NGFR
hsa-mir-4292	ITGB1
hsa-mir-4292	PEX26
hsa-mir-4292	ZNF362
hsa-mir-4292	S100B
hsa-mir-4292	SYT7
hsa-mir-4292	DAG1
hsa-mir-4292	LFNG
hsa-mir-4292	INPPL1
hsa-mir-4292	AAR2
hsa-mir-4292	TLN2
hsa-mir-4292	CTNNBIP1
hsa-mir-4292	NEUROD2
hsa-mir-4292	RNF216
hsa-mir-4292	RASL12
hsa-mir-4292	ARHGAP1
hsa-mir-4292	REXO4
hsa-mir-4292	KCTD11
hsa-mir-4292	GSPT1
hsa-mir-4292	SBK1
hsa-mir-4292	GRINA
hsa-mir-4292	NACC1
hsa-mir-4292	IQSEC3
hsa-mir-4292	PPP1R11
hsa-mir-4292	DOC2B
hsa-mir-4292	LDB1
hsa-mir-4292	IGF2R
hsa-mir-4292	RIMS4
hsa-mir-4292	SEMA6B
hsa-mir-4292	ADAM11
hsa-mir-4292	MIEN1
hsa-mir-4292	GIGYF1
hsa-mir-4292	YIF1B
hsa-mir-4292	MGST3
hsa-mir-4292	PRPF19
hsa-mir-4292	CPSF7
hsa-mir-4292	TEAD2
hsa-mir-4292	SDC4
hsa-mir-4292	FHL2
hsa-mir-4292	CERS1
hsa-mir-4292	AP1M1
hsa-mir-4292	KXD1
hsa-mir-4292	CLCN7
hsa-mir-4292	ABCG4
hsa-mir-4292	VAV2
hsa-mir-4292	GAB2
hsa-mir-4292	PARP1
hsa-mir-4292	SS18
hsa-mir-4292	ZDHHC8
hsa-mir-4292	NFASC
hsa-mir-4292	MLLT1
hsa-mir-4292	SCPEP1
hsa-mir-4292	MLLT6
hsa-mir-4292	HES6
hsa-mir-4292	CALU
hsa-mir-4292	LPAR5
hsa-mir-4292	FBXO41
hsa-mir-4292	FGD1
hsa-mir-4292	EDC4
hsa-mir-4292	SLC45A4
hsa-mir-4292	DST
hsa-mir-4292	WSCD2
hsa-mir-4292	NECAB3
hsa-mir-4292	TSC22D4
hsa-mir-4292	SRGAP3
hsa-mir-4292	NCAPH2
hsa-mir-4292	CORO7
hsa-mir-4292	PITPNM3
hsa-mir-4292	VWA5B2
hsa-mir-4292	ZNF282
hsa-mir-4292	FAM160B2
hsa-mir-4292	EPS15L1
hsa-mir-4292	HMGA1
hsa-mir-4292	GIT2
hsa-mir-4292	CD44
hsa-mir-4292	ERAL1
hsa-mir-4292	KNDC1
hsa-mir-4292	VKORC1
hsa-mir-4292	SRRM4
hsa-mir-4292	ATXN7L3B
hsa-mir-4292	DESI1
hsa-mir-4292	SYT12
hsa-mir-4292	GLIS2
hsa-mir-4292	ABCF2
hsa-mir-4292	FGF1
hsa-mir-4292	EPHA4
hsa-mir-4292	NFYA
hsa-mir-4292	NMNAT2
hsa-mir-4292	UBTD1
hsa-mir-4292	FAM177A1
hsa-mir-4292	HPS1
hsa-mir-4292	CLIP2
hsa-mir-4292	KDM6B
hsa-mir-4292	ZBTB47
hsa-mir-4292	PODXL
hsa-mir-4292	SH3GL1
hsa-mir-4292	GSK3B
hsa-mir-4292	ADCY1
hsa-mir-4292	PABPN1
hsa-mir-4292	FAM3C
hsa-mir-4292	ZFAND1
hsa-mir-4292	PPP5C
hsa-mir-4292	CNPY3
hsa-mir-4292	TNPO1
hsa-mir-4292	ABCB9
hsa-mir-4292	ITPKB
hsa-mir-4292	UNC13A
hsa-mir-4292	ID2
hsa-mir-4292	KIF1A
hsa-mir-4292	SHANK2
hsa-mir-4292	NBL1
hsa-mir-4292	RAB11FIP5
hsa-mir-4292	CENPB
hsa-mir-4292	ARHGAP36
hsa-mir-4292	CX3CR1
hsa-mir-4292	CALCOCO1
hsa-mir-4292	BAIAP2
hsa-mir-4292	METTL1
hsa-mir-4292	PKD1
hsa-mir-4292	ABHD4
hsa-mir-4292	GATAD2A
hsa-mir-4292	NACC2
hsa-mir-4292	ORMDL3
hsa-mir-4292	VANGL2
hsa-mir-4292	RHBDL3
hsa-mir-4292	ATP6AP1
hsa-mir-4292	SLC25A29
hsa-mir-4292	TBC1D20
hsa-mir-4292	ATP1B2
hsa-mir-4292	PCID2
hsa-mir-4292	DCAF7
hsa-mir-4292	LHFPL4
hsa-mir-4292	NFIC
hsa-mir-4292	KLHL25
hsa-mir-4292	TNFAIP1
hsa-mir-4292	TSPAN15
hsa-mir-4292	ERP29
hsa-mir-4292	EIF5
hsa-mir-4292	SAMD14
hsa-mir-4292	SYK
hsa-mir-4292	KIFC2
hsa-mir-4292	CAMK2A
hsa-mir-4292	OTUD5
hsa-mir-4292	ERF
hsa-mir-4292	SMG6
hsa-mir-4292	CHD5
hsa-mir-4292	QSER1
hsa-mir-4292	FAM107A
hsa-mir-4292	SLC25A12
hsa-mir-4292	ARRDC1
hsa-mir-4292	ANKRD34A
hsa-mir-4292	YKT6
hsa-mir-4292	ZBTB5
hsa-mir-4292	KPNA6
hsa-mir-4292	PRRT2
hsa-mir-4292	ATP9B
hsa-mir-4292	SMO
hsa-mir-4292	ALDH3A2
hsa-mir-4292	SORT1
hsa-mir-4292	GPD1
hsa-mir-4292	BBS1
hsa-mir-4292	ECE1
hsa-mir-4292	EEPD1
hsa-mir-4292	CNDP2
hsa-mir-4292	UBALD1
hsa-mir-4292	CACFD1
hsa-mir-4292	ABHD17A
hsa-mir-4292	IMPACT
hsa-mir-4292	PLEKHO2
hsa-mir-4292	PITPNM2
hsa-mir-4292	UCK1
hsa-mir-4292	PIP5K1C
hsa-mir-4292	ARGLU1
hsa-mir-4292	BEST3
hsa-mir-4292	SNAP29
hsa-mir-4292	INPP5F
hsa-mir-4292	SOGA1
hsa-mir-4292	TMED3
hsa-mir-4292	MEX3A
hsa-mir-4292	PIGQ
hsa-mir-4292	CBX7
hsa-mir-4292	NFE2L1
hsa-mir-4292	LMBR1L
hsa-mir-4292	GLDC
hsa-mir-4292	DLGAP3
hsa-mir-4292	CPLX2
hsa-mir-4292	RBFOX2
hsa-mir-4292	DNAJB2
hsa-mir-4292	MAPK8IP3
hsa-mir-4292	SEMA4A
hsa-mir-4292	ZNF207
hsa-mir-4292	EXOC7
hsa-mir-4292	TOLLIP
hsa-mir-4292	MECR
hsa-mir-4292	MGRN1
hsa-mir-4292	CYFIP2
hsa-mir-4292	MAP3K11
hsa-mir-4292	SYNGR1
hsa-mir-4292	REEP2
hsa-mir-4292	RAP1GAP
hsa-mir-4292	SLC1A5
hsa-mir-4292	KSR1
hsa-mir-4292	RBBP4
hsa-mir-4292	SLC6A13
hsa-mir-4292	SZRD1
hsa-mir-4292	GABARAPL1
hsa-mir-4292	KAT6A
hsa-mir-4292	ILF3
hsa-mir-4292	SLC35E2B
hsa-mir-4292	ALKBH4
hsa-mir-4292	INTS3
hsa-mir-4292	KIAA0040
hsa-mir-4292	RNF220
hsa-mir-4292	SCFD2
hsa-mir-4292	MOSPD3
hsa-mir-4292	TBC1D13
hsa-mir-4292	ATP1A2
hsa-mir-4292	WIPF2
hsa-mir-4292	HPCAL1
hsa-mir-4292	FNDC5
hsa-mir-4292	H6PD
hsa-mir-4292	MGME1
hsa-mir-4292	SASH3
hsa-mir-4292	LHX6
hsa-mir-4292	EIF4E3
hsa-mir-4292	PAIP2B
hsa-mir-4292	KCNC4
hsa-mir-4292	ACIN1
hsa-mir-4292	STAT2
hsa-mir-4292	MLEC
hsa-mir-4292	NPTX1
hsa-mir-4292	SGSM2
hsa-mir-4292	POFUT1
hsa-mir-4292	RGMA
hsa-mir-4292	CABLES1
hsa-mir-4292	P4HB
hsa-mir-4292	SYNPO
hsa-mir-4292	PSME3
hsa-mir-4292	GATAD2B
hsa-mir-4292	JPH3
hsa-mir-4292	GALNT16
hsa-mir-4292	MAT2A
hsa-mir-4292	PIK3IP1
hsa-mir-4477b	BBOX1
hsa-mir-4477b	OSBPL8
hsa-mir-4477b	PPCS
hsa-mir-4477b	EMX2
hsa-mir-4477b	GNG12
hsa-mir-4477b	OSBP
hsa-mir-4477b	IFITM10
hsa-mir-4477b	TMED7
hsa-mir-4477b	PSD2
hsa-mir-4477b	NEGR1
hsa-mir-4477b	C6orf120
hsa-mir-4477b	ACER3
hsa-mir-4477b	NBEA
hsa-mir-4477b	DZIP1
hsa-mir-4477b	EIF3J
hsa-mir-4477b	PPP1CB
hsa-mir-4477b	ZBTB10
hsa-mir-4477b	UNC50
hsa-mir-4477b	NAB1
hsa-mir-4477b	SLC41A1
hsa-mir-4477b	VMA21
hsa-mir-4477b	TFCP2
hsa-mir-4477b	SLC4A4
hsa-mir-4477b	NID1
hsa-mir-4477b	SLC39A14
hsa-mir-4477b	PAFAH1B1
hsa-mir-4477b	GDI1
hsa-mir-4477b	RNF2
hsa-mir-4477b	PPHLN1
hsa-mir-4477b	EFCAB14
hsa-mir-4477b	ARPP19
hsa-mir-4477b	PRPSAP1
hsa-mir-4477b	ZNF260
hsa-mir-4477b	H1F0
hsa-mir-4477b	HSPA9
hsa-mir-4477b	DDX6
hsa-mir-4477b	GTF3C4
hsa-mir-4477b	LRRC7
hsa-mir-4477b	CDC73
hsa-mir-4477b	GBP3
hsa-mir-4477b	PABPC1
hsa-mir-4477b	EIF2S2
hsa-mir-4477b	MAP4K4
hsa-mir-4477b	CRKL
hsa-mir-4477b	RAB2A
hsa-mir-4477b	DLG1
hsa-mir-4477b	RAB40B
hsa-mir-4477b	FRY
hsa-mir-4477b	NEBL
hsa-mir-4477b	UTP14C
hsa-mir-4477b	ATP6V1A
hsa-mir-4477b	HIPK3
hsa-mir-4477b	KNOP1
hsa-mir-4477b	FAM91A1
hsa-mir-4477b	ZNF365
hsa-mir-4477b	HECTD1
hsa-mir-4477b	TCEA1
hsa-mir-4477b	SEZ6L
hsa-mir-4477b	SDE2
hsa-mir-4477b	RPRM
hsa-mir-4477b	DPYSL2
hsa-mir-4477b	MED29
hsa-mir-4477b	CYP2U1
hsa-mir-4477b	GNG5
hsa-mir-4477b	DHX40
hsa-mir-4477b	SPRED1
hsa-mir-4477b	CMTM6
hsa-mir-4477b	SPIN1
hsa-mir-4477b	HSPA13
hsa-mir-4477b	TMSB15A
hsa-mir-4477b	APLP2
hsa-mir-4477b	TIMMDC1
hsa-mir-4477b	STEAP2
hsa-mir-4477b	CAB39
hsa-mir-4477b	YAP1
hsa-mir-4477b	TAOK1
hsa-mir-4477b	GLT1D1
hsa-mir-4477b	RDH10
hsa-mir-4477b	C2orf49
hsa-mir-4477b	TMX4
hsa-mir-4477b	NFIA
hsa-mir-4477b	MAPKAPK2
hsa-mir-4477b	BCHE
hsa-mir-4477b	BRK1
hsa-mir-4477b	SOX9
hsa-mir-4477b	CD93
hsa-mir-4477b	ZBTB47
hsa-mir-4477b	CUL3
hsa-mir-4477b	EIF2AK2
hsa-mir-4477b	KIAA0408
hsa-mir-4477b	SLC6A1
hsa-mir-4477b	LRRTM2
hsa-mir-4477b	IPCEF1
hsa-mir-4477b	BICD2
hsa-mir-4477b	PDGFRA
hsa-mir-4477b	CPE
hsa-mir-4477b	ABCA5
hsa-mir-4477b	WRB
hsa-mir-4477b	PSD3
hsa-mir-4477b	CXCL14
hsa-mir-4477b	NUFIP2
hsa-mir-4477b	ZDHHC2
hsa-mir-4477b	USP10
hsa-mir-4477b	MYO10
hsa-mir-4477b	PIK3C2A
hsa-mir-4477b	FKBP10
hsa-mir-4477b	CMC1
hsa-mir-4477b	ZBTB7A
hsa-mir-4477b	RPL30
hsa-mir-4477b	RNF138
hsa-mir-4477b	DYNLRB1
hsa-mir-4477b	PTBP1
hsa-mir-4477b	BMPR2
hsa-mir-4477b	NDST2
hsa-mir-4477b	IFI44L
hsa-mir-4477b	CAPRIN2
hsa-mir-4477b	SMG6
hsa-mir-4477b	AMOTL1
hsa-mir-4477b	QSER1
hsa-mir-4477b	RRM2B
hsa-mir-4477b	PON2
hsa-mir-4477b	ENC1
hsa-mir-4477b	RELN
hsa-mir-4477b	RASGRF2
hsa-mir-4477b	SERBP1
hsa-mir-4477b	PRRT2
hsa-mir-4477b	DDX3X
hsa-mir-4477b	RNF38
hsa-mir-4477b	GLTP
hsa-mir-4477b	ANP32E
hsa-mir-4477b	B4GALNT1
hsa-mir-4477b	KPNA3
hsa-mir-4477b	SPTSSA
hsa-mir-4477b	ENOSF1
hsa-mir-4477b	MAPRE1
hsa-mir-4477b	CPEB1
hsa-mir-4477b	TMEM33
hsa-mir-4477b	ARIH1
hsa-mir-4477b	VAMP4
hsa-mir-4477b	HEXIM1
hsa-mir-4477b	YIPF6
hsa-mir-4477b	LRRC42
hsa-mir-4477b	NAP1L1
hsa-mir-4477b	GFPT1
hsa-mir-4477b	VKORC1L1
hsa-mir-4477b	MED13
hsa-mir-4477b	FBP1
hsa-mir-4477b	GTF2I
hsa-mir-4477b	NRXN3
hsa-mir-4477b	CD164
hsa-mir-4477b	PEX12
hsa-mir-4477b	EPM2AIP1
hsa-mir-4477b	RUFY2
hsa-mir-4477b	MYADM
hsa-mir-4477b	PLAU
hsa-mir-4477b	BTG1
hsa-mir-4477b	THOC2
hsa-mir-4477b	PCMT1
hsa-mir-4477b	NRIP1
hsa-mir-4477b	SUGT1
hsa-mir-4477b	HIGD1A
hsa-mir-4477b	KAT6A
hsa-mir-4477b	ZNF521
hsa-mir-4477b	RMI1
hsa-mir-4477b	PHF6
hsa-mir-4477b	PLXDC2
hsa-mir-4477b	ZDHHC9
hsa-mir-4477b	SRSF1
hsa-mir-4477b	PAFAH1B2
hsa-mir-4477b	METTL7A
hsa-mir-4477b	TM7SF3
hsa-mir-4477b	GPT2
hsa-mir-4477b	NUP43
hsa-mir-621	LMAN1
hsa-mir-621	CFL2
hsa-mir-621	MAF
hsa-mir-621	VAMP7
hsa-mir-621	MIER3
hsa-mir-621	TMEM230
hsa-mir-621	TOPORS
hsa-mir-621	COX6B1
hsa-mir-621	ID4
hsa-mir-621	ZFAND3
hsa-mir-621	ANK3
hsa-mir-621	ELMOD1
hsa-mir-621	DAD1
hsa-mir-621	SRSF6
hsa-mir-621	VASH1
hsa-mir-621	UBQLN2
hsa-mir-621	AMMECR1L
hsa-mir-621	APOD
hsa-mir-621	ACTG1
hsa-mir-621	ACOX1
hsa-mir-621	MYEF2
hsa-mir-621	NAGA
hsa-mir-621	YY1
hsa-mir-621	CDK6
hsa-mir-621	NIPAL2
hsa-mir-621	DAB2
hsa-mir-621	ETV5
hsa-mir-621	CCND2
hsa-mir-621	PPP1R15B
hsa-mir-621	NOTCH2
hsa-mir-621	KDM6B
hsa-mir-621	WDR82
hsa-mir-621	TRIM4
hsa-mir-621	CAPN2
hsa-mir-621	CNTN1
hsa-mir-621	ZHX1
hsa-mir-621	RAB10
hsa-mir-621	HOPX
hsa-mir-621	MYO6
hsa-mir-621	ANK2
hsa-mir-621	KCNJ10
hsa-mir-621	CREB3L2
hsa-mir-621	GPD2
hsa-mir-621	CAMKK2
hsa-mir-621	FOXO3
hsa-mir-621	DDX3X
hsa-mir-621	STK17B
hsa-mir-621	MMGT1
hsa-mir-621	CNOT6
hsa-mir-621	EPHB1
hsa-mir-621	ACTR3B
hsa-mir-621	CPNE1
hsa-mir-621	PREPL
hsa-mir-621	ZNF704
hsa-mir-621	BTG1
hsa-mir-621	DCLK1
hsa-mir-621	SNX4
hsa-mir-621	SNX14
hsa-mir-621	SEMA6A
hsa-mir-621	LYRM9
hsa-mir-621	CAPRIN1
hsa-mir-621	TMEM245
hsa-mir-621	CAMKV
hsa-mir-621	PEX19
hsa-mir-635	MMP2
hsa-mir-635	CRNKL1
hsa-mir-635	SLCO2B1
hsa-mir-635	CIAO1
hsa-mir-635	BTF3
hsa-mir-635	HDHD2
hsa-mir-635	IFNAR1
hsa-mir-635	UBE2J1
hsa-mir-635	SH3PXD2B
hsa-mir-635	TESPA1
hsa-mir-635	BTBD1
hsa-mir-635	SKI
hsa-mir-635	MAP3K12
hsa-mir-635	HTRA1
hsa-mir-635	GUCD1
hsa-mir-635	PIK3R1
hsa-mir-635	VMA21
hsa-mir-635	NID1
hsa-mir-635	GALNT13
hsa-mir-635	PAFAH1B1
hsa-mir-635	HBEGF
hsa-mir-635	B4GALT1
hsa-mir-635	KIFC1
hsa-mir-635	SUMF2
hsa-mir-635	RAP2B
hsa-mir-635	FAM120C
hsa-mir-635	NAPA
hsa-mir-635	NCS1
hsa-mir-635	LYN
hsa-mir-635	APH1A
hsa-mir-635	COA3
hsa-mir-635	APBA1
hsa-mir-635	UBE2D3
hsa-mir-635	SASH1
hsa-mir-635	PCDHGB7
hsa-mir-635	TMEM203
hsa-mir-635	SLC25A27
hsa-mir-635	AFTPH
hsa-mir-635	SLC6A17
hsa-mir-635	ACTR1A
hsa-mir-635	NAGA
hsa-mir-635	WIPF3
hsa-mir-635	PSMB2
hsa-mir-635	MIDN
hsa-mir-635	FKBP1B
hsa-mir-635	CMTM6
hsa-mir-635	LRP6
hsa-mir-635	MGLL
hsa-mir-635	SORBS1
hsa-mir-635	IGFBP4
hsa-mir-635	TAOK1
hsa-mir-635	RIT2
hsa-mir-635	C16orf45
hsa-mir-635	SRP72
hsa-mir-635	FOXG1
hsa-mir-635	HM13
hsa-mir-635	ASTN1
hsa-mir-635	CHST3
hsa-mir-635	NUFIP2
hsa-mir-635	GPR107
hsa-mir-635	TSPAN3
hsa-mir-635	DERA
hsa-mir-635	CORO2B
hsa-mir-635	TRIM65
hsa-mir-635	TOP2A
hsa-mir-635	JAK1
hsa-mir-635	KIF3C
hsa-mir-635	TOB1
hsa-mir-635	PPP3CA
hsa-mir-635	BRSK1
hsa-mir-635	AGAP4
hsa-mir-635	APEX1
hsa-mir-635	CCDC167
hsa-mir-635	PYGB
hsa-mir-635	AGAP6
hsa-mir-635	TIMELESS
hsa-mir-635	PTPRM
hsa-mir-635	NDRG4
hsa-mir-635	CUTC
hsa-mir-635	TRIM22
hsa-mir-635	BASP1
hsa-mir-635	MPPE1
hsa-mir-635	HSD17B4
hsa-mir-635	SLC1A5
hsa-mir-635	LINC00632
hsa-mir-635	COPS7B
hsa-mir-635	DLG2
hsa-mir-635	TBC1D13
hsa-mir-635	PLXDC2
hsa-mir-635	HSPA5
hsa-mir-635	LDLRAD3
hsa-mir-635	PDZD4
hsa-mir-635	FAM131B
hsa-mir-635	GALNT16
hsa-mir-635	SRF
hsa-mir-770	ZNF83
hsa-mir-770	STK17A
hsa-mir-770	CAPN1
hsa-mir-770	ZNF667
hsa-mir-770	XAF1
hsa-mir-770	VAT1
hsa-mir-770	STMN1
hsa-mir-770	NTRK2
hsa-mir-770	NETO1
hsa-mir-770	TTL
hsa-mir-770	MESP1
hsa-mir-770	MTPN
hsa-mir-770	TFCP2
hsa-mir-770	DEK
hsa-mir-770	AQP4
hsa-mir-770	PAN2
hsa-mir-770	RNF2
hsa-mir-770	MAPRE3
hsa-mir-770	PTX3
hsa-mir-770	WDFY1
hsa-mir-770	ZDHHC11
hsa-mir-770	FOS
hsa-mir-770	TP53INP1
hsa-mir-770	ZFAND3
hsa-mir-770	MATN2
hsa-mir-770	HERC4
hsa-mir-770	ANK3
hsa-mir-770	ZNF12
hsa-mir-770	DLG1
hsa-mir-770	NUAK1
hsa-mir-770	NCOA3
hsa-mir-770	ARHGAP12
hsa-mir-770	TXNDC12
hsa-mir-770	TMEM178A
hsa-mir-770	PLGRKT
hsa-mir-770	PITRM1
hsa-mir-770	ARCN1
hsa-mir-770	RANBP9
hsa-mir-770	SOX2
hsa-mir-770	KAT2B
hsa-mir-770	RCAN2
hsa-mir-770	GOLGA7
hsa-mir-770	CARM1
hsa-mir-770	REEP5
hsa-mir-770	ABI1
hsa-mir-770	CCND2
hsa-mir-770	GRIA2
hsa-mir-770	STAU2
hsa-mir-770	RAD23B
hsa-mir-770	DLST
hsa-mir-770	MELK
hsa-mir-770	PDGFRA
hsa-mir-770	COMMD6
hsa-mir-770	PSD3
hsa-mir-770	RAP1GDS1
hsa-mir-770	MYO6
hsa-mir-770	AKIRIN2
hsa-mir-770	MAGT1
hsa-mir-770	TRIAP1
hsa-mir-770	ADAM22
hsa-mir-770	GTF3C1
hsa-mir-770	SORT1
hsa-mir-770	NAP1L1
hsa-mir-770	AASS
hsa-mir-770	TMEM74B
hsa-mir-770	BTG1
hsa-mir-770	STK38L
hsa-mir-770	RIMS3
hsa-mir-770	MYH10
hsa-mir-770	ARHGAP31
hsa-mir-770	PLXDC2
hsa-mir-770	ZNF23
hsa-mir-770	GTDC1
IGFBP7-AS1	hsa-mir-621
ITGA9-AS1	hsa-mir-3685
KMT2E-AS1	hsa-mir-4477b
LINC00461	hsa-mir-25
LINC00461	hsa-mir-3685
LINC00461	hsa-mir-4477b
LINC00665	hsa-mir-770
LINC00665	hsa-mir-4477b
LINC00689	hsa-mir-3685
LINC00839	hsa-mir-25
LINC00839	hsa-mir-3685
LINC00839	hsa-mir-621
LINC00839	hsa-mir-635
LINC00839	hsa-mir-770
LINC00839	hsa-mir-4477b
LINC00847	hsa-mir-635
LINC00882	hsa-mir-4477b
LINC00969	hsa-mir-4477b
LINC00982	hsa-mir-25
LINC01088	hsa-mir-3685
LINC01088	hsa-mir-770
LINC01089	hsa-mir-25
LINC01089	hsa-mir-4477b
LINC01094	hsa-mir-25
LINC01094	hsa-mir-3685
LINC01094	hsa-mir-635
LINC01106	hsa-mir-635
LINC01128	hsa-mir-25
LINC01128	hsa-mir-635
LINC01184	hsa-mir-3685
LINC01268	hsa-mir-4477b
LINC-PINT	hsa-mir-3685
LINC-PINT	hsa-mir-4477b
LIPE-AS1	hsa-mir-25
LIPE-AS1	hsa-mir-770
LRRC75A-AS1	hsa-mir-3685
LRRC75A-AS1	hsa-mir-635
LRRC75A-AS1	hsa-mir-635
LRRC75A-AS1	hsa-mir-770
LRRC75A-AS1	hsa-mir-4477b
MAGI2-AS3	hsa-mir-25
MAGI2-AS3	hsa-mir-635
MALAT1	hsa-mir-3685
MALAT1	hsa-mir-635
MALAT1	hsa-mir-4477b
MEG3	hsa-mir-3685
MEG3	hsa-mir-635
MEG3	hsa-mir-4477b
MEOX2-AS1	hsa-mir-3685
MIR124-2HG	hsa-mir-4477b
MIR181A2HG	hsa-mir-770
NDUFA6-AS1	hsa-mir-25
NDUFA6-AS1	hsa-mir-3685
NEAT1	hsa-mir-3685
NEAT1	hsa-mir-770
NEAT1	hsa-mir-4477b
NFIA-AS2	hsa-mir-635
NR2F1-AS1	hsa-mir-25
NR2F1-AS1	hsa-mir-621
NR2F1-AS1	hsa-mir-770
NR2F1-AS1	hsa-mir-4477b
NUTM2A-AS1	hsa-mir-25
NUTM2A-AS1	hsa-mir-621
NUTM2A-AS1	hsa-mir-770
OTUD6B-AS1	hsa-mir-3685
OTUD6B-AS1	hsa-mir-4477b
PART1	hsa-mir-25
PART1	hsa-mir-3685
PART1	hsa-mir-635
PART1	hsa-mir-770
PART1	hsa-mir-4477b
PAX8-AS1	hsa-mir-3685
PAX8-AS1	hsa-mir-635
PAXIP1-AS1	hsa-mir-635
PAXIP1-AS1	hsa-mir-4477b
PCBP1-AS1	hsa-mir-3685
PCBP1-AS1	hsa-mir-635
PCBP1-AS1	hsa-mir-770
PCBP1-AS1	hsa-mir-4477b
PDCD4-AS1	hsa-mir-25
PDCD4-AS1	hsa-mir-635
PITPNA-AS1	hsa-mir-25
PWAR6	hsa-mir-3685
RFPL1S	hsa-mir-3685
RMST	hsa-mir-25
RPARP-AS1	hsa-mir-25
RPARP-AS1	hsa-mir-4477b
SLC26A4-AS1	hsa-mir-3685
SNHG1	hsa-mir-635
SNHG14	hsa-mir-25
SNHG14	hsa-mir-3685
SNHG14	hsa-mir-770
SNHG5	hsa-mir-3685
SOX21-AS1	hsa-mir-25
SOX21-AS1	hsa-mir-3685
SOX2-OT	hsa-mir-25
SOX2-OT	hsa-mir-3685
SOX2-OT	hsa-mir-635
SOX2-OT	hsa-mir-770
SOX2-OT	hsa-mir-4477b
SOX9-AS1	hsa-mir-25
SOX9-AS1	hsa-mir-3685
SOX9-AS1	hsa-mir-635
STXBP5-AS1	hsa-mir-3685
STXBP5-AS1	hsa-mir-635
SVIL-AS1	hsa-mir-4477b
TPT1-AS1	hsa-mir-635
TPT1-AS1	hsa-mir-770
TRAM2-AS1	hsa-mir-25
TTC28-AS1	hsa-mir-3685
TUG1	hsa-mir-770
UG0898H09	hsa-mir-3685
UG0898H09	hsa-mir-621
WAC-AS1	hsa-mir-3685
XIST	hsa-mir-25
XIST	hsa-mir-3685
XIST	hsa-mir-4477b
ZNF213-AS1	hsa-mir-25
ZNF667-AS1	hsa-mir-4477b

## Sheet: Table S6
Query Name	Rank	TF	Score	Library	Overlapping_Genes
gene_set_query	1	KCNIP3	17.5	ARCHS4 Coexpression,2;GTEx Coexpression,33	PLEKHB1,SCAMP5,DPF1,HABP4,SOX8,BSN,ATXN7L3,PRKCG,RBFOX1,PAQR6,UNC13A,WSB2,UNC5A,RBFOX3,SLC6A17,HSD11B1L,MAPK8IP2,HPCAL4,MAPK8IP3,MTURN,MAPK8IP1,BCAN,STX1B,PRKAR1B,ASPHD1,DAAM2,ADGRB1,MAP1A,KCNQ2,KCNQ3,FDX2,CDIP1,SPARCL1,NSMF,TAGLN3,NGEF,ASTN1,BEX4,BEX3,SPTBN4,KIAA1211L,NYAP1,STXBP1,AGAP2,CEND1,PHYHIPL,C2CD4C,AGAP3,NLK,ABR,SYNGR1,EPB41L1,KCNN1,SPTBN2,SMIM10L2B,SMIM10L2A,ABCA2,CADM3,PRRT2,CADM4,IQS…
gene_set_query	2	PIN1	18.5	ARCHS4 Coexpression,18;GTEx Coexpression,19	POP7,SMARCB1,MYT1L,CPNE6,ALKBH7,SCAMP5,RPS15,PSMD4,STMN1,DPF1,HABP4,ARL6IP4,CIAO2B,PRKCG,WSB2,RBFOX3,MAP1S,FBXO2,ACSL6,HSD11B1L,MIF,MAPK8IP2,HPCAL4,FRS3,MAPK8IP1,PPP1R3F,STX1B,RNF126,PRKAR1B,ASPHD1,CLPP,KCNQ2,ADGRB1,MAP1A,FDX2,CDIP1,JTB,FLYWCH2,TAGLN3,PFN1,AURKAIP1,CTXN1,ASTN1,BEX4,LRPAP1,BEX2,BEX1,NYAP1,STXBP1,CEND1,PHYHIPL,ABCB9,OAZ1,SYNGR1,PPP4C,PGBD5,EPB41L1,ATP6V0A1,SMIM10L2B,PRRT1,SMIM10L2A…
gene_set_query	3	NACC2	24	ARCHS4 Coexpression,24;GTEx Coexpression,24	APP,AHCYL1,HDAC11,PLEKHB1,MLC1,ZDHHC8,KIAA0930,SOX2,SCAMP5,NDST1,CAPNS1,MPRIP,HABP4,SOX8,PRKACA,GOLGA7,ATXN7L3,ANKS1B,PAQR8,PAQR6,SLC6A17,FBXO2,PRKCA,MMD2,ZNF271P,ACTN4,HDHD2,MAPK8IP2,HPCAL4,MAPK8IP3,MTURN,MAPK8IP1,GAREM2,BCAN,STX1B,PRKAR1B,ASPHD1,DAAM2,FEZ1,KCNQ2,ADGRB1,MAP1A,CDIP1,ULK1,NSMF,FAHD2CP,LLGL1,NGEF,ADCYAP1R1,TTYH3,NYAP1,TTYH1,LYPD1,AGAP2,PHYHIPL,CEND1,CD99L2,SLAIN1,ZBTB4,FAM171A1,ABR…
gene_set_query	4	SGSM2	29	ARCHS4 Coexpression,17;GTEx Coexpression,41	APP,MYT1L,EHMT2,CPNE6,TMEM94,ABAT,ZDHHC8,SCAMP5,SYNGAP1,MPRIP,DPF1,CDK20,AKT1,PIEZO1,BSN,ATXN7L3,SRRM2,UNC13A,SLC6A17,UNC5A,FBXO2,RIIAD1,HSD11B1L,MAPK8IP2,MAPK8IP3,MAPK8IP1,NISCH,STX1B,PRKAR1B,KCNQ2,ADGRB1,MAP1A,KCNQ3,CDIP1,NSMF,ULK1,TAGLN3,CTXN1,NGEF,ASTN1,SF1,BEX4,NECAB2,L3MBTL1,BEX3,KIAA1211L,BEX2,BEX1,NYAP1,AGAP2,CEND1,AGAP3,ZBTB4,ABR,SYNGR1,EPB41L1,SARAF,MCMBP,SYMPK,PLCG1,SCN3B,RAB11FIP3,RAL…
gene_set_query	5	MYPOP	38	ARCHS4 Coexpression,62;GTEx Coexpression,14	CYFIP2,SPI1,MYT1L,ZDHHC8,ELK1,MT-ND3,SCAMP5,PCMT1,CAPNS1,DPF1,AKT1,BSN,PRKACA,ATXN7L3,SCN1B,RBFOX1,ACOT8,TSPYL1,UNC13A,UNC5A,WSB2,SLC6A17,HSD11B1L,MOGS,MAPK8IP2,HPCAL4,MAPK8IP3,HCFC1,GPR162,PPP1R3F,PRKAR1B,KCNQ2,MAP1A,FDX2,CDIP1,ULK1,NSMF,TAGLN3,CTXN1,RPL28,NGEF,PFN2,SF1,NYAP1,AGAP2,CEND1,PIK3R2,AGAP3,ABR,GRIN2A,PPP3R1,PGBD5,KCNN1,SYMPK,B4GALNT1,SCN3B,ATP6V0A1,PRRT1,VASP,PHC2,TMEM184B,IQSEC2,INTS…
gene_set_query	6	CAMTA2	39.33	ARCHS4 Coexpression,13;Enrichr Queries,99;GTEx Coexpression,6	CYFIP2,MYT1L,TESK1,ENO2,SCAMP5,ZFYVE28,SAMD14,SYNGAP1,MPRIP,ZMIZ1,PRKACA,JUNB,PRKCG,GABARAPL1,RBFOX1,UNC13A,UNC5A,RBFOX3,PRKCB,PRKCE,HPCAL1,HPCAL4,FRS3,NISCH,GPR162,PRKAR1B,DDIT3,DDIT4,MAP1A,TXNIP,CDIP1,NGEF,RABL6,NYAP1,TTYH3,SRCAP,AGAP2,AGAP3,PRKCZ,ABR,PPP3R1,EPB41L1,RHBDL1,PRRT1,ABCA2,JUN,CADM3,PRRT2,PRRC2A,MLLT11,ABTB1,SLC6A7,FASN,TOLLIP,GABRB2,PYGB,CDKN1A,BTG2,PIGU,BTG1,KCNC1,KCNC3,PHF1,JPH4,…
gene_set_query	7	ZNF853	43.5	ARCHS4 Coexpression,33;GTEx Coexpression,54	CNTFR,APP,HDAC11,PLEKHB1,MLC1,HS6ST1,NUDT3,SOX2,SCAMP5,SYNGAP1,OTUD6B-AS1,DPYSL3,HABP4,PIP4K2B,SOX8,PRKACA,SYNPO,ATXN7L3,SCN1B,ANKS1B,GABARAPL2,RBFOX1,PAQR6,WSB2,UNC5A,ACTN2,FBXO2,HSD11B1L,INSYN1,ZNF271P,MAPK8IP2,HPCAL4,MAPK8IP3,MTURN,MAPK8IP1,GAREM2,BCAN,PPP1R3F,STX1B,PRKAR1B,ASPHD1,DAAM2,FEZ1,ADGRB1,KCNQ2,MAP1A,FDX2,CDIP1,NSMF,CTXN1,NGEF,LLGL1,PFN2,ADCYAP1R1,NYAP1,TTYH1,LYPD1,AGAP2,PHYHIPL,CEND…
gene_set_query	8	DEAF1	44	ARCHS4 Coexpression,5;Enrichr Queries,141;ReMap ChIP-seq,29;GTEx Coexpression,1	MT-ND6,MT-TP,MT-ND4L,MT-ND4,MT-ND5,MT-TT,EHMT2,ITSN1,MT-TY,MT-ND2,MT-ND3,MT-ND1,SCAMP5,NDST2,SAMD14,SYNGAP1,CAPNS1,AKT1,PRKACA,HES6,DAXX,RBFOX1,UNC5A,HPCAL1,HPCAL4,EML6,MYL6,DDX39A,PRKAR1B,ASPHD1,DDIT4,PSME1,CDIP1,JTB,TXNIP,MT-TF,MT-TM,ATF6,NGEF,SF1,NYAP1,TTYH3,AGAP2,RNU6-8,HMGB1P10,CDCA8,COPS7B,ABCB8,AGAP3,GABARAP,MRPL10,DEDD2,EPB41L1,PRRT1,HEXIM1,GSTM4,CTC1,ABCA2,CREBBP,JUN,CADM3,PRRT2,CADM4,CA…
gene_set_query	9	THRA	46.5	Literature ChIP-seq,97;ARCHS4 Coexpression,6;Enrichr Queries,54;GTEx Coexpression,29	MYT1L,EHMT2,SLC4A3,ENO2,SCAMP5,SYNGAP1,ZMIZ1,MYC,DPYSL3,AKT1,PRKACB,JUNB,ANKS1B,PRKCG,GABARAPL1,RBFOX1,UNC13A,UNC5A,RBFOX3,PRKCB,PRKCE,PRKCA,HPCAL4,BCAN,PRKAR1B,ASPHD1,DAAM2,DDIT4,MAP1A,CDIP1,TXNIP,UBA52,TSPYL4,NGEF,ASTN1,NYAP1,TTYH3,TTYH1,AGAP2,PDGFB,ARPP19,FAM171A1,ABR,PPP3R1,EPB41L1,GATD3A,WNT10B,ABCA2,JUN,CADM3,PRRT2,CADM4,SIVA1,CADM2,FN1,NR2F1,GRIN2C,COL1A1,B4GAT1,FASN,GABRB3,CDKN1A,BTG2,PIG…
gene_set_query	10	OLIG1	50.67	ARCHS4 Coexpression,27;Enrichr Queries,64;GTEx Coexpression,61	PID1,SERPINE2,STMN2,STMN4,ABAT,DPYSL3,JUNB,ANKS1B,IER3,HES6,PRKCB,CACNA2D3,HDHD2,BCAN,ASPHD1,DAAM2,FEZ1,DDIT4,TYRO3,TXNIP,SPARCL1,FAHD2CP,TSPYL4,ASTN1,TTYH2,TTYH1,LYPD1,PHYHIPL,SLAIN1,FAM171A1,FLRT1,HMOX1,LHPP,NKX2-2,S100A10,GPR17,ABCA2,JUN,CADM4,CADM2,TMA7,NR2F1,FA2H,B4GAT1,FXYD7,SFXN5,RNF220,CDKN1A,BTG2,PIGU,TINAGL1,SLC6A1,SHD,RNF157,TRIM9,AIFM3,TUBA1A,HEY1,CSRP1,PEA15,NEFL,TIMP3,ENOPH1,ZNF488,…
gene_set_query	11	TEF	51.67	ARCHS4 Coexpression,4;Enrichr Queries,143;GTEx Coexpression,8	SERPINE2,MYT1L,ENO2,SCAMP5,SAMD14,MPRIP,ZMIZ1,MYC,JUNB,IER3,PRKCG,GABARAPL1,RBFOX1,TSPYL1,UNC13A,UNC5A,RBFOX3,HPCAL4,NISCH,GPR162,PRKAR1B,DAAM2,DDIT4,MAP1A,CDIP1,TXNIP,NGEF,RABL6,NYAP1,AGAP2,AGAP3,PRKCZ,C3,ABR,PPP3R1,EPB41L1,HMOX1,GATD3A,RHBDL1,PRRT1,ABCA2,CADM3,JUN,PRRT2,CADM4,PLK2,FN1,NR1D2,L1CAM,GRIN2C,COL1A1,FASN,TOLLIP,GABRB3,GABRB2,CDKN1A,BTG2,PIGU,BTG1,TINAGL1,KCNC1,KCNC3,LITAF,JPH4,TRIM9,…
gene_set_query	12	ZNF428	54.33	ARCHS4 Coexpression,138;Enrichr Queries,14;GTEx Coexpression,11	CNTFR,SERPINE2,RPL31,EHMT2,RPL34,STMN2,STMN4,ENO1,EPRS,RPL8,RPL9,RPL6,ATP5IF1,SCAMP5,GPR173,DPYSL4,DPYSL5,MYC,DPYSL3,STMN1,RPL35,JUNB,ANKS1B,GABARAPL2,RPL22,FRS3,BCAN,MYL6,RPL13AP20,ASPHD1,DDIT4,FDX2,CDIP1,TXNIP,RPL26,UBA52,ASTN1,NYAP1,SET,TTYH1,LYPD1,PHYHIPL,LDHB,PRDX5,LDHA,EPB41L1,SERF2,S100A10,JUN,RPL41,CADM4,NSUN5P2,CADM2,H3F3A,TMA7,NR2F1,EIF1,MEX3A,B4GAT1,FASN,FXYD7,FARSA,SFXN5,RNF220,CDKN1A…
gene_set_query	13	FAM200B	61	ARCHS4 Coexpression,45;GTEx Coexpression,77	VPS29,ARL6IP1,VARS,MYT1L,CPNE6,PLEKHB1,CISD1,ABAT,TXNDC17,ATP5IF1,TRIM28,OTUD6B-AS1,STMN1,HABP4,LONP1,AKT1,PIEZO1,RPL37,PRKACB,GOLGA7,ATXN7L3,ANKS1B,SRRM2,GABARAPL2,FBXO2,CMC1,MOGS,SCAMP1,HDHD2,MTURN,HCFC1,MRPS18C,SHTN1,RPS13P2,ASPHD1,FEZ1,BOLA3,CDIP1,TAGLN3,TSPYL4,ASTN1,SF1,BEX4,BEX3,BEX2,BEX1,NYAP1,SRCAP,FLII,PHYHIPL,ANAPC11,APH1A,FAM171A1,EPB41L1,TSPAN7,SARAF,SYMPK,SCN3A,RAB11FIP4,GPM6B,B4GALN…
gene_set_query	14	FBXL19	61.5	ARCHS4 Coexpression,73;GTEx Coexpression,50	VARS,MYT1L,EHMT2,ZDHHC8,HS6ST1,CCAR2,SCAMP5,SYNGAP1,TRIM28,MPRIP,STMN1,DPF1,LONP1,AP1S1,AKT1,PIEZO1,KIF21B,ATXN7L3,SRRM2,ACSL6,HSD11B1L,MOGS,MAPK8IP2,HPCAL4,MAPK8IP3,ASRGL1,HCFC1,MAPK8IP1,PRKAR1B,KCNQ2,ADGRB1,MAP1A,TYRO3,ZNF711,ULK1,NSMF,TAGLN3,HPRT1,CTXN1,LLGL1,SF1,KIAA1211L,NYAP1,TTYH3,CEND1,ANKRD19P,PIK3R2,AGAP3,ABCB9,PRKCZ,APH1A,LARP1,KCNN1,SYMPK,PLCG1,RAB11FIP4,SPTBN2,B4GALNT4,SMIM10L2B,INTS…
gene_set_query	15	TSC22D1	63.33	ARCHS4 Coexpression,82;Enrichr Queries,5;GTEx Coexpression,103	RPL3,SERPINE2,STMN4,ENO1,EPRS,ENO2,FNBP1L,TMEM91,PSMD9,SAMD14,ALCAM,MYC,STMN1,JUNB,PRKACB,IER2,ANKS1B,IER3,GABARAPL2,GABARAPL1,SCAMP1,HPCAL4,EID1,BCAN,CLDN5,PRKAR1B,FEZ1,DDIT4,MAP1A,CDIP1,SPARCL1,TXNIP,VPS25,UBA52,TSPYL4,ASTN1,TTYH1,PHYHIPL,ABR,LDHB,LDHA,PPP4C,PRKAR2B,PRDX1,SERPINH1,GATD3A,RSU1,S100A10,JUN,JAG1,PRRT2,CADM2,PLK2,EDEM2,FN1,EIF1,COL1A1,MLLT11,HNRNPL,B4GAT1,QARS,FASN,PKIA,ARF4,MOCS2,…
gene_set_query	16	ELK1	66.6	Literature ChIP-seq,62;ARCHS4 Coexpression,219;ENCODE ChIP-seq,19;ReMap ChIP-seq,18;GTEx Coexpression,15	POP4,ALKBH4,SYNGAP1,CAPNS1,ANKFY1,AKT1,PRKACA,WDR83OS,SAP30BP,UNC5A,SECISBP2,FRS2,ZNF12,FRS3,RPL13AP20,EWSR1,DDIT4,UNC50,TXNIP,SF1,EXD3,CDCA7,ZNF23,ZC3HAV1,ZNF24,CIAO3,EPB41L2,PIP5K1A,HEXIM1,GSTM4,JUN,JAG1,NCAPH2,FUCA1,PPFIBP1,QARS,FASN,PKIA,LGMN,SNX10,MED15,MED18,MED12,DLGAP1,DLGAP3,APC2,DUSP1,KIAA1143,SLC39A13,FOS,GMIP,MED27,MED29,DDB1,MMP17,PAFAH1B2,ELOF1,SZRD1,ATL3,TSR3,PTAFR,ODC1,ADAM22,SNX3…
gene_set_query	17	SOX8	67.33	ARCHS4 Coexpression,9;Enrichr Queries,111;GTEx Coexpression,82	SERPINE2,TRIL,SERPINE1,STMN4,ABAT,SCAMP5,DPYSL4,DPYSL5,MYC,JUNB,ANKS1B,IER3,UNC5B,SYTL2,BCAN,PRKAR1B,ASPHD1,DAAM2,FEZ1,DDIT4,MAP1A,TXNIP,SPARCL1,FAHD2CP,ASTN1,OSER1,NYAP1,TTYH2,TTYH1,AGAP2,PHYHIPL,SLAIN1,C3,FAM171A1,UGT8,FLRT1,GATD3A,RHBDL3,LHPP,NKX2-2,ABCA2,NGFR,GPR17,JUN,CADM3,CADM4,CADM2,FN1,NR2F1,GPR137B,COL1A1,FA2H,B4GAT1,RNF220,CDKN1A,BTG2,TINAGL1,NCAN,FMN2,SLC6A1,SHD,LFNG,JPH4,TRIM9,TUBA1A…
gene_set_query	18	HMG20B	70.33	ARCHS4 Coexpression,105;Enrichr Queries,13;GTEx Coexpression,93	MYT1L,ENO1,EPRS,RPL8,SCAMP5,PCMT1,SAMD14,CAPNS1,OTUD6B-AS1,ZMIZ1,MYC,AKT1,AP1S1,JUNB,IER3,HES6,RBFOX1,TSPYL1,UNC13A,UNC5A,WSB2,HPCAL1,HDHD2,HPCAL4,GABRG2,GPR162,MYL6,RNF126,MTHFD2,DDIT4,CDIP1,TXNIP,LINC00888,TSPYL4,ASTN1,RABL6,LRPAP1,NYAP1,TTYH3,FLII,MEPCE,AGAP2,PRKCZ,OAZ1,S100A13,SERPINH1,HMOX1,GATD3A,FDFT1,JUN,TIPARP,FN1,PRRC2A,MLLT11,EHD1,HNRNPL,FASN,GIPC1,TRIP6,DUS1L,CDK16,LGMN,GABRB3,CDKN1A,…
gene_set_query	19	THYN1	72.5	ARCHS4 Coexpression,75;GTEx Coexpression,70	CYFIP2,VPS29,TRIO,MYT1L,RPL31,EHMT2,RPL34,CPNE6,TXNDC17,RPL7,SCAMP5,ATP5IF1,RPS19,MPRIP,OTUD6B-AS1,DPF1,HABP4,AKT1,PIEZO1,ATP6V1E1,PRKACB,ATXN7L3,SRRM2,WDR83OS,RPL21,ANK2,MOGS,ACTN4,MAPK8IP2,FRS3,MRPS18C,EID1,PPP1R3F,SARNP,KCNQ2,MAP1A,FDX2,CDIP1,TAGLN3,TSPYL4,ASTN1,BEX4,BEX3,BEX2,BEX1,NYAP1,CEND1,ANAPC11,PRDX2,DGUOK,LDHB,MRPL20,RNF215,SYMPK,SCN3A,SERF2,B4GALNT4,PRRT1,BBS1,RPL41,INTS1,CADM2,TMA7,M…
gene_set_query	20	E2F4	75.67	Literature ChIP-seq,25;ARCHS4 Coexpression,220;ENCODE ChIP-seq,28;Enrichr Queries,73;ReMap ChIP-seq,17;GTEx Coexpression,91	MT-TP,POP7,MT-TT,POP4,MT-TY,ALKBH7,TSKU,NDST2,SYNGAP1,CAPNS1,FGFR1OP2,AKT1,ANKFY1,PRKACA,PRKACB,WLS,WDR83OS,PRKAB2,TSTD1,UNC5B,SECISBP2,FRS2,MTHFD2,EWSR1,ASPHD1,FEZ1,DDIT3,DDIT4,UNC50,TMEM126A,JTB,TXNIP,ORAI1,MT-TF,MT-TM,ATF6,OPTN,SF1,SLBP,SET,MEPCE,CDCA8,ZNF22,ZNF23,CIAO3,DEDD2,CIAO1,SULT1A1,EPB41L1,PIP5K1A,HEXIM1,JUN,CREBBP,NCAPH2,FN1,EIF2AK2,ZNF32,PPFIBP1,FASN,PKIA,SFXN4,LGMN,KCNC4,SMPD4,ATIC,…
gene_set_query	21	SCRT1	77.5	ARCHS4 Coexpression,10;Enrichr Queries,145	CPNE9,CNTFR,MYT1L,STMN2,STMN4,ENO2,SCAMP5,DPYSL4,DPYSL5,SOX9,BSN,SCN1B,PRKCG,SRRM3,SRRM4,RBFOX1,UNC13A,ATP6V1G2,UNC5A,RBFOX3,SLC6A17,MAPK8IP2,HPCAL4,MAPK8IP3,MTURN,MAPK8IP1,FNDC5,GPR162,STX1B,PRKAR1B,ASPHD1,DDIT4,KCNQ2,ADGRB1,MAP1A,TAGLN3,CTXN1,NGEF,SPTBN4,NUMBL,NRN1,NYAP1,STXBP1,AGAP2,CEND1,AGAP3,NKAIN1,GRIN2A,SYNGR1,PCBP4,EPB41L1,KCNN1,RHBDL3,B4GALNT4,SPTBN2,PRRT1,EGR1,SMIM10L2A,ABCA2,JUN,EGR2,…
gene_set_query	22	ARNT2	78.67	ARCHS4 Coexpression,3;Enrichr Queries,224;GTEx Coexpression,9	CYFIP2,SERPINE2,MYT1L,SERPINE1,ABAT,ENO2,SCAMP5,ALCAM,MYC,DPYSL3,STMN1,ANKS1B,IER3,PRKCG,RBFOX1,UNC13A,WSB2,UNC5A,RBFOX3,UNC5B,HPCAL4,SYTL2,BCAN,PRKAR1B,ASPHD1,DAAM2,FEZ1,MAP1A,DDIT4,CDIP1,SPARCL1,NGEF,ASTN1,NYAP1,TTYH1,AGAP2,PHYHIPL,FAM171A1,ABR,PPP3R1,FLRT2,EPB41L1,GATD3A,WNT10B,ABCA2,JUN,CADM3,PRRT2,CADM4,CADM2,PLK2,FN1,NR2F1,COL1A1,B4GAT1,FXYD7,SFXN5,GABRB3,CDKN1A,NRSN1,YJEFN3,NCAN,FMN2,SLC6A…
gene_set_query	23	PURG	82	ARCHS4 Coexpression,139;GTEx Coexpression,25	CNTFR,CCNI,MYT1L,CPNE6,STMN2,ABAT,STMN4,ENO2,FNBP1L,SOX21,SCAMP5,ZFYVE28,SOX2,GPR173,SAMD14,ZNF608,DPYSL4,DPYSL5,DPYSL3,STMN1,KIF21A,BSN,PRKACB,ANKS1B,SRRM3,SRRM4,ATP6V1G2,RBFOX2,UNC5A,RBFOX3,ACSL6,ANK2,MAPK8IP2,MAPK8IP3,GAREM2,GPR162,STX1B,FEZ1,KCNQ2,RUFY2,CDIP1,TAGLN3,TSPYL4,PFN2,BEX4,GPM6A,SPTBN4,NYAP1,BEX1,STXBP1,AGAP2,CEND1,PHYHIPL,PRKCZ,KALRN,NKAIN1,FAM171A1,SYNGR1,NKAIN4,TSPAN7,B4GALNT1,SC…
gene_set_query	24	NKX62	83.5	ARCHS4 Coexpression,11;GTEx Coexpression,156	HDAC11,PLEKHB1,STMN4,MT-ND3,KIAA0930,SCAMP5,RASSF2,DPYSL5,SOX8,BSN,PTGDS,GOLGA7,SCN1B,ANKS1B,PAQR8,PRKCG,PAQR6,RBFOX1,RBFOX3,FBXO2,MAPK8IP2,HPCAL4,MTURN,MAPK8IP1,SHTN1,GPR162,STX1B,PRKAR1B,ASPHD1,DAAM2,FEZ1,KCNQ2,MAP1A,TYRO3,FAHD2CP,CTXN1,LLGL1,NGEF,GPM6A,NYAP1,TTYH2,STXBP1,PHYHIPL,CEND1,SLAIN1,KLK6,FAM171A1,UGT8,SYNGR1,PGBD5,EPB41L1,SEC14L5,MAP4,RAB11FIP4,GPM6B,LHPP,NKX2-2,SMIM10L2B,ABCA2,SMIM10…
gene_set_query	25	HEY1	88.67	ARCHS4 Coexpression,49;Enrichr Queries,139;GTEx Coexpression,78	CNTFR,SERPINE2,MYT1L,SERPINE1,ABAT,MT-ND3,OTUD6B-AS1,MYC,DPYSL3,JUNB,IER5,ANKS1B,IER3,WLS,GABARAPL2,GABARAPL1,RBFOX1,UNC5B,CACNA2D3,SCAMP1,BCAN,ASPHD1,FEZ1,DDIT4,CDIP1,TXNIP,SPARCL1,ASTN1,NYAP1,TTYH1,LYPD1,PHYHIPL,SLAIN1,ARPP19,C3,FAM171A1,PPP3R1,CHST15,SERPINH1,HMOX1,GATD3A,JUN,JAG1,CADM4,ARPP21,CADM2,PLK2,TMA7,FN1,NR2F1,LARP6,COL1A1,COL1A2,VANGL2,B4GAT1,PRXL2A,DCHS1,GABRB3,CDKN1A,BTG2,NRSN1,TIN…
gene_set_query	26	DPF1	91	ARCHS4 Coexpression,16;Enrichr Queries,240;GTEx Coexpression,17	CNTFR,MYT1L,GLDC,SERPINE1,STMN2,STMN4,ENO2,SCAMP5,GPR173,DPYSL4,DPYSL5,STMN1,ANKS1B,PRKCG,HES6,RBFOX1,UNC13A,WSB2,RBFOX3,HPCAL4,GABRG2,PRKAR1B,ASPHD1,FEZ1,MAP1A,DDIT4,FDX2,TYRO3,CDIP1,ASTN1,ASF1B,NYAP1,TTYH1,AGAP2,CDCA7,AGAP3,PPP3R1,EPB41L1,RHBDL3,PRRT1,WNT10B,JUN,PRRT2,CADM4,CADM2,MLLT11,COL1A1,PKIA,FXYD7,GABRB3,CDKN1A,BTG2,NRSN1,NCAN,C1QTNF4,JPH4,RNF157,JPH3,TUBA1A,PBK,PHF24,DLGAP1,TK1,DLGAP3,Z…
gene_set_query	27	CXXC5	91	ARCHS4 Coexpression,30;GTEx Coexpression,152	CPNE9,CNTFR,SMARCB1,AHCYL1,HDAC11,PLEKHB1,MLC1,ENO2,SOGA1,HS6ST1,ZFYVE28,SCAMP5,SAMD14,ZMIZ1,CKMT1B,AKT1,BSN,B2M,SRRM3,SRRM4,PAQR6,ATP6V1G2,RBFOX3,HPCAL1,CIRBP,ANK3,MAPK8IP2,MAPK8IP3,MAPK8IP1,GPR162,STX1B,PRKAR1B,RUFY2,KCNQ2,ADGRB1,MAP1A,ULK1,CTXN1,SPTBN4,NYAP1,STXBP1,CEND1,PIK3R2,AGAP3,SYNGR1,PCBP4,EPB41L1,B4GALNT1,MAP4,RAB11FIP3,RHBDL1,B4GALNT4,ABCA2,CADM3,PRRT2,CADM4,RAB3IP,IQSEC3,DCLK2,GRIN2C…
gene_set_query	28	CSRNP3	91.5	ARCHS4 Coexpression,97;GTEx Coexpression,86	MYT1L,STMN2,STMN4,ENO2,FNBP1L,NUDT3,SCAMP5,DPYSL5,DPF1,STMN1,KIF21A,BSN,PRKACB,ANKS1B,PRKCG,RBFOX1,TSPYL1,RBFOX2,UNC13A,HSD11B1L,ANK2,ANK3,SCAMP1,HPCAL4,GABRG2,PRKAR1B,ADGRB1,MAP1A,KCNQ3,CDIP1,TAGLN3,TSPYL4,PFN2,ASTN1,BEX4,NECAB2,BEX3,GPM6A,BEX2,BEX1,NYAP1,STXBP1,KALRN,PCDH17,PPP3R1,GRIN2A,INPP5F,EPB41L1,TSPAN7,SCN3B,SCN3A,SMIM10L2B,SMIM10L2A,CADM2,ST8SIA3,PNMA8A,DCLK2,PNMA8B,SNAP91,DCLK1,MLLT11,…
gene_set_query	29	SREBF2	93.83	Literature ChIP-seq,83;ARCHS4 Coexpression,202;ENCODE ChIP-seq,97;Enrichr Queries,58;ReMap ChIP-seq,116;GTEx Coexpression,7	SPI1,GMFG,EHMT1,TSKU,SCAMP5,SCAMP4,RABGEF1,KRTCAP2,LSM12,SYNGAP1,MPRIP,FAM110B,AKT1,BBX,PRKACA,HES6,UNC5A,STARD7,HPCAL4,MYL6,DDX39A,EWSR1,DDIT4,TXNIP,SF1,RABL6,ZNF276,EXD3,NYAP1,SET,TTYH3,MTMR3,RETSAT,FLII,AGAP2,AGAP3,MRPL15,OAZ1,CIAO3,GABARAP,CIAO1,C3,PRPSAP1,MRPL20,LARP1,EPB41L1,RNF215,PRKAR2A,RHBDL1,PRRT1,HEXIM1,JAG2,CTC1,LYN,ABCA2,GPR17,CADM3,CREBBP,JUN,JAG1,CADM4,MTERF4,TMA7,FN1,MRPL28,UCK1,…
gene_set_query	30	OLIG2	94	Literature ChIP-seq,32;ARCHS4 Coexpression,12;Enrichr Queries,275;GTEx Coexpression,57	PID1,TMEM94,RBPJ,TSKU,SCAMP5,SCAMP4,KRTCAP2,PSMD7,DPYSL5,DPYSL3,FAM110B,AKT1,HES6,GABARAPL2,UNC5A,STARD7,CACNA2D3,HDHD2,ASPHD1,MTHFD2,FEZ1,DDIT4,RBP1,RFX5,CDIP1,TXNIP,SPARCL1,TTYH2,ABCB6,TTYH1,AGAP2,AGAP3,PLA2G6,CIAO3,UGT8,RNF215,PRKAR2A,RHBDL3,JAG2,ABCA2,NGFR,GPR17,JUN,CADM4,BTBD17,CADM2,TIPARP,FUCA1,NR2F1,FN1,EIF1,COL1A1,ABTB1,PPFIBP1,FXYD7,SFXN5,EZH1,RNF220,NCAN,RPLP1,MRPL37,MRPL34,SHD,JPH4,NH…
gene_set_query	31	RELA	94.67	Literature ChIP-seq,85;ARCHS4 Coexpression,247;ENCODE ChIP-seq,18;Enrichr Queries,47;ReMap ChIP-seq,91;GTEx Coexpression,80	ITSN2,MT-TP,SPI1,MT-TT,POP4,MT-TY,TSKU,NDST1,ALKBH4,DPYSL4,CAPNS1,FGFR1OP2,EBLN3P,AKT1,PRKACA,PRKACB,WDR83OS,PRKAB2,SECISBP2,ZNF271P,FRS3,ASPHD1,MTHFD2,DDIT3,DDIT4,UNC50,JTB,TXNIP,MT-TF,ATF5,MT-TM,ATF6,SF1,MEPCE,PDGFB,ZC3HAV1,PLA2G6,CIAO3,DEDD2,EPB41L1,PIP5K1A,HEXIM1,JUN,CREBBP,TIPARP,NCAPH2,FN1,EIF2AK4,LARP6,B4GAT1,FASN,SFXN4,MED15,MED18,MED13,SMPD1,OLR1,JAK1,SULT1C4,APC2,DUSP3,DUSP1,KIAA1143,BG…
gene_set_query	32	ZSCAN18	95.67	ARCHS4 Coexpression,8;Enrichr Queries,155;GTEx Coexpression,124	CYFIP2,CNTFR,SERPINE2,EHMT2,ABAT,STMN4,ENO2,EPRS,SCAMP5,GPR173,SYNGAP1,DPYSL4,DPYSL5,DPYSL3,JUNB,IER3,PRKCG,RBFOX1,UNC13A,UNC5A,RBFOX3,FRS3,HPCAL4,NISCH,EID1,GPR162,PRKAR1B,FEZ1,DDIT4,MAP1A,CDIP1,TXNIP,VPS25,TSPYL4,OPTN,OSER1,NYAP1,TTYH1,C3,EPB41L1,CHST15,HMOX1,PRRT1,ABCA2,JUN,CADM3,PHC1,PRRT2,CADM4,FN1,COL1A1,B4GAT1,HNRNPF,DZIP1,LINC00665,GABRB3,CDKN1A,BTG2,BTG1,TINAGL1,JPH4,TUBA1A,JPH3,SPIN1,EL…
gene_set_query	33	MYT1L	96.67	ARCHS4 Coexpression,23;Enrichr Queries,235;GTEx Coexpression,32	CYFIP2,NCKAP1,TRIO,CPNE6,STMN2,STMN4,ENO2,NUDT3,SCAMP5,DPF1,KIF21A,BSN,DIP2C,PRKACB,ANKS1B,SRRM2,SRRM3,UNC13C,RBFOX1,ATP6V1G2,TSPYL1,UNC13A,RBFOX2,SLC6A17,RBFOX3,UNC5A,PRKCB,PRKCE,ACSL6,CACNA2D3,ANK2,PRKCA,ANK3,MAPK8IP2,HPCAL4,GABRG2,MTURN,MAPK8IP1,STX1B,SHTN1,KCNQ2,MAP1A,KCNQ3,SPARCL1,TAGLN3,TSPYL4,NGEF,ASTN1,BEX4,GPM6A,SPTBN4,BEX2,BEX1,NYAP1,SRCAP,STXBP1,AGAP2,CEND1,PRKCZ,KALRN,ABR,PPP3R1,GRIN2…
gene_set_query	34	MEIS3	97.67	ARCHS4 Coexpression,26;Enrichr Queries,246;GTEx Coexpression,21	CNTFR,SERPINE2,SERPINE1,ABAT,STMN4,SLC4A3,ENO2,SCAMP5,SAMD14,SYNGAP1,DPYSL4,DPYSL5,DPYSL3,JUNB,IER3,RBFOX2,UNC13A,UNC5A,UNC5B,SERPINF1,HPCAL4,FRS3,PRKAR1B,MAP1A,DDIT4,FDX2,TXNIP,ASTN1,NYAP1,PDGFB,AGAP3,C3,FAM171A1,GRIN2A,EPB41L1,CHST15,GATD3A,PRRT1,JUN,CADM3,PRRT2,CADM4,PLK2,FN1,NR2F1,L1CAM,LARP6,MLLT11,COL1A1,COL1A2,VANGL2,FXYD7,DCHS1,DZIP1,CDKN1A,BTG2,NRSN1,TINAGL1,KCNC2,KCNC4,FMN2,JPH4,LFNG,JP…
gene_set_query	35	SOX9	102.8	Literature ChIP-seq,70;ARCHS4 Coexpression,89;Enrichr Queries,163;ReMap ChIP-seq,104;GTEx Coexpression,88	POP7,GMFG,GHITM,ALKBH7,KRTCAP2,AKT2,DPYSL3,BBX,WLS,DAXX,SECISBP2,HPCAL1,ZFYVE21,MYL6,DDIT4,FEZ2,RBP1,CDIP1,JTB,TXNIP,SPARCL1,ORAI1,SLBP,SET,TTYH3,NYAP1,ABCB6,TTYH1,MEPCE,LYPD1,PDGFB,AGAP3,OAZ1,CIAO3,GABARAP,DEDD2,C3,MRPL20,GRIN2A,EPB41L1,RDH11,MYO6,RHBDL1,HEXIM1,JUN,PRRT2,JAG1,CADM4,BTBD17,CADM2,NEBL,NCAPH2,NR2F1,FN1,MRPL28,EIF2AK2,GRIN2C,EIF1,COL1A1,COL1A2,VANGL2,QARS,FASN,SFXN5,TMEM9B,FERMT3,AR…
gene_set_query	36	ZBTB18	104.5	ARCHS4 Coexpression,14;GTEx Coexpression,195	MYT1L,PLEKHB1,STMN2,ENO2,SOGA1,ZFYVE28,SCAMP5,SAMD14,RASSF2,CKMT1B,BSN,ATXN7L3,SCN1B,SRRM3,UNC13C,SRRM4,RBFOX1,PAQR6,ATP6V1G2,UNC13A,RBFOX3,UNC5A,SLC6A17,HPCAL1,ANK2,ANK3,MAPK8IP2,MAPK8IP3,HPCAL4,MTURN,GABRG2,MAPK8IP1,GPR162,STX1B,PRKAR1B,RUFY2,KCNQ2,MAP1A,NGEF,SPTBN4,NYAP1,STXBP1,AGAP2,CEND1,PRKCZ,KALRN,ABR,SYNGR1,PPP3R1,PCBP4,EPB41L1,B4GALNT1,RHBDL1,RAB11FIP4,SPTBN2,ABCA2,CADM3,PRRT2,CADM4,IQSE…
gene_set_query	37	POU6F1	105.7	ARCHS4 Coexpression,1;Enrichr Queries,312;GTEx Coexpression,4	SERPINE2,MYT1L,ADARB1,ENO2,SCAMP5,SAMD14,ZMIZ1,MYC,DPYSL3,JUNB,PRKCG,UNC13C,RBFOX1,UNC13A,UNC5A,RBFOX3,PRKCA,HPCAL4,FRS3,GPR162,PRKAR1B,FEZ1,RUFY2,DDIT4,MAP1A,TYRO3,TXNIP,NGEF,NYAP1,AGAP2,AGAP3,PRKCZ,ABR,RNF215,EPB41L1,GATD3A,RHBDL1,PRRT1,ABCA2,CADM3,JUN,HACE1,PRRT2,CADM2,PLK2,NR1D2,L1CAM,GRIN2C,COL1A1,SLC6A7,SFXN5,GABRB2,CDKN1A,BTG2,PIGU,TINAGL1,KCNC1,SLC6A1,JPH4,RNF157,TRIM9,C1QTNF1,JPH3,TRIM3,…
gene_set_query	38	HMGN3	105.8	ARCHS4 Coexpression,53;ENCODE ChIP-seq,85;ReMap ChIP-seq,81;GTEx Coexpression,204	CHIC2,POP7,POP4,RBPJ,MT-ND3,TMEM91,ATP5IF1,ZFYVE28,PSMD9,PSMD6,ALKBH4,SYNGAP1,PSMD4,MPRIP,OTUD6B-AS1,FGFR1OP2,C3AR1,AKT1,PRKACA,PRKACB,WDR83OS,DAXX,ZFYVE21,ZNF271P,SCAMP1,HPCAL4,EID1,CLDN5,MYL5,SEPT7P2,DDX39A,TFR2,FEZ1,PSME3,DDIT4,TMEM126A,PSME1,JTB,UQCRC2,LETMD1,OPTN,RABL6,SF1,ZNF276,SLBP,EXD3,ABCB6,FLII,MEPCE,ABCB8,AGAP3,ZNF23,MRPL15,OAZ1,CIAO3,GABARAP,MRPL20,RNF215,RSU1,RHBDL1,PRELID3B,HEXIM1,…
gene_set_query	39	HIVEP2	106	ARCHS4 Coexpression,65;Enrichr Queries,208;GTEx Coexpression,45	CYFIP2,TRIO,SERPINE2,MAML2,MYT1L,SERPINE1,STMN2,ENO2,SCAMP5,SAMD14,KRTCAP2,KIAA1109,ALCAM,SYNGAP1,MPRIP,ZMIZ1,MYC,NAMPT,JUNB,IER5,IER3,TSPYL2,UNC13C,RBFOX1,GABARAPL1,TSPYL1,UNC13A,UNC5A,PRKCB,PRKCE,PRKCA,SCAMP1,HPCAL4,GABRG2,WDR82,DDIT4,MAP1A,TXNIP,OPTN,NGEF,AGAP2,ANAPC11,ABR,GRIN2A,PPP3R1,GATD3A,SERF2,PRRT1,JUN,CREBBP,HACE1,JAG1,CADM2,PLK2,FN1,MLLT11,GABRB2,CDKN1A,BTG2,BTG1,CDKN1B,JPH4,TRIM9,KIA…
gene_set_query	40	SOX2	108	Literature ChIP-seq,28;ARCHS4 Coexpression,134;Enrichr Queries,159;ReMap ChIP-seq,183;GTEx Coexpression,36	MT-ND6,MT-TP,MT-ND4L,MT-ND4,MT-ND5,MT-TT,EHMT2,ITSN1,MT-TY,EHMT1,MT-ND2,RBPJ,MT-ND3,MT-ND1,SCAMP5,NDST1,RABGEF1,PSMD6,KRTCAP2,PSMD7,DPYSL4,CAPNS1,DPYSL5,DPYSL3,BBX,WLS,GABARAPL2,DAXX,RBFOX1,RBFOX2,CSNK2A1,UNC5B,FRS2,CLDN5,ASPHD1,FEZ1,DDIT4,RFX5,CDIP1,TBPL1,SPARCL1,TXNIP,MT-TF,MT-TM,LETMD1,ATF6,SET,TTYH1,LYPD1,CDCA8,ABCB8,ZC3HAV1,PLA2G6,OAZ1,GABARAP,DEDD2,SULT1A1,EPB41L1,PRKAR2A,EPB41L3,PIP5K1A,PI…
gene_set_query	41	TP53	108.8	Literature ChIP-seq,39;ARCHS4 Coexpression,87;Enrichr Queries,118;ReMap ChIP-seq,133;GTEx Coexpression,167	ITSN2,MT-TP,SPI1,MT-TT,ITSN1,MT-TY,TSKU,NDST1,DPYSL5,AKT1,ANKFY1,SAP30BP,UNC5B,CACNA2D3,FRS3,MTHFD2,DDIT4,TXNIP,MT-TF,MPPE1,MT-TM,SET,CDCA7,PDGFB,CDCA8,CIAO3,PRPSAP1,LARP1,EPB41L1,EPB41L3,PIP5K1A,HEXIM1,JAG2,CREBBP,JUN,JAG1,NCAPH2,FN1,QARS,B4GAT1,FASN,DZIP1,RNF220,KCNC1,PRKAG2,OSBPL11,MED15,MED18,ATIC,SMPD4,JAK1,KCND2,RING1,DUSP1,SLC39A13,FOS,EPS15L1,MMP14,PXDN,RAPGEF1,PAFAH1B3,CRYAB,SAMD8,ADAM22…
gene_set_query	42	MBD3	109.8	ARCHS4 Coexpression,153;Enrichr Queries,34;ReMap ChIP-seq,141;GTEx Coexpression,111	MT-ND4L,POP7,TMEM94,MT-ND3,TSKU,SAMD14,KRTCAP2,DPYSL4,CAPNS1,MPRIP,AKT1,SAP30BP,HPCAL1,INSYN1,FRS3,DDX39A,DDIT4,CDIP1,RABL6,SF1,ZNF276,EXD3,SET,AGAP2,ABCB8,AGAP3,CIAO3,MRPL10,PRPSAP1,PIP5K1A,RHBDL1,JAG2,NGFR,ABCA2,JUN,PRRT2,NEBL,TMA7,MRPL28,MLLT11,UCK1,B4GAT1,FASN,FXYD7,SFXN5,FERMT3,RPLP1,LITAF,TRMT112,TUBA1B,JPH3,FASTK,RPLP2,NELFB,DLGAP3,UPF1,DUSP1,FOS,MED29,CDC42EP4,MMP17,KCNMA1,PXDN,CHST1,PAFA…
gene_set_query	43	ZBTB7A	111.8	ARCHS4 Coexpression,55;ENCODE ChIP-seq,55;Enrichr Queries,165;ReMap ChIP-seq,92;GTEx Coexpression,192	ITSN2,MT-ND6,POP7,TMEM94,MT-ND2,MT-ND3,TSKU,MT-ND1,SCAMP4,KRTCAP2,SAMD14,PSMD6,SYNGAP1,ALKBH4,CAPNS1,MPRIP,AKT2,AKT1,PRKACA,PRKACB,HES6,GABARAPL2,DAXX,SAP30BP,RBFOX1,UNC5A,DNTTIP1,FRS3,MYL5,EML6,DDX39A,PRKAR1B,TFR2,DDIT4,RUFY2,PSME1,TXNIP,TBPL1,NGEF,RABL6,ZNF276,SLBP,EXD3,TTYH3,NYAP1,ABCB6,AGAP2,PDGFB,SDR39U1,CDCA8,COPS7B,ABCB8,MRPL14,AGAP3,OAZ1,CIAO3,GABARAP,C3,MRPL20,LARP1,RNF215,EPB41L1,EPB41L…
gene_set_query	44	FLYWCH1	112.5	ARCHS4 Coexpression,63;GTEx Coexpression,162	ZDHHC8,ENO2,SOGA1,ZFYVE28,GPR173,SCAMP4,SYNGAP1,MPRIP,RUSC1,RCC1,PIEZO1,CCNL2,PRKACA,ATXN7L3,TNS2,SRRM3,SRRM4,RRP7BP,RBFOX2,RBFOX3,CIRBP,COG1,MAPK8IP2,MAPK8IP3,MAPK8IP1,NISCH,STX1B,SEPT7P2,PSME3,PPP1R3E,RUFY2,ADGRB1,TFAM,ULK1,NEIL1,TMEM185B,L3MBTL1,ZNF276,SPTBN4,EXD3,NYAP1,RPN2,CTBP1,CTR9,RPN1,TRANK1,AGAP2,CEND1,AGAP3,ZBTB4,ABR,FAM160B2,SYNGR1,PCBP4,MICAL1,SYMPK,B4GALNT1,PLCG1,ARGLU1,RALGDS,RAB11…
gene_set_query	45	ZNF358	112.7	ARCHS4 Coexpression,21;Enrichr Queries,91;GTEx Coexpression,226	SERPINE2,TMEM94,ALKBH7,ENO2,MT-ND3,SCAMP5,SYNGAP1,CAPNS1,MPRIP,DPYSL3,DIP2C,PRKACA,JUNB,HES6,UNC5A,ZNF271P,EID1,PRKAR1B,ASPHD1,DDIT4,MAP1A,FDX2,TXNIP,NGEF,NYAP1,AGAP3,MRPL10,FAM149A,ABR,EPB41L1,SERPINH1,HMOX1,ST3GAL3,LHPP,ABCA2,JUN,CADM3,SNAPIN,CADM4,DMPK,STARD10,ZNF32,HNRNPL,COL1A1,ABTB1,UCK1,HNRNPK,HNRNPF,GIPC1,FASN,PKIG,EZH2,CDK16,MOCS2,CDKN1A,TINAGL1,JPH4,TRIM8,TUBA1A,JPH3,TSPO,NELFB,TIMP1,DU…
gene_set_query	46	PEG3	113	ARCHS4 Coexpression,58;GTEx Coexpression,168	EIF4A2,SLC23A2,APP,ARL6IP1,MYT1L,WIPF3,ABAT,SCAMP5,SYNPR,PEG10,CDK20,BSN,PRKACB,RBFOX1,TSPYL1,UNC13A,SLC6A17,PRKCB,ANK2,ANK3,SCAMP1,HPCAL4,GABRG2,MTURN,MAPK8IP1,STX1B,KCNQ2,MAP1A,CDIP1,SPARCL1,LINC00888,TSPYL4,NGEF,ASTN1,BEX4,BEX3,SPTBN4,BEX2,BEX1,NYAP1,STXBP1,PHYHIPL,HACD3,ARPP19,PRKCZ,KALRN,SYNGR1,GRIN2A,PPP3R1,INPP5F,EPB41L1,SARAF,A2M,SCN3A,RAB11FIP4,SPTBN1,SPTBN2,SMIM10L2B,SMIM10L2A,CADM3,LRR…
gene_set_query	47	MYT1	118.3	ARCHS4 Coexpression,39;Enrichr Queries,158;GTEx Coexpression,158	CYFIP2,CNTFR,CCNI,MYT1L,STMN2,ABAT,STMN4,ENO2,FNBP1L,SOGA1,ZFYVE28,SOX2,SCAMP5,GPR173,SAMD14,ZNF608,DPYSL4,DPYSL5,DPYSL3,CKMT1B,KIF21B,BSN,EPHB1,SOX4,ANKS1B,SRRM3,HES6,SRRM4,ATP6V1G2,UNC13A,RBFOX2,RBFOX3,UNC5A,HPCAL1,CACNA2D3,ANK2,ANK3,MAPK8IP2,MAPK8IP3,MAPK8IP1,FNDC5,GPR162,STX1B,BCAN,FEZ1,RUFY2,KCNQ2,TAGLN3,ASTN1,SPTBN4,GPM6A,BEX1,NYAP1,TTYH1,STXBP1,KALRN,NKAIN1,SYNGR1,NKAIN4,PCBP4,EPB41L1,B4GA…
gene_set_query	48	THAP4	120	ARCHS4 Coexpression,69;Enrichr Queries,36;GTEx Coexpression,255	RPL3,RPL31,HNRNPU,ENO1,EPRS,RPL8,PHB2,ELK1,DCAF6,PSMD7,CAPNS1,MYC,RPL35,AKT1,AP1S1,JUNB,HCFC1,RNF126,DDX39A,CLPP,DDIT4,TMEM126A,UQCRC2,RPL28,SRCAP,FLII,MRPL14,MRPL15,ANAPC11,MRPL20,PRDX2,PRDX5,LDHA,LARP1,RRS1,SLC19A1,JUN,ICMT,SIVA1,MRPL27,MRPL28,PA2G4,PRRC2A,HNRNPL,PPP5C,EIF6,FASN,GIPC1,TRIP6,DUS1L,FARSA,CDK16,CDKN1A,PIGU,CLTB,MRPL37,ECSIT,MRPL34,MYOM2,TUBA1B,SMPD4,CSRP1,TSPO,NELFB,TK1,EMD,UPF1,T…
gene_set_query	49	MXI1	125.6	ARCHS4 Coexpression,276;ENCODE ChIP-seq,17;Enrichr Queries,67;ReMap ChIP-seq,2;GTEx Coexpression,266	POP7,ARAF,GHITM,ALKBH7,TMEM91,ALKBH6,SCAMP4,KRTCAP2,NSDHL,ENDOV,KIAA1109,SYNGAP1,DPYSL3,PRKACA,PRKACB,WLS,GABARAPL2,DAXX,GABARAPL1,RBFOX1,SECISBP2,HPCAL1,ZFYVE21,DDIT3,PSME3,DDIT4,UNC50,PSME1,SPARCL1,JTB,PSME2,TXNIP,CDIP1,LETMD1,OPTN,RABL6,ZNF276,SLBP,SET,ABCB6,SAR1A,TTYH2,MEPCE,RNU6-8,CDCA8,COPS7B,ABCB8,AGAP3,ZC3HAV1,MRPL15,HACD3,PLA2G6,OAZ1,CIAO3,GABARAP,DEDD2,PRPSAP1,MRPL20,RNF215,RSU1,RHBDL1,…
gene_set_query	50	MBNL2	128	ARCHS4 Coexpression,41;Enrichr Queries,60;GTEx Coexpression,283	NCKAP1,SERPINE2,SERPINE1,SCAMP5,KIAA1109,ALCAM,ZMIZ1,NAMPT,BBX,SBDSP1,DIP2C,PRKACB,JUNB,ANKS1B,IER3,DAXX,GABARAPL1,RBFOX1,FRS2,ZNF271P,PRKCA,SCAMP1,HPCAL4,GABRG2,ARMC1,EID1,DAAM2,FEZ1,DDIT4,MAP1A,TXNIP,SPARCL1,VPS25,OPTN,NGEF,ASF1B,FAM171A1,GRIN2A,PPP3R1,PPP4C,EPB41L1,SERPINH1,S100A10,JUN,HACE1,ABCA5,CADM2,PLK2,H3F3A,FN1,NR1D2,LARP6,QARS,PAM,FERMT2,EZH2,MOCS2,CDKN1A,BTG2,PIGU,BTG1,TINAGL1,ZNF280D…
gene_set_query	51	ZNF32	129.7	ARCHS4 Coexpression,129;Enrichr Queries,42;GTEx Coexpression,218	RPL5,RPL3,SERPINE2,RPL31,RPL34,HNRNPU,EPRS,RPL9,MPRIP,OTUD6B-AS1,MYC,STMN1,FAM110B,RPL35,AKT1,MPV17,RPL39,JUNB,WDR83OS,GABARAPL2,RPL23,SERPINF1,RPL22,ZNF271P,SCAMP1,HCFC1,ARMC1,EID1,BIN1,DDIT3,DDIT4,TMEM126A,TXNIP,LINC00888,RPL26,SF1,OSER1,ANAPC13,SRCAP,MRPL10,GABARAP,MRPL20,LARP1,S100A13,SERPINH1,HMOX1,GATD3A,LINC00674,ST3GAL3,S100A10,JUN,SNAPIN,PLK2,FN1,PRRC2A,COL1A1,MLLT11,HNRNPL,UCK1,PKIA,MOC…
gene_set_query	52	SNAPC5	131	ARCHS4 Coexpression,90;GTEx Coexpression,172	VPS29,APP,TRIO,POP7,CISD1,GHITM,DCAF6,TXNDC17,UBE2L3,NFU1,ATP5IF1,PCMT1,NDST1,KRTCAP2,PSMD4,MPRIP,OTUD6B-AS1,AKT1,PRKACA,ATP6V1E1,CIAO2B,ATXN7L3,PDK2,SCN1B,SRRM2,RBFOX1,ECH1,CACNA2D3,MRPS18C,PPP1R3F,BIN1,BOLA3,TMEM126A,LINC00888,CD99L2,MRPL15,ANAPC11,APH1A,MRPL20,DGUOK,PRDX1,DPH3,SERF2,ST3GAL3,PRELID1,SNAPIN,INTS1,MRPL27,ZNF32,PRRC2A,MRPL22,HNRNPL,NDUFAF8,EIF6,PKIA,HBS1L,MOCS2,COX7B,MRPL34,MRPL35…
gene_set_query	53	NME2	133	ARCHS4 Coexpression,35;ReMap ChIP-seq,288;GTEx Coexpression,76	RPL4,RPL5,RPL30,POP7,RPL31,RPL34,TRIL,RPL8,PHB2,RPL9,RPL6,DCAF7,RPL7,RRP9,PSMD9,MIR3936,PSMD4,RPL35,AP1S1,RPL37,RPL39,CMKLR1,RPL21,RPL23,RPL22,HPCAL1,GABRG2,WDR77,GPR162,DAAM2,PSME3,RUFY2,RPL24,RPL26,VPS25,RPL28,SET,AGAP2,CDCA8,HPR,RNPC3,ANAPC11,MRPL20,GRIN2A,PRDX4,RDH10,PTPMT1,PRDX1,S100A13,SSR1,NR2C2AP,FDFT1,BTF3,RPL41,GSDMB,PRELID1,ABCA5,TIPARP,RAB3IP,FUCA2,MRPL27,MRPL28,PA2G4,SNF8,MRPL23,PRDX…
gene_set_query	54	CENPB	134	ARCHS4 Coexpression,283;Enrichr Queries,10;GTEx Coexpression,109	STMN4,ENO1,EPRS,NDST1,CAPNS1,MPRIP,MYC,AKT1,AP1S1,PRKACA,JUNB,IER3,HPCAL1,ZNF271P,BCAN,MYL6,ASPHD1,DAAM2,FEZ1,DDIT4,TXNIP,ATF5,FAHD2CP,SET,TTYH3,TTYH2,SRCAP,TTYH1,FLII,SLAIN1,UGT8,LDHA,PRDX1,SERPINH1,LHPP,VTI1B,NKX2-2,S100A10,JUN,CADM4,TMA7,IRF2BP2,LARP6,PRRC2A,EHD1,HNRNPL,FASN,GIPC1,DUS1L,RNF220,PYGB,CDKN1A,PIGU,BTG1,TINAGL1,ARPC1B,FGD5-AS1,TUBA1B,TUBA1A,CSRP1,PEA15,TSPO,SH3BGRL3,NELFB,TIMP1,FGF…
gene_set_query	55	GTF3A	134.7	ARCHS4 Coexpression,186;Enrichr Queries,6;GTEx Coexpression,212	RPL4,RPL5,NCKAP1,RPL30,RPL3,TRIO,RPL31,RPL34,GMFG,ENO1,EPRS,RPL8,PHB2,RPL9,RPL6,RPL7,PSMD7,MYC,TRBC2,RPL35,PRKACA,RPL39,RBFOX2,RPL21,RPL23,RPL22,MYL6,RNF126,DDX39A,MTHFD2,CLPP,DDIT4,TMEM126A,PSME1,TXNIP,JTB,PSME2,UQCRC2,RPL26,UBA52,RPL28,NCBP2-AS2,PRR13,SLBP,SET,MRPL15,OAZ1,BLOC1S4,MRPL20,LDHB,LDHA,PRDX4,PPP4C,PRDX1,PTPMT1,S100A11,SERF2,S100A10,BTF3,RPL41,PRELID1,SNAPIN,SIVA1,TMA7,PA2G4,MRPL23,EI…
gene_set_query	56	NFIX	136.3	ARCHS4 Coexpression,92;Enrichr Queries,90;GTEx Coexpression,227	SERPINE2,ENO2,DCAF6,SCAMP5,NDST1,SAMD14,ALCAM,MPRIP,ZMIZ1,MYC,DPYSL3,CKMT1B,PRKACA,JUNB,RBFOX1,RBFOX2,RBFOX3,SERPINF1,PRKCA,ARMC8,PRKAR1B,DAAM2,RUFY2,DDIT4,MAP1A,PSME2,TXNIP,RPN1,ABR,PPP3R1,EPB41L1,SERPINH1,GATD3A,RHBDL1,S100A10,ABCA2,JUN,CADM3,PRRT2,CADM4,FN1,NR2F1,NR1D2,GRIN2C,PRRC2A,COL1A1,EHD2,SLC6A7,COL1A2,FASN,ARF1,CDKN1A,BTG2,PIGU,TINAGL1,KCNC1,TRIM9,TUBA1A,CSRP1,TRIM3,TIMP3,TEAD1,GARNL3,R…
gene_set_query	57	SREBF1	137.3	Literature ChIP-seq,67;ARCHS4 Coexpression,245;ENCODE ChIP-seq,79;Enrichr Queries,55;ReMap ChIP-seq,20;GTEx Coexpression,358	MT-ND6,MT-TP,MT-ND4L,MT-ND4,MT-ND5,MT-TT,MT-TY,ARAF,EHMT1,MT-ND2,MT-ND3,TMEM91,MT-ND1,ATP5IF1,ZFYVE28,NDST2,EPB41L4A-AS1,SCAMP4,NDST1,KRTCAP2,SYNGAP1,ALKBH4,CAPNS1,AKT2,AKT1,PRKACA,WDR83OS,DAXX,PRKAB2,CSNK2A1,ZFYVE21,FRS3,MYL5,EML6,EWSR1,DDIT3,DDIT4,JTB,TXNIP,MT-TF,UQCRC2,MT-TM,RABL6,ZNF276,ZNF275,SLBP,EXD3,RETSAT,SAR1A,TTYH1,FLII,CDCA8,COPS7B,ABCB8,MRPL14,AGAP3,OAZ1,GABARAP,MRPL10,DEDD2,CIAO1,C3…
gene_set_query	58	MLX	138.7	ARCHS4 Coexpression,43;Enrichr Queries,74;GTEx Coexpression,299	NCKAP1,RPL3,EHMT2,ARAF,GPATCH3,ENO1,EPRS,SCAMP5,LSM12,KIAA1109,SYNGAP1,ZMIZ1,MYC,DPYSL3,JUNB,IER2,IER3,RBFOX2,WDR77,DDX39A,CLPP,PSME3,DDIT4,MAP1A,PSME1,TXNIP,PSME2,MPPE1,UQCRC2,VPS25,PRR13,OSER1,SRCAP,ABCB7,FPR1,MRPL15,OAZ1,CIAO1,RRP7A,MRPL20,PRDX5,LDHA,PPP4C,PRDX1,HMOX1,S100A11,S100A10,NR2C2AP,JUN,PRELID1,CADM3,HACE1,PRRT2,CADM4,CADM2,IRF2BP2,EIF1,LAS1L,EIF6,PRXL2A,FASN,DZIP1,ARF4,CDKN1A,BTG2,AR…
gene_set_query	59	MXD4	141.3	ARCHS4 Coexpression,131;Enrichr Queries,44;GTEx Coexpression,249	CYFIP2,SERPINE2,TMEM94,ENO2,ZFYVE28,GPR173,NDST1,ALCAM,CAPNS1,MPRIP,ZMIZ1,MYC,CKMT1B,AKT1,PRKACA,JUNB,IER3,GABARAPL1,RBFOX3,HPCAL1,GTPBP6,NISCH,GPR162,DDIT4,TXNIP,TTYH3,CTBP1,LDHA,PLCG1,GATD3A,RHBDL1,S100A10,JUN,PHC2,PRRT2,PLK2,L1CAM,GRIN2C,PRRC2A,COL1A1,EHD1,ABTB1,SLC6A7,FASN,GIPC1,EZH1,CDKN1A,BTG2,PIGU,BTG1,TINAGL1,KCNC1,LITAF,LFNG,TRIM8,TRIM9,TUBA1A,TRIM3,ANXA6,TIMP3,NELFB,UPF1,ANXA1,KCND2,ITP…
gene_set_query	60	TGIF1	144.3	ARCHS4 Coexpression,248;Enrichr Queries,117;GTEx Coexpression,68	CYFIP2,SERPINE2,MYT1L,SERPINE1,SCAMP5,LSM12,MPRIP,OTUD6B-AS1,MYC,NAMPT,PRKACA,PRKACB,JUNB,IER5,IER2,IER3,RBFOX1,TSPYL1,PRKCB,ZNF281,HDHD2,FRS3,HPCAL4,MTHFD2,DDIT3,DDIT4,MAP1A,CDIP1,TXNIP,LINC00888,RABL6,ASTN1,OSER1,NYAP1,AGAP2,PRKCZ,LDHB,ABR,PPP3R1,PRDX1,SERPINH1,HMOX1,GATD3A,S100A11,S100A10,JUN,JAG1,PHC1,CADM2,TIPARP,PLK2,FZD7,FN1,IRF2BP2,EIF1,COL1A1,B4GAT1,HNRNPF,GABRB3,CDKN1A,BTG2,BTG1,TINAGL1…
gene_set_query	61	DRAP1	148	ARCHS4 Coexpression,46;Enrichr Queries,1;GTEx Coexpression,397	RPL4,RPL3,RPL31,ENO1,EPRS,RPL8,ELK1,RPL6,TPGS2,PSMD4,CAPNS1,STMN1,RPL35,AKT1,AP1S1,JUNB,IER3,MAP1S,RPL23,HPCAL1,AARSD1,MYL6,RNF126,SARNP,DDIT4,PSME1,TBPL1,TXNIP,PSME2,RPL26,RPL28,VPS28,FLII,OAZ1,TEX29,ANAPC11,PRDX5,LDHA,PPP4C,PTPMT1,PRDX1,RRS1,S100A11,S100A10,BRAP,JUN,PRELID1,TMA7,MRPL28,EIF1,HNRNPL,EHD1,FIBP,EHD2,EIF6,GIPC1,TRIP6,PSMG1,PYGB,CDKN1A,RPLP1,ARPC1B,CLTB,ADO,TRMT112,TUBA1B,TUBA1A,PBK,…
gene_set_query	62	CSRNP2	149	ARCHS4 Coexpression,66;GTEx Coexpression,232	CNTFR,APP,TRIO,PANK3,STMN2,STMN4,ENO2,FNBP1L,SOGA1,SCAMP5,SYNGAP1,DPYSL4,OTUD6B-AS1,DPYSL5,PEG10,DPYSL3,PIP4K2B,KIF21B,BSN,ATXN7L3,B2M,TSPYL2,RBFOX1,RBFOX2,MAP1S,ACSL6,AFAP1,ANK2,AARSD1,FRS3,MAPK8IP1,TRIM17,KCNQ2,PSME1,TBPL1,TAGLN3,VPS25,L3MBTL1,SPTBN4,NYAP1,IGSF3,STXBP1,ANKRD19P,ABCB9,KALRN,APH1A,PPCS,EPB41L1,HLTF,PLCG1,MAP4,SCN3B,SCN3A,RAB11FIP3,SERF2,B4GALNT4,LRRC37A3,GSTM3,CADM3,CADM4,DMPK,ZF…
gene_set_query	63	STAT3	150.8	Literature ChIP-seq,56;ARCHS4 Coexpression,604;ENCODE ChIP-seq,70;Enrichr Queries,24;ReMap ChIP-seq,107;GTEx Coexpression,44	ITSN2,POP7,POP4,GMFG,NDST2,ENDOV,MIR3936,ALKBH4,CAPNS1,SCP2,C3AR1,AKT1,PRKACB,SAP30BP,PRKAB2,FRS3,ASPHD1,MTHFD2,EWSR1,DDIT3,DDIT4,UNC50,JTB,TXNIP,ORAI1,ATF5,ATF6,SLBP,EXD3,SAR1A,MEPCE,CDCA8,ZC3HAV1,ZNF24,CIAO3,DEDD2,CIAO1,PRPSAP1,EPB41L1,RDH11,PIP5K1A,HEXIM1,JUN,TIPARP,NCAPH2,FUCA1,MTERF4,FN1,EIF2AK2,PPFIBP1,FASN,DZIP1,MED15,MED18,ATIC,OLR1,DLGAP3,JAK1,APC2,DUSP1,KIAA1143,SLC39A13,RAB3IL1,FOS,MED…
gene_set_query	64	MYRF	151.5	ARCHS4 Coexpression,15;GTEx Coexpression,288	APP,PLEKHB1,HDAC11,STMN4,SCAMP5,RASSF2,MPRIP,DPYSL5,SOX8,BSN,PTGDS,GOLGA7,ATXN7L3,ANKS1B,PAQR8,PAQR6,UNC5A,SLC6A17,FBXO2,MAPK8IP2,HPCAL4,MAPK8IP3,MTURN,MAPK8IP1,SHTN1,STX1B,PRKAR1B,ASPHD1,DAAM2,FEZ1,KCNQ2,MAP1A,NSMF,FAHD2CP,LLGL1,NGEF,SPTBN4,TMEM63A,NYAP1,TTYH2,STXBP1,AGAP2,CEND1,ATXN7L3B,SLAIN1,PRKCZ,KLK6,FAM171A1,FAM221A,UGT8,ABR,SYNGR1,PPP3R1,EPB41L1,SEC14L5,MAP4,RAB11FIP4,GPM6B,SPTBN1,LHPP,NK…
gene_set_query	65	GLMP	152	ARCHS4 Coexpression,94;GTEx Coexpression,210	SLC35B2,SPON2,KDELR1,FCF1,TXNDC12,KIAA0930,PSMD9,C1GALT1C1,OTUD6B-AS1,FTH1,PXDC1,TRIM21,SCAPER,TNS3,CMKLR1,ATP6V0E1,ECH1,RNASE1,MFSD12,CYP27A1,PPP1R3F,BIN3,SOAT1,XRN2,NINJ1,PSME1,KDELR2,ATP6V0D1,AURKAIP1,VPS25,LRPAP1,TTYH3,RPN2,FPR3,ZC3HAV1,GNS,MYL12B,BLOC1S4,NCSTN,PPP4C,PRDX4,RRAS,PPCS,PRDX1,S100A13,HMOX1,CD14,CHST14,APOE,SNX8,SERF2,S100A11,APOBEC3C,CTSA,VAT1,CCR1,PRELID1,TMEM50A,FUCA1,EDEM2,FUC…
gene_set_query	66	JUN	153	Literature ChIP-seq,130;ARCHS4 Coexpression,115;ENCODE ChIP-seq,21;Enrichr Queries,25;ReMap ChIP-seq,146;GTEx Coexpression,481	MT-TP,SPI1,MT-TT,POP4,MT-TY,ALKBH7,NDST2,NDST1,ENDOV,ALKBH4,SYNGAP1,CAPNS1,AKT2,DPYSL3,C3AR1,PRKAB2,ZNF12,FRS3,MTHFD2,EWSR1,TFR2,DDIT3,DDIT4,UNC50,FEZ2,TMEM126A,ORAI1,JTB,TXNIP,MT-TF,MT-TM,ATF6,OPTN,SF1,EXD3,SET,MEPCE,PDGFB,LYPD1,ZNF22,ZNF23,PLA2G6,CIAO3,DEDD2,CIAO1,PRPSAP1,EPB41L2,RDH13,HEXIM1,JUN,CREBBP,JAG1,CCZ1B,TIPARP,NEBL,MTERF4,FN1,NR2F1,PPFIBP1,PRXL2B,PKIA,PKIG,KCNC3,KCNC4,OSBPL11,MED15,M…
gene_set_query	67	CAMTA1	153.3	ARCHS4 Coexpression,34;Enrichr Queries,414;GTEx Coexpression,12	TRIO,MYT1L,ITSN1,STMN2,STMN4,ENO2,SCAMP5,SAMD14,ALCAM,OTUD6B-AS1,ZMIZ1,DIP2C,PRKACB,ANKS1B,RBFOX1,TSPYL1,UNC13A,RBFOX3,PRKCB,PRKCE,CACNA2D3,PRKCA,SCAMP1,HPCAL4,GABRG2,GPR162,PRKAR1B,PARD3,MAP1A,CDIP1,TXNIP,TSPYL4,ASTN1,NYAP1,TTYH3,PRKCZ,ABR,GRIN2A,PRKAR2B,EPB41L1,RHBDL1,PRRT1,JUN,CADM3,PRRT2,CADM2,MLLT11,HNRNPL,B4GAT1,PRXL2A,GABRB3,GABRB2,CDKN1A,CLTC,PRKAG2,JPH4,TRIM9,JPH3,PHF24,DLGAP1,TEAD1,ZNF3…
gene_set_query	68	DZIP1	155.3	ARCHS4 Coexpression,101;Enrichr Queries,293;GTEx Coexpression,72	NCKAP1,SERPINE2,MYT1L,EHMT2,GMFG,ITSN1,ARAF,ABAT,SCAMP5,ALCAM,STMN1,DPYSL3,CDK20,PRKACB,RBFOX1,RBFOX2,UNC13A,SERPINF1,HPCAL4,FRS3,SYTL2,MAP1A,DDIT4,PSME1,CDIP1,TSPYL4,ASTN1,PRR13,NYAP1,PHYHIPL,ABCB9,OAZ1,FAM171A1,FLRT2,MYO6,LYN,JUN,JAG1,CADM4,CADM2,PLK2,FN1,NR2F1,COL1A1,COL1A2,B4GAT1,FERMT2,FERMT3,CDKN1A,NRSN1,TINAGL1,ARPC1B,FMN2,JPH4,JPH3,SPIN1,PHF24,TIMP3,DLGAP3,NR2F1-AS1,FOS,GMIP,GNL1,CIT,APBB…
gene_set_query	69	HBP1	156	ARCHS4 Coexpression,222;Enrichr Queries,97;ReMap ChIP-seq,23;GTEx Coexpression,282	POP7,TMEM91,SCAMP5,AKT1,GABARAPL2,DAXX,GABARAPL1,ASPHD1,PSME3,DDIT3,DDIT4,PSME1,CDIP1,JTB,PSME2,TXNIP,OPTN,RABL6,ZNF276,SLBP,NYAP1,TTYH3,ABCB6,ABCB8,ZNF22,AGAP3,OAZ1,GABARAP,PRPSAP1,C3,MRPL20,LARP1,EPB41L1,RHBDL1,RNU6-850P,HEXIM1,CTC1,CREBBP,JUN,PRRT2,CADM2,TIPARP,NCAPH2,NR2F1,TMA7,FN1,MRPL28,EIF1,ABTB1,B4GAT1,PRXL2B,FASN,FERMT3,ARF4,PIGU,TMEM51,SNX10,LITAF,JPH4,TUBA1B,MED13,TUBA1A,FASTK,RPLP2,NE…
gene_set_query	70	ZNF664	157	ARCHS4 Coexpression,268;Enrichr Queries,69;GTEx Coexpression,134	NCKAP1,HNRNPU,STMN4,ENO1,FNBP1L,EPRS,RPL6,ALCAM,MPRIP,DPYSL5,ZMIZ1,MYC,BBX,AKT1,AP1S1,ZNF271P,HDHD2,HCFC1,ASPHD1,DAAM2,FEZ1,DDIT4,TXNIP,FAHD2CP,SET,TTYH2,SRCAP,PHYHIPL,SLAIN1,ZNF24,ARPP19,FAM171A1,UGT8,LARP1,PIP5K1A,PLCG1,LHPP,VTI1B,NKX2-2,ABCA2,JUN,CADM4,ICMT,H3F3B,RDX,IRF2BP2,PRRC2A,HNRNPL,FA2H,HNRNPK,FASN,CDK16,CDKN1A,CLTC,SMG7,FGD5-AS1,TUBA1B,UBL3,TUBA1A,KIAA1147,PEA15,ENSA,NELFB,ENOPH1,TEAD1…
gene_set_query	71	CEBPD	157.6	Literature ChIP-seq,142;ARCHS4 Coexpression,431;ENCODE ChIP-seq,22;ReMap ChIP-seq,22;GTEx Coexpression,171	MT-ND6,MT-TP,MT-ND4L,MT-ND4,MT-ND5,SPI1,MT-TT,EHMT2,MT-TY,TMEM94,GHITM,MT-ND2,RBPJ,MT-ND3,MT-ND1,SCAMP5,ATP5IF1,SCAMP4,SYNGAP1,OTUD6B-AS1,BBX,RBFOX2,DNTTIP1,FRS2,HDHD2,SCAMP1,EID1,MYL6,DDX39A,DDIT3,DDIT4,UNC50,RUFY2,TMEM126A,PSME1,CDIP1,TXNIP,ORAI1,MT-TF,MT-TM,RABL6,EXD3,ABCB6,SAR1A,MEPCE,AGAP2,FPR1,MRPL14,AGAP3,ZNF23,ZC3HAV1,OAZ1,CIAO3,GABARAP,CIAO1,PRPSAP1,C3,MRPL20,EPB41L1,PRKAR2B,RDH10,EPB41L…
gene_set_query	72	TCF12	158	ARCHS4 Coexpression,78;ENCODE ChIP-seq,65;Enrichr Queries,213;ReMap ChIP-seq,94;GTEx Coexpression,340	ITSN2,POP4,GMFG,RBPJ,TMEM91,TSKU,SCAMP4,NDST1,SAMD14,DPYSL4,DPYSL5,DPYSL3,FAM110B,EBLN3P,BBX,RBFOX2,TSTD1,RNASE6,FRS2,ZNF271P,SEPT7P2,FEZ1,DDIT4,CFAP97,ZNF276,SLBP,EXD3,TTYH3,ABCB8,AGAP3,ZNF23,CIAO3,OAZ1,GABARAP,DEDD2,MRPL20,RHBDL3,RHBDL1,PRELID3B,HEXIM1,LYN,CTC1,ABCA2,JUN,CREBBP,HLA-DRB5,PRRT2,ABCA5,BTBD17,NCAPH2,MTERF4,NR2F1,PBX3,FN1,MRPL28,MRPL23,MRPL30,MLLT11,VANGL2,B4GAT1,FASN,DCHS1,FERMT2,F…
gene_set_query	73	SOX12	158.7	ARCHS4 Coexpression,147;Enrichr Queries,120;GTEx Coexpression,209	MAPKBP1,CNTFR,FRMPD3,SERPINE2,EHMT2,HNRNPU,DCAF7,GPR173,ENDOV,ALCAM,SYNGAP1,DPYSL4,ZMIZ1,DPYSL5,MYC,STMN1,DPYSL3,CDK20,LUC7L,JUNB,IER2,HES6,RBFOX2,RBFOX3,UNC5B,FRS3,HCFC1,NISCH,DDIT4,TXNIP,RABL6,TTYH3,CTBP1,COPS7B,ABCB8,ABCB9,LARP1,RNF215,PLCG1,GATD3A,RHBDL1,PRRT1,JUN,PHC1,PRRT2,CADM4,SETD1A,FN1,NR2F1,UPF3A,L1CAM,GRIN2C,MEX3D,PRRC2A,COL1A1,HNRNPL,MEX3A,VANGL2,LAS1L,FASN,DZIP1,CDK16,CDKN1A,BTG2,PI…
gene_set_query	74	THAP7	158.7	ARCHS4 Coexpression,102;Enrichr Queries,135;GTEx Coexpression,239	POP7,SMARCB1,VARS,PPAN,KEAP1,EMC10,ZDHHC8,ALKBH7,EPRS,RPL8,MIR7-3HG,PHB2,CCAR2,ACTB,RRP9,UBE2L3,RPS15,ENDOV,KRTCAP2,MT2A,TRIM28,RPS19,RPL18A,WDR90,MYC,BSG,LONP1,ARL6IP4,RPL35,JUNB,RPS10,IER2,TSPYL2,ABT1,NFKBIL1,ECH1,CIRBP,IMP4,WDR73,AARSD1,MIF,MFSD10,RNF126,DDX39A,CLPP,DDIT4,FDX2,TXNIP,JTB,CCDC86,FLYWCH2,AURKAIP1,RPL28,VPS28,SLBP,LRPAP1,RTEL1,DCUN1D5,MEPCE,SDR39U1,COPS7B,TRMT2A,OAZ1,GABARAP,ANAPC…
gene_set_query	75	BHLHE41	159	ARCHS4 Coexpression,189;GTEx Coexpression,129	CYFIP1,AHCYL1,PLEKHB1,STMN4,DCAF6,KIAA0930,DPYSL5,OTUD6B-AS1,RASSF4,C3AR1,SOX8,VSIG4,SYNPO,PRKACB,GLUL,TNS3,SCN1B,ANKS1B,PAQR8,GABARAPL2,PAQR6,RBFOX1,FBXO2,AP1B1,SCAMP1,HDHD2,MTURN,CYP27A1,PPP1R3F,SHTN1,ASPHD1,DAAM2,BIN1,FEZ1,RUFY2,LINC00888,KCTD12,TLN2,TRIB1,FAHD2CP,LLGL1,PFN2,BEX4,TTYH2,PDGFB,PHYHIPL,SLAIN1,ZBTB4,FAM149A,C3,FAM171A1,UGT8,ABR,EPB41L2,SEC14L5,EPB41L3,MAP4,APOE,CD14,A2M,GPM6B,LHPP…
gene_set_query	76	SALL2	161	ARCHS4 Coexpression,290;Enrichr Queries,142;GTEx Coexpression,51	SERPINE2,GLDC,EHMT2,STMN2,ABAT,ENO2,FNBP1L,SOX21,SCAMP5,SAMD14,SYNGAP1,DPYSL4,DPYSL5,DPYSL3,RBFOX3,UNC5B,SERPINF1,GPR162,RUFY2,DDIT4,ANOS1,CDIP1,TXNIP,TSPYL4,NYAP1,SET,AGAP2,CDCA7,ADH5,LDHB,CHST15,SERPINH1,GATD3A,RHBDL3,RHBDL1,FDFT1,PRRT1,CADM3,JUN,PRRT2,JAG1,PHC1,PLK2,FZD7,FN1,NR2F1,GRIN2C,COL1A1,HNRNPM,MEX3A,COL1A2,VANGL2,H2AFY2,GABRB3,CDKN1A,BTG2,TINAGL1,KCNC1,JPH4,TMEM47,TRIM9,TUBA1A,CSRP2,HE…
gene_set_query	77	ZNF22	163	ARCHS4 Coexpression,119;Enrichr Queries,27;GTEx Coexpression,343	RPL5,SERPINE2,RPL31,HNRNPU,ENO1,EPRS,RPL9,RPL7,NDST1,LSM12,ALCAM,CAPNS1,MPRIP,MYC,STMN1,RPL35,AKT1,PRKACA,IER3,RPL22,MTHFD2,SARNP,DDIT4,TXNIP,ASF1A,SET,FLII,CDCA7,LDHB,ABR,PRDX5,LDHA,PRDX4,SSR1,GATD3A,JUN,H3F3B,FUCA2,FN1,IRF2BP2,EIF1,PRRC2A,MRPL22,HNRNPL,GIPC1,WDR5B,EZH2,SRPX,CDKN1A,BTG2,PIGU,CDKN1B,BTG1,CLTB,MRPL39,MRPL32,TUBA1A,CSRP2,PBK,TSPO,TIMP3,NELFB,UPF1,ANXA1,SSR3,ANXA5,ITPK1,FOS,SLC39A14…
gene_set_query	78	CXXC4	166	ARCHS4 Coexpression,315;ReMap ChIP-seq,62;GTEx Coexpression,121	TRIR,MYT1L,STMN2,ABAT,STMN4,ALKBH7,TPGS1,ENO2,FNBP1L,SOX21,RPL7,SCAMP5,ATP5IF1,SCAMP4,CAPNS1,OTUD6B-AS1,ZMIZ1,DPYSL5,WDR90,MYC,STMN1,AP1S1,PRKACA,PRKACB,JUNB,IER5,IER2,HES6,GABARAPL2,RBFOX2,TSPYL1,UNC5B,PRKCE,PIH1D1,WDR74,SCAMP1,HDHD2,GTPBP1,GABRG2,RNF126,PRKAR1B,CLPP,DDIT4,RUFY2,TMEM126A,PSME1,CDIP1,JTB,PSME2,LINC00888,UBA52,TSPYL4,VPS28,ASTN1,RABL6,ZNF276,NYAP1,SET,FLII,MEPCE,PHYHIPL,ZNF22,HACD…
gene_set_query	79	ETV1	166.8	ARCHS4 Coexpression,20;Enrichr Queries,394;ReMap ChIP-seq,3;GTEx Coexpression,250	EHMT1,TSKU,ZFYVE28,NDST2,SCAMP5,SCAMP4,SAMD14,CAPNS1,DPYSL3,CKMT1B,RBFOX3,HPCAL1,FRS3,HPCAL4,PSME3,FEZ1,RUFY2,DDIT4,TMEM126A,JTB,TXNIP,SPARCL1,ZNF276,NYAP1,MEPCE,AGAP2,AGAP3,CIAO3,GABARAP,MRPL10,DEDD2,C3,MRPL20,RHBDL1,PRELID3B,ABCA2,CADM3,JUN,PRRT2,JAG1,CADM4,CADM2,TMA7,FN1,NR2F1,MRPL28,L1CAM,GRIN2C,MLLT11,COL1A1,QARS,B4GAT1,FASN,PKIG,FERMT3,KCNC1,NCAN,MRPL34,JPH4,TUBA1B,HEY1,FASTK,RPLP2,TSPO,NEL…
gene_set_query	80	ZNF365	167	ARCHS4 Coexpression,7;Enrichr Queries,451;GTEx Coexpression,43	SERPINE2,MYT1L,SERPINE1,STMN2,ENO2,SCAMP5,ALCAM,ZMIZ1,PRKACB,ANKS1B,IER3,UNC13C,RBFOX1,UNC13A,WSB2,UNC5A,RBFOX3,PRKCB,CACNA2D3,HPCAL4,GABRG2,SYTL2,PRKAR1B,MAP1A,DDIT4,CDIP1,TXNIP,SPARCL1,NGEF,ASTN1,OSER1,NYAP1,LYPD1,AGAP2,PHYHIPL,GRIN2A,PPP3R1,FLRT2,EPB41L1,ABCA2,CADM3,PRRT2,CADM2,PLK2,FN1,MLLT11,SLC6A7,PRXL2A,PKIA,FXYD7,SERPINI1,GABRB3,GABRB2,CDKN1A,NRSN1,TINAGL1,KCNC1,KCNC2,JPH4,TRIM9,JPH3,PHF2…
gene_set_query	81	ZNF384	168.2	ARCHS4 Coexpression,354;ENCODE ChIP-seq,64;Enrichr Queries,283;ReMap ChIP-seq,32;GTEx Coexpression,108	ITSN2,MAPKBP1,POP7,EHMT2,GMFG,TMEM94,EHMT1,RBPJ,SCAMP4,PSMD9,RABGEF1,LSM12,PSMD6,PSMD7,SYNGAP1,CAPNS1,PSMD4,ANKFY1,BBX,AKT1,PRKACA,GABARAPL2,DAXX,PRKAB2,TSTD1,CACNA2D3,RNASE6,INSYN1,ZNF271P,MYL6,DDX39A,DDX39B,TFR2,EWSR1,FEZ1,DDIT3,DDIT4,UNC50,PSME1,ORAI1,TXNIP,ATF5,SF1,EXD3,SET,NYAP1,ABCB6,RETSAT,MEPCE,CDCA8,COPS7B,ZNF23,ZC3HAV1,MRPL15,OAZ1,CIAO3,CIAO1,PRPSAP1,LARP1,MYO6,PIP5K1A,VTI1B,RNU6-850P,C…
gene_set_query	82	BHLHE22	170.7	ARCHS4 Coexpression,216;ReMap ChIP-seq,198;GTEx Coexpression,98	CYFIP2,MYT1L,STMN2,TESK1,EMC10,STMN4,ENO2,SLC4A3,TMEM91,SCAMP5,SCAMP4,SAMD14,ENDOV,ALKBH4,DPYSL4,DPYSL3,STMN1,CDK5RAP3,CMKLR1,PRKCG,UNC13C,HES6,RBFOX1,UNC5A,RBFOX3,TSTD1,PRKCB,HPCAL4,HCFC1,GPR162,RNF126,BIN1,DDIT4,RABL6,ZNF276,SLBP,EXD3,TTYH3,NYAP1,AGAP2,PDGFB,SLAIN1,OAZ1,ANAPC11,PRPSAP1,PRDX5,PRKAR2A,CHST15,HMOX1,RHBDL1,PRRT1,LYN,GPR17,ABCA2,CADM3,PRELID1,PRRT2,CADM4,CADM2,STARD10,GRIN2C,COL1A1,…
gene_set_query	83	ZBTB4	171	ARCHS4 Coexpression,31;Enrichr Queries,173;GTEx Coexpression,309	ARPC5L,TESK1,ENO2,MT-ND3,ELK3,SCAMP5,NDST1,KIAA1109,LSM12,ALCAM,SYNGAP1,CAPNS1,MPRIP,ZMIZ1,MYC,DPYSL3,DIP2C,PRKACA,JUNB,GABARAPL1,RBFOX2,ZFYVE21,PRKCA,HPCAL4,EID1,RNF126,PRKAR1B,DAAM2,PSME3,DDIT4,MAP1A,TXNIP,VPS25,OPTN,NGEF,TTYH3,NYAP1,AGAP2,ABR,PPP3R1,PPP4C,EPB41L1,S100A10,MCTS1,ABCA2,PRELID1,JUN,CADM3,FZD7,IRF2BP2,NFATC4,EHD2,EZH2,PHF2,CDKN1A,BTG2,PIGU,CDKN1B,BTG1,TINAGL1,KCNC3,MED18,CYB561D2,Z…
gene_set_query	84	AKAP8L	171.7	ARCHS4 Coexpression,287;Enrichr Queries,50;GTEx Coexpression,178	MAPKBP1,HNRNPU,EPRS,ZFYVE28,ENDOV,SYNGAP1,ZMIZ1,WDR90,AKT2,MYC,LUC7L,AKT1,CEP95,PRKACA,JUNB,CDK5RAP3,IER3,TSPYL2,GABARAPL1,GTPBP1,LRRC37B,HCFC1,NISCH,EWSR1,MTHFD2,DDIT4,TXNIP,VPS28,SF1,LRPAP1,SRCAP,COPS7B,ABCB9,HMOX1,PLCG1,GATD3A,LRRC37A3,NSUN5P1,JUN,PHC1,NCAPH2,SETD1A,FN1,UPF3A,EIF1,PRRC2A,HNRNPL,HNRNPM,LAS1L,FASN,DUS1L,LGMN,CDKN1A,BTG2,CDKN1B,BTG1,TINAGL1,TCF25,PHF1,MED15,CSRP1,NELFB,UPF1,BRD2,…
gene_set_query	85	RXRB	172.7	ARCHS4 Coexpression,174;Enrichr Queries,57;GTEx Coexpression,287	RPL3,SPI1,EHMT2,DCAF8,ENO1,EPRS,RPL8,CAPNS1,ZMIZ1,AKT2,MYC,LUC7L,AKT1,CEP95,PRKACA,JUNB,CDK5RAP3,IER3,GABARAPL1,DAXX,WDR73,RNASE1,DDX39B,WDR82,DDIT3,DDIT4,TXNIP,VPS28,SF1,EXD3,SRCAP,FLII,SDR39U1,COPS7B,RNPC3,FAM160B2,LDHA,GATD3A,PLCG1,FDFT1,CTC1,NSUN5P1,JUN,PHC2,WDR59,PHC1,MTERF4,FN1,IRF2BP2,PRRC2A,EHD1,HNRNPL,ABTB1,FASN,EZH1,PHF2,CDKN1A,BTG2,PIGU,BTG1,TCF25,PHF1,MED15,MED12,TRIM8,LFNG,TUBA1B,TUB…
gene_set_query	86	ETV5	174.3	ARCHS4 Coexpression,312;Enrichr Queries,105;GTEx Coexpression,106	CYFIP1,SERPINE2,MYT1L,GMFG,SERPINE1,ABAT,ENO2,SCAMP5,SYNGAP1,ALCAM,MYC,DPYSL3,CDK20,JUNB,IER5,IER2,IER3,HES6,UNC13A,WSB2,PRKCA,EML6,ASPHD1,MTHFD2,PRKD3,DDIT4,FDX2,CDIP1,TXNIP,LINC00888,ASTN1,PRR13,NYAP1,TTYH3,RPN2,CTBP1,AGAP3,HACD3,HMOX1,GATD3A,JUN,JAG1,FYB1,PLK2,FZD7,FN1,TMEM198,COL1A1,GNPTG,ABTB1,PPFIBP1,FASN,DZIP1,FERMT2,GABRB3,CDKN1A,BTG2,NRSN1,TINAGL1,JPH4,TUBA1B,JPH3,NHSL1,HEY1,PBK,TIMP3,TI…
gene_set_query	87	ZNF410	175.3	ARCHS4 Coexpression,171;Enrichr Queries,51;GTEx Coexpression,304	MT-ND6,RPL5,CHIC2,HNRNPU,ENO1,GHITM,EPRS,MT-ND3,MT-ND1,SCAMP5,PSMD9,LSM12,ALCAM,SYNGAP1,CAPNS1,MPRIP,OTUD6B-AS1,MYC,SBDSP1,PRKACA,JUNB,IER3,DAXX,NGDN,RPL22,RNASE1,BIN3,DDX39A,MTHFD2,DDIT3,DDIT4,CDIP1,TXNIP,LINC00888,RPL26,ATF6,OSER1,SET,SRCAP,RPN2,CTBP1,SAMSN1,FAM171A1,LDHA,PPP3R1,PPP4C,LARP1,EPB41L1,PRDX1,BLOC1S2,MCMBP,GATD3A,PLCG1,S100A11,FDFT1,JUN,H3F3B,CADM2,TIPARP,PLK2,FN1,EIF1,PRRC2A,HNRNPL…
gene_set_query	88	PA2G4	175.5	ARCHS4 Coexpression,70;GTEx Coexpression,281	LTV1,RPL4,EIF4A1,VARS,JPT2,RTCB,PPAN,HNRNPU,ENO1,MKI67,EPRS,RPL8,PWP1,PHB2,SMC2,RRP9,UBE2L3,CDC20,RPS17,TRIM28,RCC1,RPS10,TMPO,SMARCC1,CSNK2A1,WDR74,WDR77,HCFC1,MTHFD2,ZW10,PSME3,CCDC86,TFAM,TP53,SET,DCUN1D5,DHX9,CSTF2,CDCA7,NOLC1,CDCA8,LDHA,LARP1,RACGAP1,SCFD2,PRDX1,RRS1,NR2C2AP,BTF3,TRAP1,PRELID1,XRCC6,RCC2,PYCR1,PAICS,ZWINT,CCT6A,HNRNPL,TPX2,HNRNPM,EIF6,LAS1L,HNRNPF,INTS5,PSMG1,ANP32B,FARSA,FA…
gene_set_query	89	NR1H2	176.3	ARCHS4 Coexpression,163;Enrichr Queries,37;ReMap ChIP-seq,187;GTEx Coexpression,318	VPS29,RPL3,SPI1,ARAF,ENO1,TPGS1,EPRS,PHB2,TSKU,WDR90,MYC,AKT1,JUNB,IER2,IER3,VPS18,WSB2,RPL23,DNTTIP1,WDR74,HPCAL1,IFT80,MYL6,RNF126,DDIT3,DDIT4,TXNIP,ATF5,RPL28,VPS28,ZNF276,LRPAP1,SRCAP,FLII,MID1IP1-AS1,AGAP3,HACD3,OAZ1,MRPL10,GABARAP,DEDD2,ANAPC11,BLOC1S4,C3,PRDX2,PPP4C,BLOC1S1,RNF215,MYO6,HMOX1,RSU1,GATD3A,RHBDL1,S100A11,NR2C2AP,S100A10,HEXIM1,JUN,RPL41,SNAPIN,PRRT2,DMPK,SIVA1,H3F3B,PLK2,IRF2…
gene_set_query	90	ZNF511	177.7	ARCHS4 Coexpression,37;Enrichr Queries,80;GTEx Coexpression,416	POP7,RPL31,ARAF,ENO1,EPRS,RPL8,PHB2,RRP9,PSMD4,MYC,RPL35,PRKACA,IER2,IER3,GTPBP6,RNF123,RNF126,DDX39A,MTHFD2,CLPP,DDIT4,TXNIP,JTB,RPL28,ASF1B,SLBP,SET,ABCB6,CDCA7,SDR39U1,CDCA8,MRPL14,OAZ1,MRPL10,ANAPC11,MRPL20,LDHA,PPP4C,PRDX4,PRDX1,MYO6,SERF2,FDFT1,S100A10,JUN,PRELID1,SNAPIN,SIVA1,FUCA2,ZNF32,MRPL28,SNF8,PA2G4,MRPL23,THAP11,MRPL22,EIF6,FASN,SFXN4,PSMG1,FARSA,ITPA,MRPL37,ECSIT,MRPL34,PQBP1,TRMT1…
gene_set_query	91	ZNF692	179	ARCHS4 Coexpression,196;Enrichr Queries,125;GTEx Coexpression,216	IFITM3,MAPKBP1,FAAH,MT-ND4,SERPINE2,VARS,CPNE7,EHMT2,TMEM94,HNRNPU,DCAF8,ZDHHC8,MKI67,EPRS,ACTB,CDC20,PNN,ENDOV,MT2A,SYNGAP1,WDR90,MYC,STMN1,PI4KAP2,LONP1,LUC7L,PIEZO1,AKT1,CCNL2,JUNB,IER5,TNS3,ATXN7L3,CDK5RAP3,SOX4,IER2,IER3,SRRM2,RRP7BP,ARRDC1,ACTN1,WDR74,CIRBP,MOGS,WDR73,MAPK8IP3,MFSD10,NISCH,DDX39A,PPP1R3E,DDIT4,TXNIP,ULK1,NEIL1,TRIB1,VPS28,RABL6,SF1,L3MBTL1,ZNF276,RTEL1,TMEM63A,CTBP1,COPS7B,…
gene_set_query	92	KMT2B	179	ARCHS4 Coexpression,265;ReMap ChIP-seq,93	TRIR,RPL4,RPL5,POP7,DCAF8,EHMT1,EPRS,PHB2,RPL6,NDST2,PCMT1,PSMD7,SYNGAP1,CDK5RAP1,AKT1,CEP95,PRKACA,IER2,WDR83OS,MED1,SAP30BP,RPL21,DNTTIP1,AARSD1,MED4,PASK,GTPBP1,HCFC1,DDX39B,DDIT4,TMEM126A,FDX2,JTB,RPL24,RPL26,ATF6,PRR13,SF1,SRCAP,CDCA8,COPS7B,NOLC1,ABCB8,A1BG,AGAP3,ABCB9,GABARAP,MRPL10,DEDD2,ANAPC11,MRPL20,LARP1,PIP5K1A,PLCG1,HEXIM1,RPL41,CREBBP,SNAPIN,PRRT2,NCAPH2,MTERF4,SETD1A,PA2G4,THAP11,…
gene_set_query	93	KLF16	179.7	ARCHS4 Coexpression,146;Enrichr Queries,304;GTEx Coexpression,89	CYFIP2,SPI1,MYT1L,WIPF2,ENO1,EPRS,ELK1,RRP9,CAPNS1,MYC,AP1S1,AKT1,PRKACA,JUNB,IER5,IER2,ANKS1B,IER3,PRKCG,PRKCB,WDR74,HCFC1,BCAN,RNF126,ASPHD1,MTHFD2,DDIT4,RPL28,NGEF,ASTN1,SF1,NYAP1,SET,TTYH3,SRCAP,TTYH1,FLII,AGAP2,NOLC1,ARPP19,ABR,PPP3R1,RRS1,HMOX1,GATD3A,SLC19A1,WNT10B,JUN,PHC2,ARPP21,SETD1A,IRF2BP2,MEX3D,EIF1,PRRC2A,EHD1,HNRNPL,FASN,GIPC1,FXYD7,DUS1L,SFXN5,GABRB3,CDKN1A,BTG2,NRSN1,YJEFN3,NCAN…
gene_set_query	94	MYCN	180.2	Literature ChIP-seq,7;ARCHS4 Coexpression,474;Enrichr Queries,190;ReMap ChIP-seq,5;GTEx Coexpression,225	MT-ND6,MT-ND4L,MT-ND4,MT-ND5,POP7,EHMT2,MT-TY,MT-ND2,MT-ND3,TMEM91,MT-ND1,SCAMP5,SCAMP4,SAMD14,KRTCAP2,DPYSL5,DPYSL3,PRKACA,DAXX,RBFOX2,UNC5B,SECISBP2,HDHD2,EID1,DDX39A,FEZ1,DDIT3,PSME3,DDIT4,PSME1,JTB,PSME2,TXNIP,ORAI1,MT-TM,RABL6,ZNF276,SLBP,TTYH3,SET,TTYH2,ABCB6,MEPCE,CDCA7,ABCB8,AGAP3,PLA2G6,OAZ1,CIAO3,GABARAP,DEDD2,PRPSAP1,CYB5R2,FAM221A,UGT8,MRPL20,LARP1,EPB41L2,PRKAR2A,RHBDL1,HEXIM1,CTC1,A…
gene_set_query	95	SRF	180.7	Literature ChIP-seq,55;ARCHS4 Coexpression,270;ENCODE ChIP-seq,35;Enrichr Queries,108;ReMap ChIP-seq,27;GTEx Coexpression,589	MT-ND6,MT-TP,MT-ND4L,MT-ND4,MT-ND5,MT-TT,POP4,GMFG,ITSN1,MT-TY,TESK1,GHITM,MT-ND2,MT-ND3,MT-ND1,SCAMP4,NDST1,KRTCAP2,ENDOV,SYNGAP1,PSMD7,CAPNS1,AKT2,DPYSL3,FGFR1OP2,AKT1,PRKACA,PRKACB,WLS,WDR83OS,GABARAPL2,PRKAB2,SAP30BP,CSNK2A1,SECISBP2,HPCAL1,ZFYVE21,MYL6,DDX39A,DDX39B,PSME3,DDIT4,UNC50,RFX5,PSME1,JTB,PSME2,TXNIP,ORAI1,MT-TF,MT-TM,SF1,RABL6,ZNF276,EXD3,TTYH3,ABCB6,FLII,CDCA8,AGAP3,PLA2G6,CIAO3,…
gene_set_query	96	NR2F1	181.3	ARCHS4 Coexpression,72;Enrichr Queries,307;ReMap ChIP-seq,149;GTEx Coexpression,197	EHMT2,TMEM94,ZFYVE28,SCAMP4,SAMD14,SYNGAP1,DPYSL4,DPYSL5,DPYSL3,AKT1,WLS,RBFOX2,ZFYVE21,MYL5,FEZ1,DDIT4,TXNIP,SPARCL1,SF1,RABL6,ZNF276,EXD3,NYAP1,TTYH3,TTYH1,AGAP3,ABCB9,HACD3,OAZ1,CIAO3,C3,RNF215,EPB41L1,RHBDL3,RHBDL1,GPIHBP1,PRRT1,HEXIM1,JAG2,GPR17,ABCA2,CADM3,JUN,PRRT2,CADM4,JAG1,CADM2,NCAPH2,FN1,MRPL28,L1CAM,GRIN2C,COL1A1,COL1A2,VANGL2,B4GAT1,FASN,DCHS1,DZIP1,FERMT3,ARF1,JPH4,TMEM47,TRMT112,T…
gene_set_query	97	ZNF580	181.3	ARCHS4 Coexpression,180;Enrichr Queries,68;GTEx Coexpression,296	EMC10,EPRS,MT-ND3,SYNGAP1,ALCAM,CAPNS1,MYC,LUC7L,PRKACA,JUNB,CDK5RAP3,IER2,IER3,MAP1S,GTPBP6,WDR73,CLPX,MYL6,RNF126,DDIT4,TXNIP,RPL28,VPS28,SF1,RABL6,EXD3,TTYH3,SRCAP,CTBP1,VPS26A,FAM160B2,SERPINH1,HMOX1,GATD3A,S100A10,NAA50,HEXIM1,NSUN5P1,JUN,PHC1,DMPK,SETD1A,COL1A1,FASN,DUS1L,LINC00665,CDK16,CDKN1A,BTG2,BTG1,TINAGL1,TCF25,KCNC3,TRIM8,GLI4,MED13,SMPD4,TUBA1A,CSRP1,FASTK,TSPO,SH3BGRL3,NELFB,TIMP1…
gene_set_query	98	ZNF721	184.3	ARCHS4 Coexpression,346;Enrichr Queries,102;GTEx Coexpression,105	RPL5,MYT1L,RPL34,STMN2,HNRNPU,ENO2,SMC3,EPRS,RPL8,FNBP1L,RPL9,SCAMP5,NDST1,SAMD14,LSM12,CAPNS1,NAMPT,BBX,AKT1,AP1S1,PRKACA,IER2,IER3,RPL22,GPR162,MYL6,RUFY2,DDIT4,TXNIP,RPL28,SRCAP,SAR1A,FLII,PRKCZ,ARPP19,OAZ1,LDHA,RAD21,RHBDL1,FDFT1,PRRT1,CADM3,JUN,PHC2,HACE1,PRRT2,PHC1,H3F3B,RAB3IP,EIF1,HNRNPL,SLC6A7,GIPC1,GABRB2,BTG1,KCNC1,ARPC1B,CLTB,TRIM8,TRIM9,TUBA1B,TUBA1A,TSPO,NELFB,UPF1,KCND2,ACTL6B,PAX6…
gene_set_query	99	RBPJ	185.6	Literature ChIP-seq,136;ARCHS4 Coexpression,364;Enrichr Queries,52;ReMap ChIP-seq,159;GTEx Coexpression,217	MT-ND6,MT-TP,MT-ND4L,MT-ND4,MT-ND5,POP7,MT-TT,MT-TY,TESK1,GHITM,MT-ND2,MT-ND3,TMEM91,MT-ND1,ATP5IF1,SCAMP4,KRTCAP2,CAPNS1,AKT2,AKT1,WDR83OS,SAP30BP,SECISBP2,ZNF281,DNTTIP1,HDHD2,HPCAL4,LRRC37B,SLC5A6,MTHFD2,FEZ1,DDIT4,PSME1,JTB,TXNIP,PSME2,MT-TF,ATF5,MT-TM,ATF6,RABL6,SF1,SET,TTYH2,MEPCE,LYPD1,ABCB8,ZC3HAV1,PLA2G6,OAZ1,GABARAP,DEDD2,PRPSAP1,C3,RHBDL3,RHBDL1,LYN,MYH7B,JUN,JAG1,PRRT2,MRPL27,FN1,TMA7…
gene_set_query	100	ZNF25	186.7	ARCHS4 Coexpression,25;Enrichr Queries,416;GTEx Coexpression,119	SERPINE2,MYT1L,SERPINE1,STMN2,STMN4,ENO2,SCAMP5,ALCAM,OTUD6B-AS1,DPYSL5,MYC,DPYSL3,PRKACB,JUNB,IER3,RBFOX1,TSPYL1,UNC13A,RBFOX2,PRKCA,SCAMP1,HPCAL4,GABRG2,EID1,PRKAR1B,MTHFD2,FEZ1,RUFY2,DDIT4,MAP1A,TXNIP,SPARCL1,LINC00888,TSPYL4,OSER1,PHYHIPL,GRIN2A,FLRT2,EPB41L1,SERPINH1,JUN,CADM3,HACE1,PRRT2,CADM2,PLK2,FN1,MLLT11,COL1A1,COL1A2,B4GAT1,HNRNPF,PKIA,GABRB2,CDKN1A,BTG2,PIGU,TINAGL1,KCNC2,SLC6A1,JPH4…
gene_set_query	101	ZNF581	187	ARCHS4 Coexpression,54;Enrichr Queries,17;GTEx Coexpression,490	RPL4,RPL5,RPL3,POP7,SERPINE2,RPL34,ALKBH7,ENO2,EPRS,RPL8,PHB2,RRP9,PSMD9,LSM12,PSMD4,MYC,JUNB,IER5,IER3,WDR83OS,DAXX,PIH1D1,RNF126,BIN3,DDX39A,MTHFD2,DDIT3,CLPP,DDIT4,PSME1,TXNIP,RPL28,UBA52,OSER1,MRPL15,DEDD2,BLOC1S4,PPP4C,PRDX4,PRDX1,HMOX1,NR2C2AP,FDFT1,BTF3,PRELID1,JUN,SIVA1,STARD10,MRPL28,EIF1,THAP11,QARS,EIF6,FASN,HNRNPF,FARSA,ITPA,FERMT3,CDKN1A,BTG1,RPLP1,MRPL37,MRPL34,MED18,TMEM187,PQBP1,T…
gene_set_query	102	MAZ	188.4	ARCHS4 Coexpression,84;ENCODE ChIP-seq,2;Enrichr Queries,18;ReMap ChIP-seq,15;GTEx Coexpression,823	SPI1,EHMT2,TMEM91,TSKU,SCAMP4,LSM12,SAMD14,KRTCAP2,ALKBH4,SYNGAP1,CAPNS1,AKT2,AKT1,BBX,PRKACA,PRKACB,GABARAPL2,DAXX,CSNK2A1,DNTTIP1,HPCAL1,FRS2,MYL6,ASPHD1,TFR2,DDIT4,RUFY2,JTB,TXNIP,CDIP1,RABL6,SF1,ZNF276,EXD3,NYAP1,SET,ABCB6,MEPCE,AGAP2,COPS7B,ABCB8,MRPL14,AGAP3,OAZ1,CIAO3,GABARAP,DEDD2,C3,LARP1,PRKAR2B,RNF215,PIP5K1B,RHBDL1,RNU6-850P,HEXIM1,PRRT1,ABCA2,JUN,CREBBP,PRRT2,HACE1,TIPARP,NCAPH2,ABCA…
gene_set_query	103	SIX5	188.6	ARCHS4 Coexpression,166;ENCODE ChIP-seq,68;Enrichr Queries,320;ReMap ChIP-seq,59;GTEx Coexpression,330	MT-ND6,MT-TP,MT-ND4L,MT-ND4,MT-ND5,POP7,MT-TT,POP4,MT-TY,TMEM94,GHITM,MT-ND2,MT-ND3,TMEM91,TSKU,MT-ND1,NDST2,SCAMP4,PSMD9,RABGEF1,NDST1,KRTCAP2,ALKBH4,CAPNS1,PSMD4,AKT1,WDR83OS,HES6,SAP30BP,NGDN,FRS2,SLC5A6,MYL6,SEPT7P2,PSME3,DDIT4,UNC50,JTB,TXNIP,MT-TF,UQCRC2,MT-TM,RABL6,ZNF276,EXD3,ABCB6,RETSAT,MEPCE,CDCA8,COPS7B,ABCB8,AGAP3,ZNF23,CIAO3,GABARAP,DEDD2,CIAO1,C3,PRPSAP1,MRPL20,RDH11,RSU1,RHBDL1,VT…
gene_set_query	104	ZNF883	189.5	ARCHS4 Coexpression,306;GTEx Coexpression,73	MYT1L,PLEKHB1,STMN4,FNBP1L,DPYSL4,DPYSL5,OTUD6B-AS1,FAM110B,STMN1,HABP4,TRIM25,AKT1,KIF21A,PRKACB,ATXN7L3,SOX4,ANKS1B,GABARAPL2,WSB2,FBXO2,SLC6A15,INSYN1,MMD2,ZNF271P,ANK2,MOGS,SCAMP1,HDHD2,PPP1R3F,ASPHD1,FEZ1,RUFY2,KCNQ3,FDX2,CDIP1,LINC00888,TAGLN2,ASF1A,TSPYL4,ASTN1,PFN2,BEX4,NECAB2,BEX3,BEX2,BEX1,MAGED1,FLII,PHYHIPL,HACD3,ARPP19,ADH5,APH1A,FAM171A1,LDHB,EPB41L1,TSPAN7,SYMPK,GPM6B,FDFT1,PHC1,CA…
gene_set_query	105	ATF3	193.7	Literature ChIP-seq,52;ARCHS4 Coexpression,366;ENCODE ChIP-seq,37;Enrichr Queries,263;ReMap ChIP-seq,63;GTEx Coexpression,381	MT-TP,MT-TT,POP4,MT-TY,TSKU,NDST1,MIR3936,ENDOV,ALKBH4,SYNGAP1,CAPNS1,C3AR1,ANKFY1,WDR83OS,SAP30BP,PRKAB2,SECISBP2,ZNF271P,ZNF12,RPL13AP20,MTHFD2,DDIT3,DDIT4,UNC50,JTB,TXNIP,MT-TF,MT-TM,ATF6,EXD3,MEPCE,LYPD1,ZNF22,PLA2G6,CIAO3,DEDD2,RNF215,PIP5K1A,HEXIM1,JUN,JAG1,TIPARP,FUCA1,MTERF4,FN1,NR2F1,LARP6,B4GAT1,FASN,FXYD7,HLA-DRB1,LGMN,GTF2H2C,SNX10,MED15,MED18,SMPD1,OLR1,CHST7,DUSP1,SLC39A13,FOS,EPS15…
gene_set_query	106	PCGF2	195	ARCHS4 Coexpression,103;ReMap ChIP-seq,287	CHIC2,GLDC,TRIL,GMFG,SOX21,MT-ND3,ZFYVE28,SYNGAP1,DPYSL4,DPYSL5,DPYSL3,AP1S1,PIP4K2B,RPL37,DIP2C,RBFOX2,PIH1D1,ARMC8,HPCAL4,HCFC1,BCAN,ASTN1,TTYH3,SLAIN1,FAM171A1,LARP1,SERPINH1,PIP5K1B,PLCG1,RHBDL3,S100A11,LHPP,NKX2-2,PRELID3B,NGFR,WNT10B,CADM4,ARPP21,ABCA3,RAB3IP,NR2F1,LYZ,MEX3D,PRRC2A,NFATC4,MEX3A,VANGL2,GJB6,GIPC1,RNF220,CDK16,LPCAT1,FMN2,RNF157,TRIM9,HEY1,HEY2,RSPO2,NEFL,PHF24,NEFM,AP3S1,FGF…
gene_set_query	107	REST	195.7	Literature ChIP-seq,58;ARCHS4 Coexpression,370;ENCODE ChIP-seq,1;Enrichr Queries,688;ReMap ChIP-seq,30;GTEx Coexpression,27	ITSN2,MT-TP,MT-TT,ITSN1,MT-TY,TESK1,ALKBH7,ALKBH6,TSKU,NDST1,DPYSL4,CAPNS1,DPYSL5,AKT2,BBX,PRKACA,PRKACB,UNC5A,UNC5B,SECISBP2,CACNA2D3,ASPHD1,EWSR1,DDIT3,DDIT4,JTB,TXNIP,MT-TF,MT-TM,SF1,SLBP,SET,MEPCE,ZNF23,ZC3HAV1,PLA2G6,CIAO3,DEDD2,CIAO1,EPB41L1,EPB41L3,PIP5K1A,RDH13,PRELID3B,HEXIM1,JAG2,CREBBP,JUN,JAG1,TIPARP,NEBL,NCAPH2,FN1,PBX3,NR2F1,L1CAM,B4GAT1,LAS1L,FASN,PRXL2B,SFXN4,LGMN,KCNC1,KCNC2,KCNC…
gene_set_query	108	JUND	197	Literature ChIP-seq,124;ARCHS4 Coexpression,332;ENCODE ChIP-seq,27;Enrichr Queries,8;ReMap ChIP-seq,96;GTEx Coexpression,595	SPI1,POP7,POP4,NDST2,NDST1,SYNGAP1,CAPNS1,FAM110B,PRKAB2,SAP30BP,SECISBP2,ZNF271P,FRS3,EWSR1,DDIT3,DDIT4,UNC50,JTB,TXNIP,ATF5,ATF6,SF1,SLBP,EXD3,SAR1A,MEPCE,CDCA7,LYPD1,CDCA8,ZNF23,ZC3HAV1,PLA2G6,CIAO3,DEDD2,CIAO1,PRPSAP1,RNF215,EPB41L2,RDH10,PIP5K1A,RDH13,HEXIM1,JUN,CREBBP,JAG1,CCZ1B,NEBL,NCAPH2,FUCA1,FUCA2,FN1,EIF2AK4,PPFIBP1,FASN,PKIA,SFXN5,GTF2H2C,KCNC1,MED15,MED18,TSPO,SULT1C4,RING1,DUSP1,KI…
gene_set_query	109	FIZ1	199	ARCHS4 Coexpression,156;Enrichr Queries,372;GTEx Coexpression,69	EHMT2,EPRS,ELK1,SCAMP5,SAMD14,SYNGAP1,CAPNS1,AKT2,AKT1,AP1S1,PRKACA,JUNB,IER2,UNC5A,WSB2,HDHD2,FRS3,HCFC1,GPR162,RNF126,ASPHD1,PRKD3,DDIT4,FDX2,CDIP1,TXNIP,ATF5,RPL28,RABL6,SF1,TTYH3,SRCAP,CTBP1,MEPCE,AGAP2,AGAP3,CIAO3,RNF215,RRS1,HMOX1,GATD3A,RHBDL1,PRRT1,HEXIM1,JUN,SETD1A,ZNF32,TMEM198,PRRC2A,HNRNPL,UCK1,FASN,GIPC1,DUS1L,RNF220,CDKN1A,BTG2,PIGU,JPH4,TRIM8,PANX2,JPH3,TUBA1A,NELFB,APC2,BRD2,UPF1,…
gene_set_query	110	GTF2B	199.8	ARCHS4 Coexpression,274;ENCODE ChIP-seq,48;ReMap ChIP-seq,37;GTEx Coexpression,440	MT-ND6,MT-TP,MT-ND4L,CHIC2,MT-ND4,SPI1,MT-ND5,POP7,MT-TT,GMFG,POP4,MT-TY,MT-ND2,MT-ND3,MT-ND1,ATP5IF1,NDST2,NDST1,NSDHL,PSMD7,SYNGAP1,CAPNS1,MPRIP,EBLN3P,BBX,AKT1,PRKACA,HES6,SAP30BP,STARD7,DNTTIP1,RNASE6,FRS2,ZNF271P,HDHD2,SLC5A6,EID1,MYL6,SEPT7P2,MTHFD2,TFR2,DDIT3,DDIT4,TMEM126A,JTB,TBPL1,MPPE1,MT-TF,MT-TM,ATF6,SF1,NCBP2-AS2,SLBP,SET,ZNF273,ABCB6,ABCB7,MEPCE,FPR1,AGAP2,COPS7B,ZC3HAV1,MRPL15,HAC…
gene_set_query	111	THAP11	200	Literature ChIP-seq,63;ARCHS4 Coexpression,239;Enrichr Queries,33;ReMap ChIP-seq,166;GTEx Coexpression,499	POP7,GMFG,ITSN1,ARAF,ZFYVE28,ENDOV,KRTCAP2,PSMD7,DPYSL5,DAXX,PRKAB2,DNTTIP1,EML6,DDX39A,TFR2,MTHFD2,EWSR1,DDIT3,DDIT4,PSME1,JTB,TXNIP,ORAI1,TBPL1,LETMD1,ATF5,NCBP2-AS2,SF1,ZNF276,SLBP,SET,RETSAT,FLII,MEPCE,CDCA8,COPS7B,ABCB8,AGAP3,OAZ1,MRPL10,TEX29,GABARAP,DEDD2,MRPL20,PRKAR2B,PIP5K1A,RDH13,RSU1,RHBDL1,VTI1B,HEXIM1,JUN,MRPL28,EIF1,EIF6,FASN,PSMG1,SFXN5,LGMN,FERMT3,PIGU,ARF1,CTCF,MRPL37,OSBPL11,MR…
gene_set_query	112	SOX10	200.3	ARCHS4 Coexpression,114;Enrichr Queries,89;ReMap ChIP-seq,283;GTEx Coexpression,315	TRIO,SERPINE2,TRIL,TMEM94,ENO2,TSKU,GPR173,MPRIP,MYC,STMN1,IER5,JUNB,SAP30BP,IAH1,MIR6071,UNC5B,PRKCE,PRKCA,FRS2,ARMC8,BCAN,BIN3,DAAM2,FEZ1,DDIT4,TXNIP,SPARCL1,FAHD2CP,RNF122,OSER1,TTYH3,TTYH2,TTYH1,WDR61,AGAP3,CYB5R2,UGT8,ABR,RDH11,EPB41L2,PRDX1,SERPINH1,PLCG1,LHPP,FDFT1,VTI1B,NGFR,ABCA2,GPR17,RPL41,JUN,CADM4,JAG1,FZD7,RDX,FN1,NR2F1,IRF2BP2,PA2G4,L1CAM,GPR137B,MRPL22,PRRC2A,COL1A1,FA2H,PPFIBP1,C…
gene_set_query	113	USF2	200.8	ARCHS4 Coexpression,825;ENCODE ChIP-seq,8;Enrichr Queries,41;ReMap ChIP-seq,75;GTEx Coexpression,55	MT-ND6,MT-TP,MT-ND4L,MT-ND4,CHIC2,MT-ND5,POP7,SPI1,MT-TT,EHMT2,TMEM94,MT-TY,MT-ND2,ALKBH7,MT-ND3,MT-ND1,SCAMP5,SCAMP4,NDST1,PSMD9,ENDOV,KRTCAP2,SYNGAP1,CAPNS1,AKT1,PRKACA,GABARAPL2,HES6,DAXX,STARD7,INSYN1,RNASE1,SLC5A6,MYL5,DDX39A,DDX39B,ASPHD1,DDIT3,PSME3,DDIT4,PSME1,TMEM126A,CDIP1,ORAI1,JTB,PSME2,TXNIP,MT-TF,MT-TM,CFAP97,RABL6,SF1,SET,TTYH3,NYAP1,RETSAT,ABCB6,TTYH1,MEPCE,LYPD1,AGAP2,SDR39U1,ABC…
gene_set_query	114	ATF4	204.3	ARCHS4 Coexpression,221;Enrichr Queries,3;ReMap ChIP-seq,222;GTEx Coexpression,371	CYFIP2,RPL4,NCKAP1,RPL5,RPL3,RPL31,SERPINE1,HNRNPU,ENO1,GHITM,TPGS1,EPRS,RPL8,RPL9,RPL6,RPL7,ATP5IF1,EPB41L4A-AS1,MYC,AKT1,RPL35,JUNB,IER2,IER3,GABARAPL2,CSNK2A1,WSB2,SECISBP2,SERPINF1,RPL23,RPL22,AFAP1,HCFC1,MYL6,MTHFD2,DDIT3,DDIT4,TXNIP,RPL26,LETMD1,ATF6,RPL28,ASF1B,SF1,OSER1,SET,MID1IP1-AS1,MEPCE,ZNF22,MRPL14,ZNF23,PRKCZ,OAZ1,ADH5,GABARAP,BLOC1S4,NCSTN,LDHA,LARP1,RAD21,PRDX1,FLRT1,SERPINH1,HMO…
gene_set_query	115	FOSL2	204.4	ARCHS4 Coexpression,513;ENCODE ChIP-seq,62;Enrichr Queries,202;ReMap ChIP-seq,115;GTEx Coexpression,130	SPI1,EHMT2,POP4,TMEM94,TMEM91,TSKU,SCAMP5,ATP5IF1,NDST1,PSMD9,MIR3936,ENDOV,KRTCAP2,CAPNS1,OTUD6B-AS1,SAP30BP,HPCAL1,FRS3,MYL6,EWSR1,DDIT3,PSME3,DDIT4,CDIP1,JTB,TXNIP,UQCRC2,ATF6,RABL6,ZNF276,EXD3,TTYH3,ABCB6,FLII,MEPCE,LYPD1,COPS7B,ABCB8,ABCB9,PLA2G6,CIAO3,GABARAP,DEDD2,PRPSAP1,C3,PIP5K1A,HEXIM1,CTC1,LYN,JUN,JAG1,PRRT2,TIPARP,CADM2,NEBL,MTERF4,FN1,MRPL27,COL1A1,MRPL30,B4GAT1,EIF6,LAS1L,RNF220,RP…
gene_set_query	116	NFYB	204.8	ARCHS4 Coexpression,341;ENCODE ChIP-seq,54;Enrichr Queries,233;ReMap ChIP-seq,69;GTEx Coexpression,327	MT-ND6,MT-TP,MT-ND4L,MT-ND4,CHIC2,MT-ND5,MT-TT,GMFG,ARAF,MT-TY,TMEM94,MT-ND2,RBPJ,MT-ND3,MT-ND1,ATP5IF1,NDST2,RABGEF1,SYNGAP1,PSMD7,PSMD4,CAPNS1,DPYSL3,FGFR1OP2,C3AR1,EBLN3P,PRKACA,WDR83OS,HES6,STARD7,ZNF271P,HPCAL4,EID1,SEPT7P2,DDX39B,MTHFD2,DDIT3,PSME3,DDIT4,RFX5,TMEM126A,PSME1,JTB,TXNIP,PSME2,ORAI1,TBPL1,MT-TF,MT-TM,LETMD1,SF1,ZNF276,SLBP,SET,ZNF273,ABCB6,RETSAT,CDCA8,ABCB8,ZNF22,PLA2G6,C3,RDH…
gene_set_query	117	EGR1	206	Literature ChIP-seq,8;ARCHS4 Coexpression,797;ENCODE ChIP-seq,24;Enrichr Queries,61;ReMap ChIP-seq,34;GTEx Coexpression,312	POP7,SPI1,GMFG,ITSN1,TESK1,ALKBH7,ALKBH6,TSKU,NDST2,SYNGAP1,ALKBH4,CAPNS1,DPYSL4,SCP2,DPYSL5,AKT2,FAM110B,DPYSL3,AKT1,ANKFY1,PRKACA,TSTD1,UNC5A,UNC5B,SECISBP2,CACNA2D3,FRS2,ZNF271P,FRS3,TFR2,MTHFD2,DDIT3,FEZ1,DDIT4,FEZ2,TMEM126A,JTB,TXNIP,ORAI1,SF1,EXD3,SET,SAR1A,MEPCE,PDGFB,ZNF22,ZNF23,ZC3HAV1,ZNF24,CIAO3,DEDD2,CIAO1,PRPSAP1,LARP1,RNF215,EPB41L1,EPB41L2,RDH10,RDH13,PRELID3B,HEXIM1,JAG2,GSTM4,JUN…
gene_set_query	118	MECP2	209.3	ARCHS4 Coexpression,76;Enrichr Queries,258;GTEx Coexpression,294	NCKAP1,TRIO,ARPC5L,HNRNPU,EPRS,GPR173,SYNGAP1,MPRIP,MYC,DPYSL3,AKT1,DIP2C,PRKACA,JUNB,RBFOX2,PRKCE,PRKCA,GTPBP1,HCFC1,SEPT7P2,DDIT4,TXNIP,VPS25,SF1,SRCAP,MRPL15,ABR,PPP3R1,PRDX4,PRDX1,PLCG1,FDFT1,CTC1,ABCA2,CREBBP,JUN,PHC1,PRRT2,L1CAM,PRRC2A,SQLE,EIF6,FASN,EZH1,EZH2,PHF2,CDKN1A,BTG2,KCNC3,ADK,MRPL37,MED15,TRIM3,TEAD1,GARNL3,UPF1,LYPLA1,TPI1,ACTL6A,FOS,DUSP8,RBSN,SIRT1,DYNLL2,TTC28-AS1,ZEB2,PSMA3,…
gene_set_query	119	YY1	209.8	Literature ChIP-seq,27;ARCHS4 Coexpression,362;ENCODE ChIP-seq,12;Enrichr Queries,28;ReMap ChIP-seq,9;GTEx Coexpression,821	ITSN2,MT-TP,POP7,MT-TT,MT-TY,SYNGAP1,ALKBH4,SCP2,AKT2,AKT1,ANKFY1,BBX,PRKACA,PRKAB2,SAP30BP,ZNF271P,EWSR1,DDIT4,TMEM126A,JTB,TXNIP,MT-TF,MT-TM,RABL6,SF1,SET,PLA2G6,CIAO3,CIAO1,PRPSAP1,LARP1,RDH11,RNF215,PIP5K1A,HEXIM1,CREBBP,JUN,NCAPH2,MTERF4,QARS,PRXL2A,FASN,PRXL2B,SFXN5,KCNC3,PRKAG2,OSBPL11,MED15,MED18,MED12,MED13,DUSP3,RING1,DUSP1,KIAA1143,FOS,EPS15L1,MED27,SLC39A14,MED29,PHF20L1,MED24,PXDN,AG…
gene_set_query	120	SP9	210	ARCHS4 Coexpression,313;GTEx Coexpression,107	MYT1L,STMN4,ICAM5,FNBP1L,SOX21,SOGA1,TPGS2,SYNPR,DPYSL4,DPYSL5,DPF1,FAM110B,DPYSL3,STMN1,HABP4,TUNAR,AP1S1,SOX6,SOX4,ANKS1B,PRKCG,RBFOX2,PRKCB,HSD11B1L,EID1,SHTN1,FEZ1,ADGRB1,RUFY2,KCNQ3,ZNF711,TAGLN3,CTXN1,NGEF,ASTN1,PFN2,BEX4,NECAB2,KIAA1211L,BEX2,NYAP1,PDE1B,MAGED1,PDE1A,ATXN7L3B,SLAIN1,ARPP19,PCDH17,FAM171A1,PPP3R1,EPB41L1,ZNF704,TSPAN7,ST8SIA5,B4GALNT1,WNT10B,ARPP21,CADM2,ST8SIA3,DCLK2,PNMA8…
gene_set_query	121	IRF3	210.2	ARCHS4 Coexpression,676;ENCODE ChIP-seq,39;Enrichr Queries,53;ReMap ChIP-seq,11;GTEx Coexpression,272	SPI1,GMFG,ITSN1,ARAF,TMEM94,ALKBH7,ALKBH6,TSKU,ATP5IF1,NSDHL,SYNGAP1,PSMD4,CAPNS1,MPRIP,OTUD6B-AS1,BBX,AKT1,PRKACA,STARD7,NGDN,ZFYVE21,ZNF12,DDX39A,DDX39B,MTHFD2,EWSR1,DDIT3,DDIT4,RFX5,PSME1,TMEM126A,JTB,TXNIP,PSME2,LETMD1,SF1,ZNF276,ZNF273,FLII,AGAP2,CDCA8,COPS7B,ABCB8,ABCB9,PLA2G6,OAZ1,GABARAP,DEDD2,C3,RNF215,RDH11,PIP5K1A,CTC1,HEXIM1,PRRT1,JUN,TMA7,FN1,PBX3,MRPL28,EIF1,ABTB1,PPFIBP1,LAS1L,FASN…
gene_set_query	122	CREB3	210.5	ARCHS4 Coexpression,68;Enrichr Queries,12;ReMap ChIP-seq,220;GTEx Coexpression,542	VPS29,SPI1,POP7,MAML2,SERPINE1,TESK1,HNRNPU,ENO1,GHITM,TPGS1,EPRS,ZFYVE28,ALCAM,PSMD4,ZMIZ1,MYC,CDK20,BBX,RPL37,JUNB,IER5,IER2,IER3,WDR83OS,GABARAPL1,IAH1,MAP1S,PRKCB,SERPINF1,WDR74,HPCAL1,RNASE1,HCFC1,EID1,MYL6,DDIT3,DDIT4,TXNIP,ATF5,VPS25,CFB,OSER1,SET,MEPCE,MID1IP1-AS1,RPN1,FPR1,FPR3,ABCB8,ZC3HAV1,MRPL15,AGAP3,PLA2G6,GABARAP,ANAPC11,BLOC1S4,LDHA,PRDX5,PPP4C,PRDX4,PRKAR2B,S100A16,SERPINH1,S100A…
gene_set_query	123	CREB1	214	Literature ChIP-seq,5;ARCHS4 Coexpression,282;ENCODE ChIP-seq,36;Enrichr Queries,469;ReMap ChIP-seq,12;GTEx Coexpression,480	MT-TP,MT-TT,POP4,MT-TY,TESK1,ENDOV,CAPNS1,AKT2,BBX,AKT1,PRKACA,PRKACB,SAP30BP,PRKAB2,SECISBP2,ASPHD1,DDIT3,DDIT4,UNC50,TMEM126A,JTB,TXNIP,MT-TF,MT-TM,ATF6,RABL6,SF1,SAR1A,MEPCE,CDCA8,ZNF23,PLA2G6,CIAO3,DEDD2,CIAO1,HEXIM1,CREBBP,JUN,NCAPH2,FN1,B4GAT1,LAS1L,QARS,FASN,KCNC3,OSBPL11,MED18,MED13,SMPD4,NEFM,ENOPH1,NEFH,JAK1,APC2,DUSP3,RING1,DUSP1,KIAA1143,SLC39A13,FOS,MED27,DUSP8,MED29,TTC28-AS1,PHF20L…
gene_set_query	124	MYC	214.3	Literature ChIP-seq,2;ARCHS4 Coexpression,635;ENCODE ChIP-seq,3;Enrichr Queries,29;ReMap ChIP-seq,4;GTEx Coexpression,613	POP7,SPI1,POP4,GMFG,TSKU,NDST2,ALKBH4,SYNGAP1,CAPNS1,AKT2,FGFR1OP2,C3AR1,EBLN3P,AKT1,BBX,ANKFY1,PRKAB2,SAP30BP,UNC5B,SECISBP2,FRS2,ZNF271P,MTHFD2,EWSR1,TFR2,DDIT3,DDIT4,UNC50,TMEM126A,JTB,TXNIP,MPPE1,ATF5,ATF6,RABL6,SF1,SLBP,EXD3,SET,SAR1A,MEPCE,CDCA7,HMGB1P10,CDCA8,ZNF22,ZNF23,ZC3HAV1,PLA2G6,CIAO3,DEDD2,CIAO1,PRPSAP1,LARP1,RDH11,RDH10,PIP5K1A,RDH13,PRELID3B,HEXIM1,GSTM4,JAG2,JUN,CREBBP,JAG1,CCZ1…
gene_set_query	125	RORB	214.3	ARCHS4 Coexpression,42;Enrichr Queries,549;GTEx Coexpression,52	SERPINE2,MYT1L,ABAT,ENO2,SLC4A4,SCAMP5,KIAA1109,ALCAM,DPYSL3,ANKS1B,UNC13C,RBFOX1,UNC13A,WSB2,PRKCB,HPCAL4,GABRG2,PRKAR1B,MAP1A,CDIP1,SPARCL1,ASTN1,NYAP1,PHYHIPL,ABR,GRIN2A,FLRT2,EPB41L1,RHBDL3,JUN,CADM3,PRRT2,CADM2,PLK2,NR2F1,FXYD7,SERPINI1,SFXN5,GABRB3,GABRB2,CDKN1A,NRSN1,TINAGL1,KCNC2,NCAN,FMN2,SLC6A1,TMEM47,JPH4,TRIM9,JPH3,HEY2,PHF24,TIMP3,DLGAP1,ZNF365,ANXA1,NR2F1-AS1,FOS,CIT,ZEB2,MMP16,PXDN…
gene_set_query	126	NCOA1	215	ARCHS4 Coexpression,176;Enrichr Queries,415;ReMap ChIP-seq,169;GTEx Coexpression,100	MT-ND6,MT-TP,MT-ND4L,MT-ND4,MT-ND5,MT-TT,ITSN1,MT-TY,MT-ND2,MT-ND3,TSKU,MT-ND1,PSMD6,KRTCAP2,KIAA1109,SYNGAP1,BBX,GABARAPL2,RBFOX1,TSTD1,MYL6,TFR2,DDIT4,TXNIP,SPARCL1,MT-TF,MT-TM,ATF6,NYAP1,MTMR3,AGAP2,ZC3HAV1,PLA2G6,DEDD2,C3,EPB41L1,HEXIM1,LYN,CREBBP,JUN,FYB1,CADM2,TIPARP,FUCA2,TMA7,SNF8,MLLT11,ABTB1,EIF6,FXYD7,PIGU,MRPL37,JPH4,TRMT112,GLT1D1,MED13,NELFB,IKBKG,JAK1,ACTL6B,RIPK2,PGAM1,FOS,MED29,M…
gene_set_query	127	PREB	215.3	ARCHS4 Coexpression,83;Enrichr Queries,9;GTEx Coexpression,554	RPL3,POP7,ARAF,HNRNPU,ENO1,EPRS,RPL8,PHB2,DCAF6,RRP9,KIAA1109,PSMD4,MYC,RPL35,JUNB,PHKA1,WDR77,SLC5A6,RNF123,RNF126,CLPP,PSME3,DDIT4,TXNIP,ORAI1,JTB,RPN2,FLII,RPN1,MRPL14,MRPL15,LDHA,PRDX4,PPP4C,PRKAR2A,PRDX1,SERPINH1,GATD3A,S100A10,JUN,PRELID1,MRPL28,EIF1,EIF6,FASN,SFXN4,DUS1L,FARSA,ARF4,CDKN1A,ARF1,PIGU,ARPC1B,MRPL37,OSBPL11,TUBA1B,TRIM4,MTG2,FASTK,SPIN1,NELFB,UPF1,TPI1,SSR4,PGAM1,SSR3,ANXA5,WD…
gene_set_query	128	ZHX3	218.3	ARCHS4 Coexpression,64;Enrichr Queries,313;GTEx Coexpression,278	NCKAP1,TRIO,SERPINE2,ITSN1,ADARB1,NDST1,MPRIP,ZMIZ1,DPYSL3,CREB3L2,SBDSP1,DIP2C,WLS,RBFOX1,RBFOX2,PRKCE,ZFYVE21,FRS2,PRKCA,ARMC1,EID1,DAAM2,DDIT4,MAP1A,SPARCL1,PSME2,TXNIP,OSER1,ADH5,FAM171A1,ABR,EPB41L1,PLCG1,ABCA2,JUN,CADM3,PLK2,H3F3A,FN1,EHD2,FERMT2,PYGB,MOCS2,CDKN1A,BTG2,PIGU,STON1,FMN2,TMEM47,FGD5-AS1,CSRP1,TIMP3,TEAD1,BRD3,LYPLA2,GRAMD2B,GPR37,EMP1,FOS,RBSN,VAMP8,BACE1,ZEB2,GPRC5B,ZEB1,MRAS…
gene_set_query	129	MTERF2	224	ARCHS4 Coexpression,212;GTEx Coexpression,236	CHIC2,EIF4A3,DCAF8,THUMPD1,GBA2,PNN,CAPNS1,TRIM28,AKT2,LUC7L,TRIM25,AKT1,CEP95,CCNL2,ATXN7L3,ZNF436-AS1,RBFOX2,TSPYL1,ACTN1,CIRBP,MOGS,EBF4,ACTN4,PYURF,PPA2,WDR82,TAGLN2,NEIL1,PFN1,RPL28,SF1,PFN2,BEX4,ANAPC13,EXD3,BEX2,BEX1,FLII,RNPC3,ZBTB4,APH1A,MYO6,SYMPK,TSPAN3,PATZ1,ARGLU1,VASP,BBS1,NSUN5P1,LINC01089,WDR59,PMM1,INTS1,RCC2,MTERF4,MICAL3,UPF3A,PRRC2A,MLLT11,HNRNPL,EHD1,ECHDC2,CALR,PAM,CALM2,SPA…
gene_set_query	130	ZNF512B	224.3	ARCHS4 Coexpression,260;Enrichr Queries,171;GTEx Coexpression,242	DCAF8,EPRS,SCAMP4,NDST1,ENDOV,MPRIP,ZMIZ1,AKT2,MYC,LUC7L,AKT1,AP1S1,JUNB,CDK5RAP3,WDR73,HCFC1,DDIT4,TXNIP,SF1,OSER1,TTYH3,SRCAP,PDGFB,ABCB8,FAM160B2,LARP1,SERPINH1,PLCG1,S100A10,ABCA2,NSUN5P1,CREBBP,JUN,WDR59,PHC1,MTERF4,SETD1A,PRRC2A,COL1A1,HNRNPL,PRXL2A,FASN,GIPC1,DUS1L,LINC00665,CDK16,CDKN1A,PIGU,KCNC3,LITAF,LFNG,SMPD4,FASTK,NELFB,UPF1,RING1,EXOC7,IFNGR2,FOS,DYNLL2,DDB1,SLC7A5,INF2,KIFC2,KIFC1…
gene_set_query	131	CEBPB	224.5	Literature ChIP-seq,18;ARCHS4 Coexpression,596;ENCODE ChIP-seq,43;Enrichr Queries,31;ReMap ChIP-seq,151;GTEx Coexpression,508	SPI1,POP7,ITSN1,TESK1,TSKU,MIR3936,ALKBH4,AKT2,C3AR1,BBX,SAP30BP,TSTD1,SECISBP2,FRS2,MTHFD2,DDIT3,DDIT4,UNC50,TMEM126A,TXNIP,ATF6,OPTN,SF1,SET,CDCA7,ZC3HAV1,RDH11,EPB41L2,HEXIM1,JUN,JAG1,TIPARP,NCAPH2,FUCA1,FN1,PPFIBP1,PRXL2A,SFXN4,PKIG,SNX12,SNX10,MED18,GLT1D1,ATIC,NHSL1,TSPO,JAK1,APC2,RING1,DUSP1,FOS,GMIP,DUSP8,SLC39A14,MED29,SLC7A5,MMP14,MED24,PLSCR3,MED20,PXDN,RAPGEF1,HCST,CRYAB,CHST2,SZRD1,E…
gene_set_query	132	REPIN1	225.7	ARCHS4 Coexpression,286;Enrichr Queries,21;GTEx Coexpression,370	HNRNPU,ENO1,EPRS,RPL8,ATP5IF1,ALCAM,CAPNS1,ZMIZ1,MYC,AKT1,PRKACA,JUNB,IER5,IER2,IER3,HES6,STARD7,PHKA1,HCFC1,DDIT4,JTB,TXNIP,UQCRC2,RABL6,SF1,SET,SRCAP,CTBP1,VPS26A,LDHB,LDHA,LARP1,GATD3A,PLCG1,FDFT1,S100A10,JUN,PHC2,SETD1A,MRPL27,FN1,IRF2BP2,EIF1,PRRC2A,HNRNPL,FASN,GIPC1,SFXN4,DUS1L,CDKN1A,BTG2,PIGU,BTG1,TINAGL1,ECSIT,MRPL34,MRPL35,LITAF,TUBA1B,TUBA1A,TMEM43,FASTK,TSPO,NELFB,BRD2,UPF1,TPI1,SLC2A…
gene_set_query	133	NPAS1	226.7	ARCHS4 Coexpression,126;Enrichr Queries,351;GTEx Coexpression,203	POP7,SERPINE2,WIPF2,SERPINE1,ENO2,RPL8,SOX21,PHB2,DPYSL4,MYC,AP1S1,RPL35,JUNB,HES6,UNC5A,UNC5B,CACNA2D3,HCFC1,BCAN,RNF126,PRKAR1B,MAP1A,DDIT4,TXNIP,NGEF,TSPYL4,RABL6,OSER1,AGAP3,SERPINH1,GATD3A,RHBDL3,NGFR,MYH7B,JUN,PRELID1,ICMT,NCAPH2,NR2F1,MRPL28,MRPL23,PRRC2A,COL1A1,FIBP,PPP5C,TOLLIP,FASN,GIPC1,TRIP6,FXYD7,DUS1L,FARSA,CDK16,CDKN1A,BTG2,TINAGL1,KCNC2,JPH3,C1QTNF1,PHF24,NEFL,NELFB,EMD,PGAM1,FOS,…
gene_set_query	134	HSF4	230.3	ARCHS4 Coexpression,38;Enrichr Queries,453;GTEx Coexpression,200	MT-ND4,TMEM94,DCAF8,ENO2,ENDOV,AKT2,MYC,LUC7L,AKT1,PRKACA,JUNB,CDK5RAP3,IER3,HES6,NISCH,PRKAR1B,PSME3,DDIT3,DDIT4,TXNIP,RABL6,EXD3,CTBP1,PDGFB,AGAP3,PLA2G6,FAM160B2,ABR,HMOX1,PLCG1,ABCA2,NSUN5P1,JUN,WDR59,PHC1,PRRT2,DMPK,MTERF4,FN1,NFATC4,PRRC2A,COL1A1,FA2H,ABTB1,CPEB1,PLCH2,DUS1L,LINC00665,PHF2,CDKN1A,TINAGL1,KCNC3,LFNG,SMPD4,C1QTNF1,FASTK,RING1,SLC2A11,EXOC7,ITPK1,FOS,DUSP8,TTC28-AS1,TMEM175,SL…
gene_set_query	135	ZNF326	231	ARCHS4 Coexpression,367;Enrichr Queries,93;GTEx Coexpression,233	HNRNPU,STMN4,SMC3,EPRS,SMC2,NDST1,LSM12,CAPNS1,DPYSL5,MYC,STMN1,LUC7L,AKT1,AP1S1,CEP95,RPL37,DIP2B,PRKACA,FRS2,ASPHD1,EWSR1,FEZ1,RUFY2,DDIT4,TXNIP,ASTN2,FAHD2CP,TTYH2,FLII,RPN1,SLAIN1,ZNF24,OAZ1,FAM221A,UGT8,MYO6,LHPP,NKX2-2,ABCA2,JUN,PHC2,CADM4,UPF3A,HNRNPL,EHD1,FA2H,HNRNPM,HNRNPK,EIF6,FASN,HNRNPF,GIPC1,EZH2,CDKN1A,PIGU,TINAGL1,CLTC,CLTB,FGD5-AS1,UBL3,KIAA1147,FASTK,ANXA6,TSPO,NELFB,ENOPH1,UPF1,…
gene_set_query	136	SCRT2	231	ARCHS4 Coexpression,132;Enrichr Queries,449;GTEx Coexpression,112	CPNE9,CNTFR,CCNI,MYT1L,STMN2,STMN4,ENO2,FNBP1L,SOGA1,SCAMP5,ZFYVE28,GPR173,SAMD14,ZNF608,DPYSL4,DPYSL5,ZMIZ1,PEG10,DPYSL3,DPF1,CKMT1B,KIF21A,SOX9,KIF21B,BSN,SOX4,SRRM3,SRRM4,RBFOX1,ATP6V1G2,UNC13A,RBFOX2,UNC5A,RBFOX3,HPCAL1,ANK3,MAPK8IP2,MAPK8IP3,FNDC5,GPR162,STX1B,BCAN,FEZ1,KCNQ2,ADGRB1,TAGLN3,CTXN1,SPTBN4,GPM6A,NRN1,NYAP1,EPHA10,IGSF3,STXBP1,PRKCZ,KALRN,PCDH17,NKAIN1,SYNGR1,PCBP4,EPB41L1,B4GALN…
gene_set_query	137	MSANTD4	231.5	ARCHS4 Coexpression,149;GTEx Coexpression,314	SLC35B4,RNASEH1-AS1,GMFG,CISD1,PHAX,STMN4,ENO2,FNBP1L,NUDT3,UBE2L3,CAPNS1,OTUD6B-AS1,DPYSL5,STMN1,TUNAR,KIF21A,GABARAPL2,RBFOX2,WSB2,ZNF271P,ANK2,ARMC8,HDHD2,SCAMP1,HLA-E,ARMC1,PPP1R3F,EID1,FEZ1,CRYZL1,FDX2,LINC00888,TAGLN2,TAGLN3,PFN1,RPL28,ASF1A,TSPYL4,PFN2,PRR13,BEX4,BEX2,BEX1,MAGED1,PHYHIPL,CD99L2,ATXN7L3B,HACD3,GSPT2,OAZ1,APH1A,DPH3,TSPAN7,TSPAN3,GPM6B,S100A11,NKX2-2,VASP,ZNF32,PNMA8A,NBEAL2…
gene_set_query	138	JDP2	233.7	ARCHS4 Coexpression,296;Enrichr Queries,86;GTEx Coexpression,319	IFITM3,CYFIP1,CHIC2,IFITM2,SPI1,SPARC,SERPINE2,GMFG,SERPINE1,IFIT2,KIAA0930,MT2A,MYC,FTH1,C3AR1,LONP1,TRIM25,PXDC1,VSIG4,SYNPO,TRIM21,JUNB,IER5,TNS3,TRIM22,SOX4,IER3,TNS1,CMKLR1,ATP6V0E1,UNC5B,ZNF281,ACTN1,RNASE6,AP1B1,MTHFD2,DDIT3,DDIT4,NINJ1,TXNIP,TAGLN2,HECA,TRIB3,EZR,TRIB1,PLPP3,TMEM185B,IGSF6,SDC4,EPAS1,PDGFB,FPR1,ZC3HAV1,C3,RRAS,SERPINH1,CHST15,HMOX1,CHST14,APOE,GATD3A,CD14,SULT1A3,S100A11,…
gene_set_query	139	ZNF395	235.7	ARCHS4 Coexpression,350;Enrichr Queries,109;GTEx Coexpression,248	RPL5,RPL30,RPL3,SERPINE2,RPL34,SERPINE1,ENO1,RPL8,ENO2,PHB2,RPL9,RPL6,RPL7,PCMT1,OTUD6B-AS1,ZMIZ1,MYC,NAMPT,RPL35,AKT1,PRSS3,RPL39,JUNB,IER3,RPL21,RPL23,RPL22,ZNF12,FRS3,WDR82,DDIT4,RPL24,TXNIP,LINC00888,RPL26,RPL28,SF1,OSER1,MRPL15,LDHB,LDHA,PRDX1,HMOX1,GATD3A,S100A10,BTF3,RPL41,JUN,JAG1,TIPARP,FN1,IRF2BP2,MRPL28,NFATC4,COL1A1,HNRNPL,CPEB1,COL1A2,TRIP6,CDKN1A,BTG2,PIGU,BTG1,TINAGL1,RPLP1,PYGL,RN…
gene_set_query	140	TEAD2	236	ARCHS4 Coexpression,242;Enrichr Queries,100;ReMap ChIP-seq,255;GTEx Coexpression,347	CYFIP2,MAML2,SERPINE2,GLDC,WIPF2,EHMT2,SERPINE1,TMEM94,FNBP1L,NDST1,SYNGAP1,ZMIZ1,MYC,DPYSL3,CREB3L2,STMN1,AKT1,AP1S1,DIP2B,PRKACB,JUNB,IER2,IER3,STARD7,MAP1S,PIH1D1,SERPINF1,RPL22,HPCAL1,AFAP1,CLPX,HCFC1,EID1,MYL6,DDIT3,SARNP,DDIT4,TYRO3,ANOS1,TXNIP,MPPE1,ZNF276,SET,TTYH3,MID1IP1-AS1,FPR1,CDCA7,CDCA8,FPR3,ADH5,BLOC1S4,CYB5R2,LARP1,BLOC1S2,SERPINH1,GATD3A,PLCG1,NR2C2AP,PRELID3B,S100A10,BTF3,NAA50…
gene_set_query	141	PATZ1	236.3	ARCHS4 Coexpression,74;Enrichr Queries,172;GTEx Coexpression,463	RPL4,CNTFR,RPL30,FRMPD3,EHMT2,ARPC5L,HNRNPU,EPRS,RPL8,SOX21,DCAF7,RPL6,SYNGAP1,DPYSL4,ZMIZ1,DPYSL5,AKT2,MYC,STMN1,DPYSL3,LUC7L,AKT1,CEP95,PIP4K2B,JUNB,CDK5RAP3,IER2,WDR73,HCFC1,WDR82,DDIT4,TXNIP,RPL26,LETMD1,SF1,SRCAP,MEPCE,VPS26A,PLA2G6,RNPC3,LARP1,GATD3A,PLCG1,HEXIM1,NSUN5P1,JUN,WDR59,JAG1,PHC1,FZD7,MTERF4,SETD1A,H3F3A,IRF2BP2,MEX3D,PRRC2A,HNRNPL,MEX3A,VANGL2,HNRNPK,FASN,CDKN1A,BTG2,PIGU,CDKN1B…
gene_set_query	142	FOXG1	240	ARCHS4 Coexpression,330;Enrichr Queries,370;GTEx Coexpression,20	CNTFR,MYT1L,WIPF3,STMN2,ABAT,FNBP1L,ALCAM,DPYSL4,DPYSL5,MYC,DPYSL3,FAM110B,STMN1,AP1S1,ANKS1B,PRKCG,RBFOX1,RBFOX2,WSB2,PRKCB,CACNA2D3,HPCAL4,BCAN,PRKAR1B,FEZ1,MAP1A,DDIT4,RUFY2,CDIP1,NGEF,ASTN1,OSER1,NYAP1,TTYH1,ARPP19,ABR,PPP3R1,FLRT2,EPB41L1,WNT10B,JUN,JAG1,CADM2,PLK2,NR2F1,MLLT11,MEX3A,H2AFY2,FXYD7,SFXN5,GABRB3,NRSN1,TINAGL1,YJEFN3,NCAN,FMN2,SLC6A1,C1QTNF4,JPH4,TRIM9,JPH3,NHSL1,TUBA1A,CSRP2,HE…
gene_set_query	143	ARNT	240.2	Literature ChIP-seq,144;ARCHS4 Coexpression,197;Enrichr Queries,615;ReMap ChIP-seq,158;GTEx Coexpression,87	POP7,RBPJ,TMEM91,TSKU,SCAMP5,ATP5IF1,NDST1,SAMD14,KRTCAP2,MPRIP,BBX,AKT1,PRKACB,WLS,HDHD2,FRS3,SLC5A6,MYL6,EML6,PRKAR1B,ASPHD1,DDIT4,CDIP1,JTB,TXNIP,NYAP1,TTYH1,AGAP2,MRPL14,AGAP3,PLA2G6,GABARAP,MRPL10,C3,MRPL20,EPB41L1,PIP5K1A,HEXIM1,CREBBP,JUN,CADM4,CADM2,TMA7,FN1,MRPL27,EIF1,MLLT11,PRXL2B,FXYD7,TRAM2-AS1,FERMT3,PIGU,KCNC2,RPLP1,SNX12,PRKAG2,OSBPL11,LITAF,TRMT112,JPH3,NHSL1,TMEM43,HEY1,FASTK,HE…
gene_set_query	144	TCF3	241	Literature ChIP-seq,51;ARCHS4 Coexpression,60;ENCODE ChIP-seq,9;Enrichr Queries,123;ReMap ChIP-seq,84;GTEx Coexpression,1119	ITSN2,SPI1,EHMT2,ITSN1,EHMT1,TMEM91,SCAMP4,RABGEF1,AKT1,PRKACA,HES6,PRKAB2,UNC5B,PHKA1,SLC5A6,MYL5,DDX39A,EWSR1,DDIT4,RUFY2,PSME1,TMEM126A,PSME2,TXNIP,ORAI1,OPTN,SF1,ZNF276,SLBP,EXD3,SET,TTYH3,MTMR3,CDCA7,PDGFB,CDCA8,MRPL15,AGAP3,OAZ1,CIAO3,GABARAP,PRPSAP1,C3,LARP1,EPB41L1,MYO6,RHBDL1,HEXIM1,JAG2,ABCA2,JUN,CREBBP,PRRT2,HACE1,BTBD17,TIPARP,NCAPH2,EDEM2,FN1,PBX3,MRPL28,MRPL23,EIF1,COL1A1,PPFIBP1,VA…
gene_set_query	145	ZNF598	243.7	ARCHS4 Coexpression,91;Enrichr Queries,168;GTEx Coexpression,472	LTV1,EIF4A1,VARS,RTCB,PPAN,HNRNPU,ZDHHC8,ENO1,RPL8,EPRS,ELK1,ACTB,CCAR2,RPS15,RPS19,RPL18A,TRIM28,CAPNS1,MYC,WDR90,FTH1,BSG,LONP1,RPL35,PIEZO1,RCC1,AKT1,JUNB,ATXN7L3,IER2,ABT1,SRRM2,GABARAPL2,MAP1S,WDR74,ZNF271P,MOGS,ACTN4,HDHD2,MAPK8IP3,HCFC1,MFSD10,EID1,RNF126,DDX39A,ZW10,DDIT4,CCDC86,ULK1,TRIB3,RPL28,SF1,BEX4,BEX3,SRCAP,CTBP1,FLII,APH1A,LDHA,LARP1,RRS1,SYMPK,RDH13,NR2C2AP,EGR1,TRAP1,JUN,INTS1,…
gene_set_query	146	HLF	244.3	ARCHS4 Coexpression,77;Enrichr Queries,400;GTEx Coexpression,256	CYFIP2,NCKAP1,SERPINE2,ABAT,SLC4A4,SCAMP5,ALCAM,MYC,DPYSL3,JUNB,WLS,RBFOX1,RBFOX2,UNC13A,UNC5A,PRKCB,ZFYVE21,HPCAL4,GABRG2,PRKAR1B,DDIT4,MAP1A,TXNIP,SPARCL1,NGEF,OSER1,RPN1,CFI,FAM149A,C3,NCSTN,GRIN2A,PPP3R1,EPB41L1,FLRT1,JUN,CADM3,CADM2,FZD7,PLK2,FN1,NR1D2,COL1A1,GLUD1,PYGB,MOCS2,CDKN1A,BTG2,TINAGL1,SERPINA1,TMEM181,ASGR1,JPH4,JPH3,HEY1,SPIN1,TIMP3,PHF24,DLGAP1,ZNF365,DENND2A,EMP1,FOS,RBSN,SLC39…
gene_set_query	147	CXXC1	245.3	ARCHS4 Coexpression,334;Enrichr Queries,46;GTEx Coexpression,356	EIF4A2,APP,RPL3,VARS,EHMT2,ENO1,EPRS,RPL8,PHB2,ACTB,CCAR2,RPS15,PNN,TRIM28,RPS19,MYC,FTH1,ARL6IP5,LUC7L,AKT1,CEP95,CCNL2,JUNB,B2M,ATXN7L3,CDK5RAP3,SRRM2,SLC35C2,ACTN1,CIRBP,HLA-B,GTPBP6,MOGS,ACTN4,HLA-A,MAPK8IP3,MFSD10,HCFC1,RRAGA,DDX39A,DDX39B,EWSR1,CDC37,FEZ2,DDIT4,TXNIP,NEIL1,PFN1,EZR,RPL28,VPS28,SF1,ZNF276,RTEL1,SRCAP,TRMT2A,APH1A,LDHA,DPH3,SYMPK,RBM10,FDFT1,CTC1,VASP,EGR1,NSUN5P1,LINC01089,J…
gene_set_query	148	SAFB2	248	ARCHS4 Coexpression,249;GTEx Coexpression,247	TMEM94,ZFYVE28,GPR173,SCAMP4,SYNGAP1,LUC7L,KAT8,CCNL2,CDK5RAP3,SRRM2,ZNF436-AS1,TSPYL2,SRRM3,CIRBP,MAPK8IP3,HCFC1,NISCH,PPP1R3F,PPP1R3E,FLYWCH1,NEIL1,SF1,L3MBTL1,ZNF276,SPTBN4,RTEL1,TMEM63A,SRCAP,CTBP1,AGAP3,RNF215,MICAL1,SYMPK,PLCG1,RALGDS,RBM10,SEC31B,BBS1,NSUN5P1,LINC01089,CREBBP,CARMIL2,WDR59,PHC1,PRRT2,MTERF4,SETD1A,MICAL3,UPF3A,GNG12,PRDX6,PRRC2A,HNRNPM,LAS1L,ZNF814,UBAP1L,CORO7,EZH1,SUGP2,…
gene_set_query	149	KLF9	248.3	ARCHS4 Coexpression,441;Enrichr Queries,106;ReMap ChIP-seq,1;GTEx Coexpression,445	POP7,EHMT1,TMEM91,ATP5IF1,SAMD14,KRTCAP2,CAPNS1,MPRIP,AKT1,PRKACA,HES6,GABARAPL1,RBFOX1,NGDN,DDIT4,PSME1,PSME2,TXNIP,SPARCL1,OPTN,RABL6,ZNF276,SLBP,EXD3,SET,TTYH3,NYAP1,PDGFB,AGAP2,ABCB8,AGAP3,ABCB9,OAZ1,CIAO3,GABARAP,C3,MRPL20,RHBDL1,GPIHBP1,HEXIM1,JAG2,ABCA2,JUN,PRRT2,TIPARP,NR2F1,FN1,MRPL28,L1CAM,COL1A1,PSMG4,FERMT2,FERMT3,MRPL34,TRMT112,TUBA1A,FASTK,RPLP2,NELFB,APC2,ACTL6B,EIPR1,NR2F1-AS1,BGN…
gene_set_query	150	DBX2	248.3	ARCHS4 Coexpression,299;Enrichr Queries,408;GTEx Coexpression,38	CNTFR,SPON1,AHCYL1,ARL6IP1,SERPINE2,TRIL,CPNE6,PLEKHB1,MLC1,ABAT,SLC4A4,SOX21,NUDT3,KIAA0930,SOX2,EDNRB,OPHN1,DPYSL3,FAM110B,SOX8,SOX9,SOX6,GOLGA7,EPHB1,GLUL,TNS1,PAQR8,GABARAPL2,PAQR6,RBFOX1,WSB2,FBXO2,CACNA2D3,ACSL6,HSD11B1L,ZFYVE21,MMD2,HDHD2,ASRGL1,MTURN,GAREM2,BCAN,SHTN1,SFRP2,PLPP4,ASPHD1,FEZ1,ADGRB1,CDIP1,SPARCL1,HECA,PLPP3,LLGL1,ASTN1,BEX4,OSER1,ADCYAP1R1,NRN1,SDC4,TTYH1,EPAS1,LYPD1,MGST1…
gene_set_query	151	ZNF263	248.5	Literature ChIP-seq,126;ARCHS4 Coexpression,546;ENCODE ChIP-seq,83;Enrichr Queries,214;ReMap ChIP-seq,131;GTEx Coexpression,391	ITSN2,POP7,POP4,GHITM,TSKU,NDST2,ATP5IF1,SCAMP4,NDST1,PSMD9,RABGEF1,SAMD14,PSMD6,ALKBH4,PSMD4,DPYSL3,FGFR1OP2,EBLN3P,AKT1,BBX,WLS,SAP30BP,GABARAPL1,UNC5A,FRS2,ZNF271P,ZNF12,SCAMP1,MYL5,SEPT7P2,DDX39B,TFR2,MTHFD2,DDIT3,DDIT4,RFX5,UNC50,RUFY2,TXNIP,ATF5,SF1,RABL6,ZNF276,SLBP,EXD3,TTYH3,NYAP1,ZNF273,MEPCE,CDCA7,CDCA8,COPS7B,ABCB8,AGAP3,ABCB9,HACD3,OAZ1,CIAO3,DEDD2,CIAO1,C3,MRPL20,UGT8,EPB41L3,RHBDL1…
gene_set_query	152	TSHZ1	248.7	ARCHS4 Coexpression,40;Enrichr Queries,323;GTEx Coexpression,383	SERPINE2,ABAT,SCAMP5,KIAA1109,ALCAM,SYNGAP1,MPRIP,ZMIZ1,ANKFY1,DIP2C,PRKACA,JUNB,WLS,IER3,RBFOX2,UNC13A,RBFOX3,UNC5B,ZFYVE21,PRKCA,SYTL4,NISCH,WDR82,DDIT4,MAP1A,TYRO3,TXNIP,SF1,NYAP1,SRCAP,CTBP1,ABR,PPP3R1,PPP4C,FLRT2,EPB41L1,PRDX1,GATD3A,PRRT1,ABCA2,JUN,CREBBP,CADM3,HACE1,PRRT2,JAG1,CADM4,ST13,FZD7,PLK2,PBX3,NR2F1,IRF2BP2,NR1D2,L1CAM,MEX3A,EIF6,DCHS1,ITPA,EZH1,PHF2,CDKN1A,BTG2,PIGU,BTG1,TINAGL1,…
gene_set_query	153	SP1	251	ARCHS4 Coexpression,846;ENCODE ChIP-seq,30;Enrichr Queries,167;ReMap ChIP-seq,55;GTEx Coexpression,157	ITSN1,ARAF,TMEM94,RBPJ,ALKBH7,TSKU,ATP5IF1,SCAMP4,SYNGAP1,DPYSL4,CAPNS1,PSMD4,OTUD6B-AS1,AKT1,BBX,PRKACA,DAXX,NGDN,ZFYVE21,SCAMP1,RNASE1,EID1,DDX39A,ASPHD1,DDIT3,DDIT4,PSME1,CDIP1,JTB,PSME2,TXNIP,SF1,ZNF276,SLBP,EXD3,TTYH3,ABCB6,MEPCE,AGAP2,ABCB8,AGAP3,PLA2G6,CIAO3,GABARAP,DEDD2,C3,LARP1,RHBDL1,HEXIM1,PRRT1,CREBBP,JUN,PRRT2,CADM2,TMA7,NR2F1,FN1,LARP6,EIF1,PPFIBP1,B4GAT1,PRXL2B,SFXN5,FERMT3,EZH2,P…
gene_set_query	154	CEBPG	251	ARCHS4 Coexpression,123;Enrichr Queries,72;ReMap ChIP-seq,243;GTEx Coexpression,566	CYFIP2,RPL4,POP7,SPI1,MAML2,SERPINE2,ITSN1,SERPINE1,HNRNPU,GHITM,ENO1,EPRS,PHB2,SMC2,ZFYVE28,ATP5IF1,NSDHL,PSMD7,RNF114,RNU1-122P,ZMIZ1,MYC,FGFR1OP2,NAMPT,CEP95,JUNB,IER5,IER2,IER3,GABARAPL1,CSNK2A1,WSB2,ZNF281,WDR74,CLPX,WDR77,EID1,MTHFD2,DDIT3,DDIT4,TMEM126A,TXNIP,TBPL1,RPL24,ATF5,OPTN,NCBP2-AS2,OSER1,SLBP,SRCAP,RPN1,MRPL14,XPC,MRPL15,ZC3HAV1,C3,FAM221A,PRDX5,LDHA,PRKAR2B,STMP1,PRKAR2A,RRS1,HMO…
gene_set_query	155	ZNF444	251.3	ARCHS4 Coexpression,316;Enrichr Queries,225;GTEx Coexpression,213	SLC46A1,EHMT2,HDAC11,TMEM94,ABAT,ZDHHC8,TPGS1,EPRS,SLC4A4,ACTB,RPS15,SCAMP4,MT2A,SYNGAP1,TRIM28,MYC,WDR90,BSG,LUC7L,ARL6IP4,AKT1,CCNL2,JUNB,CDK5RAP3,IER2,SRRM2,HES6,MAP1S,FBXO2,EBF4,MAPK8IP3,MFSD10,RNF126,CDC37,DDIT4,FDX2,JTB,CDIP1,YME1L1,HECA,ULK1,FLYWCH1,NEIL1,CTXN1,VPS28,RABL6,SF1,NUMBL,SRCAP,CTBP1,MEPCE,VPS26A,PIK3R2,PLA2G6,CIAO3,FAM149A,RNF215,MCMBP,SYMPK,SCAP,PATZ1,RAB11FIP3,S100A10,B4GALNT…
gene_set_query	156	POGK	253.3	ARCHS4 Coexpression,409;Enrichr Queries,220;GTEx Coexpression,131	RPL4,TRIO,SERPINE2,WIPF2,HNRNPU,STMN4,ENO1,EPRS,DCAF7,ALCAM,DPYSL5,ZMIZ1,MYC,NAMPT,DIP2B,IER5,DDX10,FRS2,HCFC1,BCAN,ASPHD1,DAAM2,MTHFD2,WDR82,FEZ1,DDIT4,TXNIP,FAHD2CP,SET,TTYH2,SRCAP,PHYHIPL,SLAIN1,ZNF24,FAM171A1,UGT8,LARP1,PIP5K1A,PLCG1,SERF2,LHPP,NKX2-2,S100A10,ABCA2,JUN,CADM4,H3F3B,PLK2,FN1,IRF2BP2,GPR137B,EIF1,PRRC2A,EHD1,HNRNPL,FA2H,HNRNPK,FASN,RNF220,CDKN1A,BTG2,PIGU,BTG1,CLTC,SMG7,FGD5-AS1…
gene_set_query	157	ZNF76	254.3	ARCHS4 Coexpression,380;Enrichr Queries,126;GTEx Coexpression,257	VARS,EHMT2,ARAF,TMEM94,DCAF8,KEAP1,EPRS,ACTB,PNN,TRIM28,ZMIZ1,WDR90,AKT2,LONP1,LUC7L,ARL6IP4,CEP95,CCNL2,PRKACA,JUNB,CDK5RAP3,SOX4,IER2,TNS2,IER3,SRRM2,RRP7BP,ARRDC1,CIRBP,GTPBP6,MOGS,WDR73,EBF4,HLA-A,CPT1B,MAPK8IP3,HLA-E,MFSD10,NISCH,RNF126,DDX39B,BIN1,EWSR1,DDIT4,TXNIP,HECA,ULK1,TRIB3,VPS28,SF1,L3MBTL1,ZNF276,RTEL1,EXD3,TTYH3,TMEM63A,SRCAP,FLII,SDR39U1,COPS7B,VPS26A,TRMT2A,PIK3R1,AGAP3,PLA2G6,Z…
gene_set_query	158	ZMAT4	255.7	ARCHS4 Coexpression,121;Enrichr Queries,575;GTEx Coexpression,71	MYT1L,CPNE4,STMN2,STMN4,ICAM5,ENO2,SCAMP5,SOX2,DPF1,STMN1,TUNAR,AP1S1,TRIM25,PIEZO1,KIF21A,EPHB1,ANKS1B,RBFOX1,TSPYL1,UNC13A,WSB2,PRKCB,SLC6A15,CACNA2D3,HSD11B1L,MOGS,ANK2,ANK3,HPCAL4,GABRG2,PRKAR1B,ADGRB1,MAP1A,KCNQ3,FDX2,CDIP1,KCNQ5,TAGLN2,TAGLN3,NGEF,ASTN1,PFN2,BEX4,NECAB2,KIAA1211L,BEX3,BEX2,NYAP1,NRN1,BEX1,EPAS1,FLII,CEND1,NLK,ARPP19,KALRN,GRIN2A,PPP3R1,EPB41L1,TSPAN7,SCN3B,SCN3A,WNT10B,EGR1…
gene_set_query	159	CTCF	257	Literature ChIP-seq,71;ARCHS4 Coexpression,517;ENCODE ChIP-seq,16;Enrichr Queries,176;ReMap ChIP-seq,128;GTEx Coexpression,634	POP7,POP4,GMFG,TESK1,ALKBH7,NDST2,NDST1,ENDOV,ALKBH4,SCP2,AKT2,DPYSL3,AKT1,PRKACA,SECISBP2,FRS3,EWSR1,MTHFD2,TFR2,UNC50,TMEM126A,ORAI1,TXNIP,SF1,SET,SAR1A,MEPCE,CDCA7,CDCA8,PLA2G6,CIAO3,CIAO1,PRPSAP1,LARP1,RDH11,RNF215,RDH10,PIP5K1A,PIP5K1B,HEXIM1,JAG2,CREBBP,JUN,TIPARP,FUCA1,MTERF4,B4GAT1,LAS1L,PRXL2A,FXYD7,PKIG,KCNC1,SNX10,OSBPL11,MED18,MED13,SMPD4,JAK1,APC2,DUSP3,CHST7,RING1,DUSP1,SLC39A13,FOS…
gene_set_query	160	ZNF48	257	ARCHS4 Coexpression,229;Enrichr Queries,378;GTEx Coexpression,164	CNTFR,POP7,EHMT2,STMN2,ENO2,EPRS,ALKBH6,SOX21,TSKU,RPL6,SCAMP5,ALKBH4,DPYSL4,ZMIZ1,DPYSL5,MYC,DPYSL3,DIP2C,JUNB,RBFOX2,UNC5A,RBFOX3,ARMC8,GPR162,DDIT4,FDX2,RPL26,NCBP2-AS2,OSER1,TTYH3,SRCAP,PDGFB,MRPL10,RNF215,RRS1,GATD3A,PLCG1,SLC19A1,S100A10,PRRT1,JUN,SIVA1,FZD7,SETD1A,H3F3A,ZNF32,MEX3D,THAP11,HNRNPL,SLC6A7,UCK1,MEX3A,VANGL2,PRXL2A,FASN,PRXL2B,TRIP6,KRI1,ADO,LITAF,LFNG,TRMT112,TRIM3,NELFB,TEAD2…
gene_set_query	161	MAFK	257.2	ARCHS4 Coexpression,154;ENCODE ChIP-seq,32;Enrichr Queries,410;ReMap ChIP-seq,170;GTEx Coexpression,520	POP7,POP4,ALKBH7,ALKBH6,ENDOV,CAPNS1,DPYSL3,FGFR1OP2,C3AR1,EBLN3P,BBX,AKT1,PRKACA,WDR83OS,PRKAB2,SAP30BP,FRS2,ZNF12,FRS3,EWSR1,DDIT3,DDIT4,TXNIP,JTB,ATF5,ATF6,SF1,EXD3,SAR1A,MEPCE,PDGFB,ZNF23,ZNF24,CIAO3,CIAO1,PRPSAP1,RNF215,CREBBP,JUN,JAG1,TIPARP,NCAPH2,FUCA1,FUCA2,MTERF4,PPFIBP1,B4GAT1,LAS1L,QARS,FASN,PKIG,SFXN5,MED15,MED13,NHSL1,NEFH,SULT1C4,DUSP3,DUSP1,SLC39A13,FOS,DUSP8,MED27,MED29,TTC28-AS1…
gene_set_query	162	POU3F2	257.5	Literature ChIP-seq,163;ARCHS4 Coexpression,184;Enrichr Queries,648;GTEx Coexpression,35	ITSN2,RB1,CNTFR,VPS29,SERPINE2,MYT1L,RPL31,STMN2,ABAT,STMN4,FNBP1L,SOX21,SLC4A4,DCAF6,GPR173,ALCAM,DPYSL4,DPYSL5,MYC,DPYSL3,STMN1,FGFR1OP2,BBX,DIP2C,PRKACB,ANKS1B,RBFOX1,RBFOX2,WSB2,ZNF281,HDHD2,BCAN,ASPHD1,PRKD3,FEZ1,CDIP1,TXNIP,NGEF,ASTN1,TTYH1,LYPD1,PHYHIPL,WDR61,XPC,SLAIN1,RNPC3,SAMSN1,FAM171A1,UGT8,PPP3R1,FLRT2,EPB41L1,MYO6,RHBDL3,NGFR,JUN,CADM4,PHC1,ARPP21,ABCA5,CADM2,NEBL,ABCA3,RAB3IP,NR2F…
gene_set_query	163	HMGA1	257.7	ARCHS4 Coexpression,122;Enrichr Queries,15;GTEx Coexpression,636	RPL4,EIF4A1,RPL5,RPL3,VARS,KDELR1,JPT2,SERPINE1,HNRNPU,ENO1,MKI67,EPRS,RPL8,PHB2,ELK1,ACTB,CCAR2,SMC2,CDC20,RPS15,MT2A,TRIM28,RPS19,RPL18A,RPS18,MYC,FTH1,STMN1,BSG,LONP1,RCC1,RPL35,AP1S1,DENR,SEPHS1,RPS10,JUNB,B2M,TMPO,IER3,SMARCC1,ACTN1,ACTN4,PIMREG,HCFC1,RPL13AP20,DDX39A,MTHFD2,PPA1,PSME3,DDIT4,TXNIP,TAGLN2,PFN1,EZR,RPL28,RHNO1,SET,DCUN1D5,FLII,CSTF2,CDCA7,CDCA8,NOLC1,LDHB,LDHA,LARP1,RACGAP1,PR…
gene_set_query	164	GTF2I	258	ARCHS4 Coexpression,258	APP,TRIO,PANK3,VARS,JPT2,ATN1,HNRNPU,NUCKS1,IPO7,TOMM20,SOGA1,DCAF7,CCAR2,FADS2,SYNGAP1,HERC2,TRIM28,MPRIP,DAG1,AKT1,ATXN7L3,SRRM2,SMARCC1,ATP6V0E1,USP5,HCFC1,ILF3,FSCN1,SNRNP200,KPNB1,LLGL1,GLYR1,MACF1,SRCAP,IGSF3,DHX9,UBR4,PRPF8,NOP9,BAG6,LARP1,UBR5,NACC1,ABL1,MLEC,PIP5K1A,DVL3,PLCG1,RBM12,ZNF664,ATP5MG,MYH10,GCN1,B4GALNT4,CPSF7,CPSF1,INTS1,FUS,NONO,RCC2,EEF2,PRRC2A,SMARCA4,HNRNPL,AFDN,HNRNPK,F…
gene_set_query	165	KLF6	258.3	ARCHS4 Coexpression,500;Enrichr Queries,83;ReMap ChIP-seq,147;GTEx Coexpression,303	ITSN2,RPL3,MAML2,SERPINE2,GMFG,SERPINE1,ENO1,RBPJ,TSKU,ATP5IF1,ZFYVE28,MIR3936,KRTCAP2,DPYSL4,OTUD6B-AS1,ZMIZ1,MYC,STMN1,NAMPT,AKT1,AP1S1,JUNB,IER5,IER2,IER3,VPS18,SAP30BP,TSPYL1,RPL23,HPCAL1,SOX13,AFAP1,HDHD2,FRS3,GTPBP1,MYL5,MYL6,DDIT3,DDIT4,FDX2,CDIP1,JTB,TXNIP,LINC00888,VPS28,RABL6,SLBP,PDGFB,ABCB8,ABCB9,AGAP3,PLA2G6,HACD3,SAMSN1,GABARAP,BLOC1S4,C3,PRDX2,LDHB,PRDX5,LDHA,EPB41L1,CHST15,MCMBP,H…
gene_set_query	166	HES6	261.3	ARCHS4 Coexpression,640;Enrichr Queries,77;GTEx Coexpression,67	CNTFR,SERPINE2,ABAT,EPRS,SOX21,GPR173,DPYSL4,DPYSL5,MYC,STMN1,JUNB,IER3,WSB2,BCAN,ASPHD1,MTHFD2,FEZ1,DDIT4,CDIP1,TXNIP,ASF1B,NYAP1,TTYH1,LYPD1,CDCA7,PHYHIPL,CDCA8,ABCB9,PRDX2,LDHA,GATD3A,RHBDL3,NKX2-2,FDFT1,S100A10,JUN,CADM4,BTBD17,H3F3A,TMA7,FN1,TMEM198,NFATC4,SQLE,CPEB1,MEX3A,FASN,FXYD7,SFXN5,RNF220,EZH2,CDKN1A,BTG2,BTG1,TINAGL1,SMG9,PTH1R,SHD,MED18,RNF157,LFNG,AIFM3,TUBA1B,TUBA1A,CSRP2,PBK,TSP…
gene_set_query	167	ZFP41	262.3	ARCHS4 Coexpression,331;Enrichr Queries,403;GTEx Coexpression,53	TRIO,EHMT2,SCAMP5,NDST1,SYNGAP1,MPRIP,ZMIZ1,MYC,STMN1,CDK20,AKT1,HES6,PRKCA,FRS3,HCFC1,PRKAR1B,MAP1A,DDIT4,TYRO3,CDIP1,TXNIP,TSPYL4,ASF1B,SF1,NYAP1,TTYH3,SRCAP,CDCA7,PHYHIPL,AGAP3,ABCB9,LDHA,LARP1,PLCG1,PRRT1,NGFR,JUN,FZD7,SETD1A,PBX3,PRRC2A,COL1A1,HNRNPL,SQLE,CPEB1,B4GAT1,TOLLIP,FASN,GIPC1,DCHS1,DUS1L,DZIP1,EZH2,CDKN1A,BTG2,PIGU,TINAGL1,KCNC4,FMN2,JPH3,PBK,PHF24,NELFB,APC2,UPF1,FOS,DYNLL2,GNL1,G…
gene_set_query	168	ERF	264.3	ARCHS4 Coexpression,96;Enrichr Queries,132;GTEx Coexpression,565	SERPINE1,HNRNPU,NDST1,CAPNS1,OTUD6B-AS1,ZMIZ1,MYC,AKT1,AP1S1,PRKACA,JUNB,IER5,IER2,IER3,RBFOX1,TSPYL1,CSNK2A1,STARD7,GTPBP1,HCFC1,ARMC1,DDIT4,TXNIP,ASF1A,SF1,TTYH3,SRCAP,FLII,ATXN7L3B,SERPINH1,HMOX1,GATD3A,PLCG1,JUN,PHC2,JAG1,PLK2,SETD1A,MRPL27,FN1,IRF2BP2,PRRC2A,HNRNPL,FASN,GIPC1,DUS1L,CDKN1A,BTG2,PIGU,TINAGL1,MED15,MRPL35,TRIM8,LFNG,NELFB,EMD,BRD2,UPF1,DUSP1,RIPK2,FOS,SLC7A5,MRPL50,MMP14,PLCB3,…
gene_set_query	169	CIC	265	ARCHS4 Coexpression,113;Enrichr Queries,115;GTEx Coexpression,567	MAPKBP1,TRIO,TMEM94,HNRNPU,ZDHHC8,SOGA1,CCAR2,ACTB,ZFYVE28,NDST1,SYNGAP1,TRIM28,CAPNS1,MPRIP,ZMIZ1,WDR90,MYC,AKT1,PIEZO1,PRKACA,JUNB,TNS3,ATXN7L3,SOX4,IER2,TNS1,TSPYL2,SRRM2,ACTN1,CIRBP,MOGS,ACTN4,MAPK8IP3,LRRC37B,HCFC1,NISCH,TRIM17,DDIT4,TXNIP,ZNF711,ULK1,SF1,L3MBTL1,MACF1,RTEL1,TTYH3,SRCAP,MEPCE,MYCBP2,PIK3R2,ABCB9,ZBTB4,ABR,LARP1,SYMPK,PLCG1,RALGDS,SEC31B,SPTBN1,LRRC37A3,EGR1,ABCA2,CREBBP,JUN,…
gene_set_query	170	ELF1	265	Literature ChIP-seq,102;ARCHS4 Coexpression,1002;ENCODE ChIP-seq,71;ReMap ChIP-seq,7;GTEx Coexpression,143	MT-ND6,ITSN2,MT-TP,MT-ND4L,MT-ND4,MT-ND5,MT-TT,GMFG,MT-TY,GHITM,MT-ND2,MT-ND3,TMEM91,MT-ND1,SCAMP5,SCAMP4,SAMD14,PSMD6,SYNGAP1,ALKBH4,SCP2,OTUD6B-AS1,WDR83OS,HES6,GABARAPL2,RBFOX2,FRS2,ZNF12,FRS3,MYL6,SEPT7P2,DDX39A,PRKAR1B,DDIT4,UNC50,PSME1,CDIP1,JTB,PSME2,TXNIP,MT-TF,MT-TM,CFAP97,NGEF,RABL6,SF1,ZNF276,SLBP,ZNF275,NYAP1,ZNF273,RETSAT,TTYH2,ABCB7,MEPCE,AGAP2,FPR1,CDCA8,ABCB8,ABCB9,AGAP3,ZNF23,OAZ…
gene_set_query	171	PRR12	265.7	ARCHS4 Coexpression,140;Enrichr Queries,381;GTEx Coexpression,276	TRIO,VARS,ZDHHC8,MKI67,SOGA1,ACTB,CCAR2,GOLGA2,SYNGAP1,TRIM28,MPRIP,RUSC1,ZMIZ1,NIPAL2,MYC,PIEZO1,AKT1,CCNL2,KIF21B,PRKACA,JUNB,ATXN7L3,SOX4,TNS1,SRRM2,RBFOX2,MAP1S,CIRBP,MOGS,ANK3,ACTN4,MAPK8IP3,HCFC1,NISCH,DDX39B,DDIT4,TMEM126A,ULK1,FLYWCH1,RPL28,LLGL1,SF1,L3MBTL1,MACF1,RTEL1,ZNF273,TTYH3,SRCAP,PIK3R2,FAM160B2,LARP1,DPH1,DPH3,SYMPK,PLCG1,RALGDS,SPTBN1,JAG2,EGR1,ABCA2,CREBBP,JUN,PHC1,TMEM184B,IN…
gene_set_query	172	ZNF277	267.3	ARCHS4 Coexpression,124;Enrichr Queries,70;GTEx Coexpression,608	MT-ND4L,SERPINE2,RPL31,EPRS,PHB2,NDST1,LSM12,ALCAM,CAPNS1,MPRIP,ZMIZ1,MYC,NAMPT,BBX,AKT1,PRKACA,RPL39,IER3,GABARAPL1,RPL22,IFT80,SCAMP1,HCFC1,MTHFD2,DDIT4,YME1L1,TXNIP,LETMD1,ATF6,OPTN,SF1,OSER1,ABCB7,FLII,ABCB8,FAM221A,LDHA,FDFT1,S100A10,BTF3,JUN,TIPARP,IRF2BP2,PRRC2A,HNRNPL,SQLE,GIPC1,PSMG2,EZH2,CDK16,CDKN1A,BTG2,PIGU,GTF2H2C,CDKN1B,BTG1,LITAF,TRIM8,TUBA1A,NELFB,AP3S1,UPF1,ANXA1,RIPK2,ITPK1,FOS…
gene_set_query	173	VEZF1	267.7	ARCHS4 Coexpression,99;Enrichr Queries,32;GTEx Coexpression,672	RPL30,HNRNPU,ENO1,EPRS,FNBP1L,SOX21,DCAF7,ALCAM,DPYSL4,ZMIZ1,DPYSL5,MYC,STMN1,AP1S1,BBX,DIP2C,JUNB,PRKAB2,RBFOX2,PHKA1,FRS2,DDIT4,RBP1,TXNIP,PSME2,PRR13,SET,SRCAP,FLII,ATXN7L3B,ZNF24,OAZ1,RRP7A,LDHA,PRKAR2A,RAD21,GATD3A,SERF2,S100A10,JUN,PRELID1,DMPK,H3F3B,RDX,H3F3A,IRF2BP2,EIF1,MLLT11,HNRNPK,VANGL2,H2AFY2,SSPN,FERMT2,CDKN1A,BTG2,PIGU,CDKN1B,BTG1,ARPC1B,CLTC,STON1,CLTB,MRPL37,LITAF,TUBA1B,TUBA1A,…
gene_set_query	174	TCF4	268	Literature ChIP-seq,148;ARCHS4 Coexpression,407;Enrichr Queries,94;ReMap ChIP-seq,232;GTEx Coexpression,459	MT-ND6,MT-TP,MT-ND4L,MT-ND4,MT-ND5,PID1,MT-TT,POP4,ITSN1,MT-TY,MT-ND2,MT-ND3,MT-ND1,PSMD9,DPYSL5,DPYSL3,FAM110B,PRKAB2,RBFOX2,TSTD1,ZNF281,CACNA2D3,CLDN5,EML6,DDIT3,FEZ1,RUFY2,DDIT4,FEZ2,JTB,TXNIP,SPARCL1,MT-TF,MT-TM,RETSAT,PDGFB,GABARAP,MRPL10,KIAA0040,UGT8,EPB41L1,EPB41L2,PIP5K1A,RHBDL1,PRELID3B,HEXIM1,JUN,HACE1,PRRT2,JAG1,NEBL,CADM2,FN1,MRPL28,MLLT11,COL1A1,COL1A2,FERMT2,PIGU,TMEM51,MRPL35,MED…
gene_set_query	175	ATF1	268.6	ARCHS4 Coexpression,79;ENCODE ChIP-seq,58;Enrichr Queries,150;ReMap ChIP-seq,65;GTEx Coexpression,991	SPI1,POP4,GMFG,TMEM94,ALKBH7,RBPJ,ZFYVE28,ATP5IF1,SCAMP5,SCAMP4,LSM12,SYNGAP1,DPYSL5,AKT2,C3AR1,BBX,DAXX,SECISBP2,DNTTIP1,ZNF271P,MYL5,EID1,MYL6,SEPT7P2,DDX39A,MTHFD2,FEZ1,DDIT4,UNC50,JTB,TXNIP,ATF6,OPTN,ZNF276,SLBP,SET,ZNF273,NYAP1,SAR1A,ABCB7,FLII,MEPCE,AGAP2,SDR39U1,ABCB8,ZNF23,ZC3HAV1,OAZ1,CIAO3,GABARAP,DEDD2,CIAO1,C3,MRPL20,RNF215,EPB41L1,PRKAR2A,MIR570,RDH13,PRELID3B,HEXIM1,PRRT1,CTC1,MCTS1…
gene_set_query	176	TCF7L2	272.2	Literature ChIP-seq,113;ARCHS4 Coexpression,611;ENCODE ChIP-seq,53;Enrichr Queries,308;ReMap ChIP-seq,161;GTEx Coexpression,387	MT-TP,MT-TT,GMFG,MT-TY,TSKU,ENDOV,AKT2,EBLN3P,ANKFY1,BBX,PRKACB,WLS,WDR83OS,SAP30BP,PRKAB2,FRS2,PHKA1,ZNF12,MTHFD2,DDIT3,DDIT4,JTB,TXNIP,ORAI1,MT-TF,MT-TM,OPTN,RABL6,EXD3,SET,SAR1A,PDGFB,CDCA8,ZC3HAV1,PLA2G6,CIAO3,PRPSAP1,RNF215,PIP5K1A,RDH13,HEXIM1,JUN,CREBBP,JAG1,NR2F1,FN1,PBX3,ZNF32,EIF2AK4,QARS,MED18,ATIC,NHSL1,OLR1,DLGAP1,APC2,DUSP1,NR2F1-AS1,FOS,MED27,SLC39A14,MED29,DDB1,MMP14,OAF,PXDN,AGPS…
gene_set_query	177	SRCAP	272.3	ARCHS4 Coexpression,237;Enrichr Queries,343;GTEx Coexpression,237	NCKAP1,TRIO,MT-ND5,VARS,EHMT1,HNRNPU,ZDHHC8,MKI67,EPRS,SOGA1,NUDT3,CCAR2,ACTB,PNN,SYNGAP1,HERC2,TRIM28,MPRIP,ZMIZ1,WDR90,MYC,FTH1,ARL6IP5,LONP1,AKT1,PIEZO1,CCNL2,JUNB,ATXN7L3,CDK5RAP3,SOX4,IER3,SRRM2,GABARAPL2,SECISBP2,ACTN1,CIRBP,MOGS,ANK2,WDR73,ACTN4,GTPBP1,MAPK8IP3,HCFC1,DDX39B,EWSR1,DDIT4,EZR,TRIB1,SF1,MACF1,RTEL1,TTYH3,SDC4,PIK3R1,SNX3,FAM160B2,ABR,LARP1,PIP5K1A,SYMPK,PLCG1,SPTBN1,CTC1,EGR1,…
gene_set_query	178	PBX3	272.6	ARCHS4 Coexpression,357;ENCODE ChIP-seq,13;Enrichr Queries,250;ReMap ChIP-seq,43;GTEx Coexpression,700	MT-ND6,MT-TP,MT-ND4L,MT-ND4,MT-ND5,MT-TT,POP4,ITSN1,MT-TY,ARAF,TMEM94,EHMT1,MT-ND2,ALKBH7,MT-ND3,TMEM91,MT-ND1,RABGEF1,SAMD14,ENDOV,PSMD4,DPYSL4,DPYSL5,DPYSL3,FGFR1OP2,ANKFY1,BBX,PRKACA,WDR83OS,DAXX,PRKAB2,RBFOX2,STARD7,SECISBP2,ZNF281,NGDN,ZFYVE21,HPCAL4,MYL6,DDX39A,DDX39B,MTHFD2,DDIT3,PSME3,FEZ1,RBP1,DDIT4,UNC50,PSME1,JTB,PSME2,TXNIP,MT-TF,ATF5,MT-TM,RABL6,SF1,ZNF276,ZNF275,TTYH2,ABCB6,MEPCE,CO…
gene_set_query	179	ZNF524	273.7	ARCHS4 Coexpression,348;Enrichr Queries,129;GTEx Coexpression,344	IFITM2,SPI1,FAM89B,ARAF,GPATCH3,ALKBH7,TPGS1,UXT,RPS15,PSMD9,MT2A,RPL18A,MYC,FTH1,CCDC97,JUNB,IER2,IER3,ABT1,WDR83OS,HES6,PIH1D1,NFKBIL1,ECH1,WDR74,DNTTIP1,CIRBP,HLA-B,TALDO1,HLA-C,HLA-A,MIF4GD,MFSD10,HLA-E,RNF126,DDIT3,DDIT4,JTB,TXNIP,TAGLN2,MPPE1,AURKAIP1,CTXN1,RPL28,MMADHC,VPS28,GYPC,TWF2,FPR1,OAZ1,PPP4C,RRAS,GATD3A,S100A11,NR2C2AP,S100A10,VASP,CTSA,EGR1,PRELID1,JUN,SIVA1,GADD45B,GADD45A,EDEM2…
gene_set_query	180	SMAD3	274.4	Literature ChIP-seq,76;ARCHS4 Coexpression,616;Enrichr Queries,160;ReMap ChIP-seq,157;GTEx Coexpression,363	MT-ND6,ITSN2,MT-TP,MT-ND4L,MT-ND4,MT-ND5,MT-TT,MT-TY,MT-ND2,RBPJ,MT-ND3,TMEM91,TSKU,MT-ND1,NDST1,KRTCAP2,ALKBH4,CAPNS1,MPRIP,AKT2,AKT1,CKMT1B,PRKACB,PRKAB2,GABARAPL1,TSTD1,HPCAL1,HDHD2,FRS3,LRRC37B,DDX39A,DDIT4,JTB,TXNIP,MT-TF,CYP2E1,MT-TM,ABCB6,FLII,PDGFB,LYPD1,ABCB8,ABCB9,AGAP3,PLA2G6,GABARAP,KIAA0040,RNF215,RDH11,MYO6,PIP5K1A,PIP5K1B,RDH13,RHBDL1,VTI1B,HEXIM1,PRRT1,JUN,CREBBP,PRRT2,JAG1,FYB1,A…
gene_set_query	181	PBX1	275.3	Literature ChIP-seq,162;ARCHS4 Coexpression,199;Enrichr Queries,137;GTEx Coexpression,603	ITSN2,POP4,ITSN1,ENDOV,DPYSL5,DPYSL3,FGFR1OP2,ANKFY1,BBX,PRKACA,WLS,RBFOX2,STARD7,ZNF281,RNASE2,LRRC37B,SLC5A6,EID1,MYL6,EML6,DDIT4,RBP1,TXNIP,JTB,MTMR3,MRPL14,MRPL15,ABCB9,OAZ1,TEX29,CIAO1,PRKAR2B,PRKAR2A,PIP5K1A,SULT1A3,JUN,HLA-DRB5,JAG1,PBX3,FN1,NR2F1,L1CAM,COL1A1,MLLT11,PPFIBP1,VANGL2,PKIA,DCHS1,FERMT2,SFXN5,LGMN,SRPX,PIGU,PIGT,KCNC2,KCNC4,ATF7IP2,MRPL37,MED15,MRPL33,GLT1D1,TUBA1A,TSPO,HLA-DP…
gene_set_query	182	SOX11	276	Literature ChIP-seq,93;ARCHS4 Coexpression,601;Enrichr Queries,357;ReMap ChIP-seq,282;GTEx Coexpression,47	MT-ND6,MT-TP,MT-ND4L,MT-ND4,MT-ND5,MT-TT,MT-TY,TMEM94,MT-ND2,MT-ND3,MT-ND1,SYNGAP1,DPYSL4,OTUD6B-AS1,DPYSL5,AKT2,DPYSL3,FAM110B,PRKACA,PRKACB,GABARAPL2,DAXX,RBFOX2,STARD7,UNC5B,ZNF271P,SCAMP1,EML6,MYL6,ASPHD1,FEZ1,DDIT4,RUFY2,CDIP1,TXNIP,MT-TF,MPPE1,MT-TM,LETMD1,CFAP97,EXD3,TTYH1,FLII,LYPD1,CDCA7,MRPL14,LARP1,EPB41L1,PRRT1,JUN,PRRT2,JAG1,CADM2,FN1,NR2F1,EIF2AK2,LARP6,MLLT11,COL1A1,COL1A2,B4GAT1,P…
gene_set_query	183	SAFB	277.5	ARCHS4 Coexpression,182;GTEx Coexpression,373	SMARCB1,VARS,EHMT1,HNRNPU,CCAR2,RPS15,TRIM28,ARL6IP5,CDK5RAP1,LONP1,KAT8,RCC1,CEP95,ATXN7L3,SRRM2,DAXX,SMARCC1,NGDN,MOGS,LRRC37B,HCFC1,EID1,RNF126,DDX39B,EWSR1,SF1,ZNF276,SRCAP,DHX9,MGST3,FLII,HTATSF1,ZMPSTE24,LARP1,SYMPK,PLCG1,RBM10,CREBBP,INTS1,RCC2,SETD1A,PRRC2A,SMARCA4,HNRNPL,HNRNPM,HNRNPK,ARL2BP,FUBP3,MMS19,CALR,TRAM2-AS1,AARS,SETD5,SETD2,MOCS2,UBXN1,RPLP1,KRI1,SMG7,PRPF19,PIP4P1,SMPD4,NELFB…
gene_set_query	184	HIF1A	277.6	Literature ChIP-seq,108;ARCHS4 Coexpression,496;Enrichr Queries,20;ReMap ChIP-seq,173;GTEx Coexpression,591	MT-ND6,RB1,MT-TP,MT-ND4L,MT-ND4,MT-ND5,SPI1,RPL3,TRIO,SERPINE2,MAML2,MT-TT,TRIL,SERPINE1,MT-TY,TMEM94,HNRNPU,ENO1,MT-ND2,EPRS,RBPJ,MT-ND3,TMEM91,TSKU,ELK3,MT-ND1,SMC2,ATP5IF1,NDST1,PSMD9,SAMD14,KRTCAP2,PSMD6,ALCAM,ZMIZ1,WDR90,MYC,NAMPT,AKT1,AP1S1,PXDC1,DIP2C,JUNB,IER2,IER3,UNC5A,WSB2,ZNF281,AFAP1,MYL6,RNF126,RPL13AP20,MTHFD2,DDIT4,TXNIP,PRKD1,MT-TF,MT-TM,TTYH3,SAR1A,TTYH2,FLII,PDGFB,AGAP2,MRPL14,…
gene_set_query	185	FOXO4	277.7	ARCHS4 Coexpression,588;Enrichr Queries,149;GTEx Coexpression,96	SPI1,SERPINE1,EPRS,MYC,PRKACA,JUNB,IER3,GABARAPL2,GABARAPL1,ZNF271P,HDHD2,BCAN,ASPHD1,DAAM2,BIN1,FEZ1,DDIT3,DDIT4,TXNIP,FAHD2CP,ASF1A,OPTN,TTYH2,TTYH1,FPR1,PHYHIPL,SLAIN1,OAZ1,PPP3R1,CHST15,HMOX1,GATD3A,LHPP,VTI1B,FDFT1,LYN,JUN,PHC2,FZD7,COL1A1,ABTB1,RNF220,CDKN1A,BTG2,PIGU,CDKN1B,BTG1,TINAGL1,LITAF,LFNG,GLT1D1,TIMP3,ENOPH1,UPF1,OPALIN,ITPK1,FOS,GMIP,DYNLL2,RBSN,HIST2H2BE,KAT2B,GPRC5B,ZEB2,PXDN,R…
gene_set_query	186	FOXK1	277.8	ARCHS4 Coexpression,130;Enrichr Queries,423;ReMap ChIP-seq,130;GTEx Coexpression,428	TRIO,POP7,GMFG,TESK1,HNRNPU,GPATCH3,PHB2,RPL9,RRP9,SCAMP4,SYNGAP1,CAPNS1,PSMD4,MPRIP,ZMIZ1,MYC,WDR90,CDK20,EBLN3P,DIP2C,JUNB,TSPYL2,WDR83OS,VPS18,DDX18,ACOT8,RBFOX2,PIH1D1,PRKCE,WDR74,PRKCA,HCFC1,DDX39B,SARNP,DDIT4,ORAI1,JTB,YME1L1,RPL26,UBA52,ATF6,NCBP2-AS2,PRR13,SF1,TTYH3,SRCAP,AGAP2,NOLC1,XPC,A1BG,OAZ1,MRPL20,ABR,LDHA,LARP1,RAD21,PIP5K1A,HMOX1,MCMBP,GATD3A,PLCG1,SERF2,ST3GAL3,HEXIM1,BTF3,CTC1,…
gene_set_query	187	SALL1	278.3	Literature ChIP-seq,149;ARCHS4 Coexpression,117;Enrichr Queries,442;GTEx Coexpression,405	CNTFR,FRMPD3,SERPINE2,GLDC,ABAT,SMC3,SOX21,SYNGAP1,DPYSL5,MYC,DPYSL3,UNC5B,IFT80,FEZ1,DDIT4,TYRO3,ANOS1,TXNIP,OSER1,TTYH2,TTYH1,CDCA7,SLAIN1,HACD3,PLA2G6,OAZ1,C3,FAM171A1,UGT8,FLRT2,PRDX1,S100A13,GATD3A,PLCG1,RHBDL3,LHPP,NKX2-2,ABCA2,JUN,WDR59,JAG1,PHC1,CADM4,FZD7,FN1,NR2F1,COL1A1,COL1A2,VANGL2,H2AFY2,DCHS1,DZIP1,FERMT2,CDKN1A,BTG2,PIGU,TINAGL1,KCNC3,ARPC1B,NCAN,KRI1,TMEM47,CSRP2,NEFL,TIMP3,FGFBP…
gene_set_query	188	ATF2	278.6	ARCHS4 Coexpression,351;ENCODE ChIP-seq,60;Enrichr Queries,523;ReMap ChIP-seq,118;GTEx Coexpression,341	MT-ND6,MT-TP,MT-ND4L,MAPKBP1,MT-ND4,MT-ND5,POP7,MT-TT,POP4,MT-TY,GHITM,MT-ND2,RBPJ,MT-ND3,MT-ND1,PSMD9,KIAA1109,SYNGAP1,CAPNS1,DPYSL5,FGFR1OP2,BBX,AKT1,ANKFY1,PRKACB,WDR83OS,PRKAB2,RBFOX2,SECISBP2,ZNF271P,SCAMP1,FRS3,EID1,MYL6,SEPT7P2,DDX39B,MTHFD2,EWSR1,PSME3,RUFY2,DDIT4,TMEM126A,JTB,TXNIP,MT-TM,ATF6,SF1,ZNF276,SET,TTYH2,RETSAT,ABCB6,FLII,AGAP2,ZNF22,ZNF24,OAZ1,CIAO3,GABARAP,PRPSAP1,MRPL20,RDH13…
gene_set_query	189	SOX4	279.3	ARCHS4 Coexpression,654;Enrichr Queries,19;GTEx Coexpression,165	RPL4,RPL5,RPL30,RPL3,SERPINE2,RPL31,MYT1L,RPL34,POP4,SERPINE1,STMN2,STMN4,FNBP1L,RPL8,EPRS,RPL9,RPL7,PCMT1,LSM12,ALCAM,CAPNS1,ZMIZ1,DPYSL5,MYC,DPYSL3,STMN1,FAM110B,CEP95,RPL39,JUNB,IER2,IER3,RBFOX2,RPL21,RPL23,RPL22,SYTL4,MTHFD2,RBP1,DDIT4,RUFY2,RPL24,TXNIP,LINC00888,RPL26,FLII,OAZ1,BLOC1S1,SERPINH1,HMOX1,GATD3A,S100A11,S100A10,BTF3,RPL41,JUN,JAG1,H3F3B,PLK2,FN1,MRPL28,NFATC4,COL1A1,MLLT11,HNRNPL…
gene_set_query	190	UBP1	280.3	ARCHS4 Coexpression,418;Enrichr Queries,59;GTEx Coexpression,364	RPL4,NCKAP1,TRIO,HNRNPU,ADARB1,ENO1,EPRS,ALCAM,MPRIP,MYC,AKT1,JUNB,DDX18,ACOT8,RBFOX2,AFAP1,ZNF12,HCFC1,MYL6,WDR82,DDIT4,TXNIP,CFAP97,SF1,SET,SRCAP,ADH5,LDHA,PPP3R1,LARP1,BLOC1S1,PIP5K1A,RSU1,PLCG1,S100A10,JUN,FZD7,SETD1A,MRPL28,PRRC2A,HNRNPL,EHD2,HNRNPM,HNRNPK,EIF6,FASN,HNRNPF,FERMT2,EZH2,ARF4,CDKN1A,BTG2,BTG1,CLTC,STON1,SMG7,TUBA1B,CSRP1,NELFB,BRD2,UPF1,FOS,PLCB3,NCOR1,TUBB2A,KIFC1,KCNMA1,PXDN,…
gene_set_query	191	SMAD4	281.6	Literature ChIP-seq,121;ARCHS4 Coexpression,533;Enrichr Queries,188;ReMap ChIP-seq,245;GTEx Coexpression,321	RB1,NCKAP1,CHIC2,TRIO,RPL3,SERPINE1,ARPC5L,DCAF8,HNRNPU,ENO1,FNBP1L,RPL8,SMC3,RBPJ,EPRS,TMEM91,SOX21,TSKU,NDST2,SCAMP4,NUB1,KIAA1109,KRTCAP2,ALCAM,ZMIZ1,MYC,AP1S1,ANKFY1,AKT1,JUNB,IER2,HES6,WDR83OS,TSPYL1,DNTTIP1,PRKCA,ZNF12,RNASE1,SYTL2,PRKD3,WDR82,PARD3,DDIT4,ORAI1,TXNIP,MPPE1,CYP2E1,SLBP,EXD3,SRCAP,LYPD1,MRPL14,SLAIN1,MRPL15,RNPC3,ZNF24,CIAO3,GABARAP,ABR,FAM171A1,FAM160B2,PRDX5,LDHA,EPB41L1,RA…
gene_set_query	192	NFIC	282.4	ARCHS4 Coexpression,137;ENCODE ChIP-seq,45;Enrichr Queries,138;ReMap ChIP-seq,234;GTEx Coexpression,858	MT-ND6,MT-TP,MT-ND4L,MT-ND4,MT-ND5,MT-TT,MT-TY,TESK1,GHITM,MT-ND2,ALKBH7,RBPJ,MT-ND3,MT-ND1,NDST1,PSMD6,KRTCAP2,PSMD7,CAPNS1,MPRIP,FGFR1OP2,PRKACA,PRKAB2,SAP30BP,CSNK2A1,PHKA1,ZNF271P,SEPT7P2,DDIT4,TMEM126A,TXNIP,MT-TF,MT-TM,ATF6,OPTN,SF1,TTYH3,ABCB6,FLII,MEPCE,PDGFB,SDR39U1,COPS7B,ZNF22,OAZ1,GABARAP,MRPL20,LARP1,PRKAR2A,RHBDL1,HEXIM1,ABCA2,JUN,CREBBP,JAG1,NCAPH2,MTERF4,FN1,MRPL27,COL1A1,PPFIBP1,…
gene_set_query	193	ZBTB45	283.7	ARCHS4 Coexpression,207;Enrichr Queries,295;GTEx Coexpression,349	IFITM3,POP7,SMARCB1,FAM89B,VARS,POP4,GPATCH3,ZDHHC8,TPGS1,ALKBH6,HS6ST1,ELK1,ACTB,UBE2L3,IFIT2,SCAMP4,MT2A,ALKBH4,TRIM28,CAPNS1,MYC,STMN1,BSG,LONP1,AKT1,PIEZO1,CCDC97,AP1S1,PRKACA,JUNB,ATXN7L3,SOX4,IER2,IER3,ABT1,VPS18,HES6,ACOT8,ARRDC1,MAP1S,PIH1D1,DNTTIP1,BOLA1,CIRBP,MOGS,MIF4GD,MFSD12,MFSD10,HCFC1,RRAGA,RNF126,DDIT4,TXNIP,ULK1,TRIB3,RIN1,TRIB1,CTXN1,RPL28,NCBP2-AS2,RABL6,ZNF276,NAA60,TTYH3,RTF…
gene_set_query	194	ZNF423	287.3	ARCHS4 Coexpression,88;Enrichr Queries,389;GTEx Coexpression,385	CNTFR,SERPINE2,STMN4,FNBP1L,SOX21,DCAF6,GPR173,SYNGAP1,DPYSL4,DPYSL5,ZMIZ1,DPYSL3,WLS,RBFOX2,PRKCB,SERPINF1,CACNA2D3,PHKA1,PRKCA,BIN1,FEZ1,FEZ2,DDIT4,ANOS1,SPARCL1,OPTN,ASTN1,OSER1,NYAP1,TTYH1,FAM171A1,PPP4C,FLRT2,GATD3A,RHBDL3,ST3GAL3,PRELID1,JUN,JAG1,PHC1,CADM4,FZD7,FN1,NR2F1,ZNF32,COL1A1,COL1A2,MEX3A,VANGL2,EIF6,H2AFY2,PKIA,HNRNPF,SSPN,DCHS1,DZIP1,GABRB3,ARPC1B,TMEM47,TUBA1A,HEY1,TIMP3,FGFBP3,…
gene_set_query	195	CREBL2	288.7	ARCHS4 Coexpression,390;Enrichr Queries,186;GTEx Coexpression,290	CYFIP1,ABAT,EPRS,ALCAM,ZMIZ1,CDK20,C3AR1,MPV17,PRKACB,JUNB,IER3,CMKLR1,GABARAPL1,RNASE6,PRKCA,HDHD2,FDX1,DDIT4,TXNIP,LINC00888,ASTN1,OSER1,ZNF275,RETSAT,FPR3,HACD3,GNS,LDHB,ABR,PPP3R1,EPB41L1,EPB41L3,HMOX1,S100A11,S100A10,JUN,RDX,IRF2BP2,NR1D2,GNPTG,PRXL2A,HLA-DRB1,LGMN,CDKN1A,BTG2,PIGU,CDKN1B,BTG1,TINAGL1,SNX10,LITAF,MS4A4A,UBL3,TIMP3,HLA-DPA1,GPR34,MRPL49,FOS,SRP9,DDB1,KAT2B,MS4A6A,BDH2,MRAS,PX…
gene_set_query	196	SKI	289	ARCHS4 Coexpression,204;GTEx Coexpression,374	APP,ZDHHC8,ENO2,SOGA1,ZFYVE28,NDST1,SYNGAP1,TRIM28,MPRIP,RUSC1,CKMT1B,AKT1,PIEZO1,PRKACA,ATXN7L3,TNS2,SRRM2,SRRM3,SRRM4,RBFOX2,RBFOX3,MOGS,ANK3,ACTN4,MAPK8IP3,HCFC1,NISCH,SEPT7P2,RUFY2,ULK1,LLGL1,SF1,SPTBN4,TTYH3,SRCAP,STXBP1,PDE1A,TRANK1,ZBTB4,ABR,SYNGR1,PPP3R1,PCBP4,ZNF704,SYMPK,PLCG1,MAP4,ABCA2,CADM3,PRRT2,TMEM184B,INTS1,FZD7,MICAL3,L1CAM,GRIN2C,GNG13,PRRC2A,HNRNPL,SLC6A7,CALM3,UBAP1L,SCN2A,EZ…
gene_set_query	197	SETDB1	289.5	Literature ChIP-seq,48;ARCHS4 Coexpression,605;ENCODE ChIP-seq,47;Enrichr Queries,255;ReMap ChIP-seq,278;GTEx Coexpression,504	POP4,TSKU,NDST2,SYNGAP1,CAPNS1,DPYSL5,FGFR1OP2,EBLN3P,AKT1,ANKFY1,WDR83OS,PRKAB2,SAP30BP,UNC5B,SECISBP2,INSYN1,ZNF271P,FRS2,ZNF12,EWSR1,MTHFD2,DDIT3,DDIT4,TXNIP,ORAI1,ATF5,SF1,SLBP,SAR1A,MEPCE,CDCA7,PDGFB,CDCA8,ZNF22,ZNF23,ZC3HAV1,CIAO3,CIAO1,DEDD2,PRPSAP1,EPB41L1,EPB41L3,PIP5K1A,PRELID3B,CREBBP,JUN,TIPARP,FUCA2,PBX3,ZNF32,B4GAT1,FASN,PRXL2B,SFXN4,KCNC4,PRKAG2,MED18,MED12,GLT1D1,SMPD4,NEFM,NEFH,Z…
gene_set_query	198	FOXO3	290.8	Literature ChIP-seq,15;ARCHS4 Coexpression,444;Enrichr Queries,164;GTEx Coexpression,540	MAPKBP1,CHIC2,POP7,POP4,ATP5IF1,KIAA1109,ENDOV,PSMD7,ANKFY1,PRKAB2,CSNK2A1,SECISBP2,NGDN,DNTTIP1,PHKA1,HDHD2,EID1,MYL6,DDX39B,DDIT3,PSME3,DDIT4,TXNIP,PSME2,UQCRC2,LETMD1,OPTN,RABL6,ZNF276,SLBP,MTMR3,FLII,CDCA7,CDCA8,COPS7B,ABCB8,MRPL15,CIAO3,PRPSAP1,MRPL20,EPB41L1,EPB41L2,MYO6,RSU1,VTI1B,PRELID3B,LYN,GSTM4,CREBBP,JUN,TIPARP,FN1,BBIP1,PRXL2A,PRXL2B,PSMG4,PSMG2,TMEM9B,EZH2,PIGU,ARF1,PIGT,MRPL39,MED…
gene_set_query	199	TBR1	292.7	ARCHS4 Coexpression,266;Enrichr Queries,550;GTEx Coexpression,62	NCKAP1,TRIO,MYT1L,ITSN1,STMN2,STMN4,ENO2,SCAMP5,DPYSL4,DPYSL5,STMN1,DPYSL3,ANKS1B,RBFOX1,UNC5A,WSB2,PRKCB,CACNA2D3,GABRG2,GPR162,PRKAR1B,MAP1A,SPARCL1,NGEF,OSER1,NYAP1,SRCAP,AGAP2,AGAP3,ABR,GRIN2A,EPB41L1,CREBBP,PRRT2,ARPP21,NR2F1,MLLT11,MEX3A,TOLLIP,FXYD7,SERPINI1,GABRB3,SETD5,PHF2,NRSN1,KCNC1,KCNC2,CTCF,SLC6A1,RNF157,JPH4,JPH3,TUBA1A,RSPO2,PHF24,NEFL,NEFM,DLGAP1,ZNF365,APC2,NR2F1-AS1,PAX6,FOS,D…
gene_set_query	200	CREB3L2	293.7	ARCHS4 Coexpression,450;Enrichr Queries,103;GTEx Coexpression,328	APP,SPARC,TRIO,SERPINE2,KDELR1,SERPINE1,TXNDC15,ANTXR1,CRKL,ELK3,NDST1,MT2A,ALCAM,ZMIZ1,MYC,LONP1,DAG1,KIF21A,SOX9,SYNPO,JUNB,TNS3,SOX4,IER3,TNS1,ACVR1,SRRM2,ACOT8,ACTN1,ACSL6,PRKCA,ACTN4,HCFC1,TWSG1,DDIT4,TXNIP,KDELR2,MXRA7,PLPP3,TRIB1,CFAP97,RIN2,SDC4,SRCAP,EPAS1,MYCBP2,PIK3R1,CIAO3,GNS,GLG1,TGOLN2,LARP1,BLOC1S2,SERPINH1,HMOX1,MLEC,PIP5K1A,RSU1,CHST14,GATD3A,SPTBN2,SEC31A,S100A10,RAB11FIP5,EGR1…
gene_set_query	201	ZNF768	294.3	ARCHS4 Coexpression,190;Enrichr Queries,161;GTEx Coexpression,532	RPL3,EHMT2,EPRS,RPL8,DCAF6,PSMD4,CAPNS1,ZMIZ1,MYC,AKT1,AP1S1,PRKACA,JUNB,IER2,IER3,PRKAB2,PHKA1,HCFC1,RNF123,DDIT4,UQCRC2,OPTN,SF1,RABL6,OSER1,TTYH3,SRCAP,FLII,MRPL15,ANAPC11,PRDX5,LARP1,PRKAR2A,S100A11,ST3GAL3,S100A10,HEXIM1,JUN,SETD1A,ZNF32,IRF2BP2,THAP11,PRRC2A,HNRNPL,EIF6,PRXL2A,FASN,GIPC1,DUS1L,CDK16,CDKN1A,ECSIT,MRPL34,KRI1,LITAF,TRIM8,LFNG,NELFB,UPF1,DUSP3,RAB3IL1,FOS,GOLGA2P7,MRPL43,HADHB…
gene_set_query	202	POU3F3	295.7	ARCHS4 Coexpression,50;Enrichr Queries,814;GTEx Coexpression,23	CNTFR,SERPINE2,MYT1L,STMN2,STMN4,ABAT,ENO2,FNBP1L,SOX21,GPR173,ALCAM,DPYSL4,DPYSL5,DPYSL3,STMN1,PRKACB,JUNB,ANKS1B,RBFOX2,WSB2,HDHD2,BCAN,ASPHD1,FEZ1,MAP1A,DDIT4,CDIP1,NGEF,ASTN1,OSER1,NYAP1,TTYH1,PHYHIPL,SLAIN1,FAM171A1,EPB41L1,GATD3A,RHBDL3,JUN,PRRT2,CADM4,CADM2,NR2F1,MLLT11,MEX3A,VANGL2,H2AFY2,PKIA,FXYD7,DCHS1,SFXN5,RNF220,CDKN1A,TINAGL1,NCAN,FMN2,SLC6A1,JPH4,AIFM3,JPH3,TUBA1A,HEY1,PEA15,NEFL,…
gene_set_query	203	FLI1	296.7	Literature ChIP-seq,26;ARCHS4 Coexpression,828;ENCODE ChIP-seq,29;Enrichr Queries,417;ReMap ChIP-seq,31;GTEx Coexpression,449	MT-TP,SPI1,MT-TT,GMFG,POP4,ITSN1,MT-TY,TESK1,TSKU,NDST1,ENDOV,KIAA1109,ALKBH4,SYNGAP1,CAPNS1,SCP2,AKT2,C3AR1,AKT1,PRKACA,PRKACB,WDR83OS,SAP30BP,UNC5B,SECISBP2,FRS2,ZNF12,TFR2,DDIT3,UNC50,DDIT4,TMEM126A,JTB,TXNIP,ORAI1,MT-TF,MPPE1,MT-TM,OPTN,SLBP,EXD3,SAR1A,MEPCE,PDGFB,CDCA8,ZNF22,ZNF23,ZC3HAV1,ZNF24,PLA2G6,CIAO3,DEDD2,CIAO1,PIP5K1B,RDH13,PRELID3B,HEXIM1,JUN,NEBL,TIPARP,NCAPH2,FUCA2,MTERF4,FN1,PBX…
gene_set_query	204	ZNF653	297.7	ARCHS4 Coexpression,141;Enrichr Queries,605;GTEx Coexpression,147	MAPKBP1,ENO2,ZFYVE28,SAMD14,CAPNS1,WDR90,CKMT1B,AKT1,AP1S1,PRKACA,JUNB,IER2,HES6,RBFOX3,MAP1S,HPCAL1,FRS3,LRRC37B,GPR162,RNF126,DDIT4,ATF5,RPL28,SF1,RABL6,ABCB9,AGAP3,PRKCZ,CIAO3,PRDX2,PPP3R1,RHBDL1,JUN,PRRT2,NCAPH2,RAB3IP,GRIN2C,PRRC2A,EHD1,HNRNPL,SLC6A7,LAS1L,GIPC1,FASN,DUS1L,CDKN1A,TINAGL1,KCNC1,ECSIT,TRIM8,TRIM9,PANX2,NELFB,BRD2,UPF1,RPS6KL1,KCND2,ACTL6B,RING1,PAX6,FOS,DYNLL2,SLC7A5,INF2,KIFC…
gene_set_query	205	STAT6	299.3	Literature ChIP-seq,150;ARCHS4 Coexpression,852;Enrichr Queries,63;GTEx Coexpression,132	CYFIP2,SPI1,MAML2,SERPINE1,ENO1,EPRS,SCAMP5,PCMT1,ALCAM,SYNGAP1,DPYSL4,MPRIP,OTUD6B-AS1,MYC,FGFR1OP2,AKT1,DIP2B,JUNB,IER3,RBFOX1,WSB2,HDHD2,FRS3,ASPHD1,DDIT4,PSME1,CDIP1,TXNIP,LINC00888,NYAP1,FPR1,AGAP2,PHYHIPL,GLG1,C3,LDHA,SERPINH1,CHST15,RRS1,HMOX1,GATD3A,S100A11,ST3GAL3,S100A10,LYN,GPR17,JUN,CADM2,FN1,COL1A1,EHD1,ABTB1,FASN,GPR183,HNRNPF,CDKN1A,BTG2,BTG1,TINAGL1,ARPC1B,SNX10,LITAF,MED15,MYOM2,…
gene_set_query	206	SMAD1	301	Literature ChIP-seq,120;ARCHS4 Coexpression,479;Enrichr Queries,79;ReMap ChIP-seq,35;GTEx Coexpression,792	MT-ND6,MT-TP,MT-ND4L,MT-ND4,CHIC2,MT-ND5,SPI1,MT-TT,MT-TY,MT-ND2,RBPJ,MT-ND3,TMEM91,MT-ND1,ATP5IF1,KRTCAP2,SYNGAP1,ALKBH4,DPYSL5,DPYSL3,AKT1,CSNK2A1,NGDN,MYL6,DDX39A,DDIT3,FEZ1,DDIT4,TXNIP,MT-TF,ATF5,MT-TM,ZNF276,NYAP1,ABCB7,FLII,MEPCE,ABCB8,ZNF22,AGAP3,OAZ1,CIAO3,GABARAP,DEDD2,PRPSAP1,C3,MRPL20,RHBDL1,HEXIM1,PRRT1,CREBBP,JUN,PRRT2,JAG1,FN1,EIF1,MLLT11,B4GAT1,FASN,FXYD7,FERMT3,PIGU,KCNC3,MRPL39,C…
gene_set_query	207	NR4A1	301	ARCHS4 Coexpression,263;Enrichr Queries,131;ReMap ChIP-seq,224;GTEx Coexpression,586	RPL3,SERPINE2,POP4,SERPINE1,HNRNPU,GPATCH3,RPL8,TMEM91,TSKU,ELK3,DCAF6,NDST2,SCAMP4,NDST1,ZMIZ1,MYC,WDR90,CREB3L2,NAMPT,C3AR1,JUNB,IER5,IER2,IER3,TSPYL2,WDR83OS,GABARAPL1,PRKCB,SERPINF1,WDR73,AARSD1,SYTL4,DDX39A,BIN1,DDIT3,DDIT4,ORAI1,TXNIP,RNF122,VPS28,EXD3,SAR1A,MEPCE,PDGFB,ZC3HAV1,OAZ1,CIAO1,C3,LDHB,LDHA,PTPMT1,SERPINH1,HMOX1,GATD3A,S100A10,HEXIM1,JUN,PRELID1,PRRT2,H3F3B,TIPARP,PLK2,EDEM2,FN1,…
gene_set_query	208	ZNF24	302.3	ARCHS4 Coexpression,730;Enrichr Queries,119;ReMap ChIP-seq,174;GTEx Coexpression,186	RPL4,SPI1,HNRNPU,SMC3,RBPJ,EPRS,TSKU,DCAF7,PCMT1,MYC,CREB3L2,BBX,PRKACA,JUNB,IER5,IER2,CMKLR1,MAP1S,HPCAL1,FRS2,ZNF271P,FRS3,RNF126,DAAM2,TFR2,WDR82,FEZ1,DDIT4,TXNIP,FAHD2CP,ASF1A,SET,TTYH2,RPN2,SRCAP,MEPCE,FPR1,PDGFB,ZNF22,WDR61,FPR3,ABCB8,SLAIN1,ZC3HAV1,A1BG,ABCB9,ZNF24,ARPP19,BLOC1S4,UGT8,PRDX2,PRDX5,PPP4C,RNF215,EPB41L1,RAD21,SERPINH1,PIP5K1B,S100A11,LHPP,NKX2-2,RNU6-850P,S100A10,ABCA2,JUN,PR…
gene_set_query	209	ZFP90	302.3	ARCHS4 Coexpression,519;Enrichr Queries,249;GTEx Coexpression,139	MYT1L,EHMT2,STMN2,STMN4,EPRS,ENO2,FNBP1L,TSKU,GPR173,KIAA1109,ALCAM,DPYSL4,ZMIZ1,DPYSL5,MYC,STMN1,LUC7L,PRKACB,JUNB,ANKS1B,RBFOX2,PRKCB,IFT80,HDHD2,SCAMP1,ASPHD1,MTHFD2,FEZ1,RUFY2,DDIT4,TXNIP,TSPYL4,OSER1,TTYH3,SRCAP,PDGFB,PHYHIPL,HACD3,OAZ1,GATD3A,LINC00674,S100A11,SERF2,S100A10,ABCA2,JUN,PRELID1,HACE1,CADM4,CADM2,MLLT11,CPEB1,MEX3A,QARS,H2AFY2,PRXL2A,PKIA,DZIP1,CDKN1A,BTG2,PIGU,CDKN1B,BTG1,TINA…
gene_set_query	210	AHR	303.6	Literature ChIP-seq,146;ARCHS4 Coexpression,445;Enrichr Queries,184;ReMap ChIP-seq,251;GTEx Coexpression,492	ITSN2,MT-ND4L,MT-ND4,MT-TY,MT-ND2,RBPJ,MT-ND3,TSKU,MT-ND1,ATP5IF1,PSMD6,WLS,SLC5A6,EML6,RFX5,DDIT4,JTB,TXNIP,MT-TM,LETMD1,RABL6,AGAP2,FPR3,AGAP3,PLA2G6,C3,RDH10,EPB41L2,PRELID3B,GSTM4,NGFR,GSTM3,JUN,JAG1,NEBL,TIPARP,ABCA3,FN1,LYZ,MRPL22,COL1A1,FASN,PSMG4,PSMG1,HLA-DRB1,PIGT,KCNC2,SNX12,PRKAG2,MED13,NHSL1,HEY1,FASTK,HEY2,HLA-DPA1,DUSP1,ELOVL2,EMP1,FOS,DYNLL2,HIST2H2BE,SLC7A5,GPRC5B,MMP14,PLSCR3,PX…
gene_set_query	211	PRDM8	304.3	ARCHS4 Coexpression,22;Enrichr Queries,686;GTEx Coexpression,205	PID1,SERPINE2,SERPINE1,STMN2,SCAMP5,ALCAM,SYNGAP1,MPRIP,ZMIZ1,MYC,DPYSL3,JUNB,WLS,IER3,RBFOX1,UNC5A,PRKCB,PRKCE,HPCAL1,PRKCA,HPCAL4,SYTL2,PRKAR1B,MAP1A,DDIT4,TXNIP,NGEF,SF1,OSER1,NYAP1,AGAP2,ABR,GRIN2A,PPP3R1,FLRT2,RDH11,EPB41L3,CHST15,ABCA2,JUN,CADM3,FN1,NR2F1,L1CAM,COL1A1,EHD1,PYGB,CDKN1A,BTG2,TINAGL1,KCNC2,STON1,JPH4,TRIM8,PANX2,TRIM9,JPH3,CSRP1,HEY1,RSPO2,PHF24,DLGAP1,NEFH,ANXA1,NR2F1-AS1,ITP…
gene_set_query	212	ZNF576	305.3	ARCHS4 Coexpression,116;Enrichr Queries,662;GTEx Coexpression,138	POP7,PHAX,ENO2,EPRS,RRP9,SCAMP5,SAMD14,KRTCAP2,ALKBH4,MPRIP,OTUD6B-AS1,MYC,AKT1,PRKACA,JUNB,IER2,IER3,WDR83OS,ACOT8,TSPYL1,UNC13A,WDR74,HDHD2,ARMC1,RNF126,DDIT3,DDIT4,FDX2,CDIP1,LINC00888,SF1,OSER1,SRCAP,FLII,NOLC1,ANAPC11,MRPL20,PPP3R1,RRS1,RDH13,PLCG1,RHBDL1,PRRT1,JUN,PRRT2,SIVA1,MRPL27,ZNF32,PRRC2A,MRPL22,HNRNPL,UCK1,TRIP6,FARSA,PIGU,CLTC,PANX2,TRIM9,UBL5,TRMT112,ANXA6,TK1,ELOC,UPF1,RPS6KL1,KC…
gene_set_query	213	FOS	305.4	ARCHS4 Coexpression,501;ENCODE ChIP-seq,34;Enrichr Queries,62;ReMap ChIP-seq,195;GTEx Coexpression,735	MT-ND6,MT-TP,MT-ND4L,MT-ND4,MT-ND5,MT-TT,ITSN1,MT-TY,ARAF,TMEM94,GHITM,MT-ND2,ALKBH7,MT-ND3,ALKBH6,MT-ND1,ATP5IF1,MIR3936,NSDHL,MPRIP,PSMD4,BBX,PRKACA,HES6,SAP30BP,TSTD1,STARD7,NGDN,ZFYVE21,MYL6,DDX39A,MTHFD2,DDIT3,DDIT4,RFX5,TXNIP,MT-TF,MT-TM,LETMD1,ATF6,SF1,EXD3,ZNF273,TTYH3,CDCA8,ABCB8,PLA2G6,OAZ1,GABARAP,DEDD2,PRPSAP1,C3,FAM221A,LARP1,PRELID3B,HEXIM1,GPR17,JUN,JAG1,TIPARP,FN1,TMA7,MRPL28,EIF1…
gene_set_query	214	ZBED5	305.5	ARCHS4 Coexpression,159;GTEx Coexpression,452	RPL5,VARS,FNBP1L,RPL8,CCAR1,PNN,NDST1,CAPNS1,BSG,STMN1,LONP1,LUC7L,AKT1,PIEZO1,AP1S1,CEP95,CCNL2,ATXN7L3,SRRM2,WSB2,ACTN1,CIRBP,AP1B1,MOGS,ZNF12,WDR73,ACTN4,DDX39B,RUFY2,PFN1,AURKAIP1,ZNF273,FLII,RPN1,RNPC3,OAZ1,APH1A,FAM160B2,FAM221A,ARGLU1,S100A11,RAB11FIP5,NSUN5P1,LINC01089,PRELID1,INTS1,SURF4,PYCR1,BBIP1,PUM2,NFATC4,PRRC2A,MLLT11,RPS27,GIPC1,CALR,SETD5,PHF2,ARF1,CLTB,PRPF19,N4BP2L2,RNF157,ZNF…
gene_set_query	215	NR2F2	305.8	ARCHS4 Coexpression,434;ENCODE ChIP-seq,103;Enrichr Queries,352;ReMap ChIP-seq,105;GTEx Coexpression,535	MT-ND6,MT-TP,MT-ND4L,MAPKBP1,MT-ND4,MT-ND5,POP7,MT-TT,POP4,GMFG,MT-TY,MT-ND2,ALKBH7,RBPJ,MT-ND3,TMEM91,TSKU,MT-ND1,SCAMP4,NDST1,RABGEF1,SAMD14,DPYSL3,AKT1,PRKACA,WLS,RBFOX2,STARD7,ZNF271P,FRS3,MYL6,DDX39A,EWSR1,DDIT3,PSME3,DDIT4,TMEM126A,TXNIP,MT-TF,MT-TM,LETMD1,ATF6,ZNF276,SAR1A,MEPCE,SDR39U1,ABCB8,AGAP3,MRPL15,PLA2G6,OAZ1,CIAO3,GABARAP,C3,MRPL20,PRKAR2B,EPB41L2,RSU1,RHBDL1,RNU6-850P,HEXIM1,PRRT…
gene_set_query	216	ZNF532	306.3	ARCHS4 Coexpression,198;Enrichr Queries,321;GTEx Coexpression,400	APP,CNTFR,TRIO,SPARC,SERPINE2,ENO2,FNBP1L,SOGA1,ANTXR1,SOX2,GPR173,HERC2,ZNF608,MPRIP,DPYSL4,DPYSL5,DPYSL3,BBX,TRIM25,EPC2,SOX9,DIP2C,SEPHS1,TNS3,SOX4,SRRM4,RBFOX2,ACTN1,TALDO1,ANK2,ARMC8,ANK3,HLA-A,SYTL2,HLA-E,SEPT7P2,FEZ1,RUFY2,DDIT4,PSME1,ANOS1,TRIM14,TXNIP,JTB,TAGLN2,KCTD12,PFN1,VPS25,RIN2,TRIB2,LLGL1,PFN2,PRR13,MACF1,MAGED1,PDE1A,MYCBP2,TRANK1,PIK3R1,ZBTB4,OAZ1,KALRN,APH1A,NKAIN1,NUAK1,PPP4C…
gene_set_query	217	ZNF219	308	ARCHS4 Coexpression,187;Enrichr Queries,228;GTEx Coexpression,509	IFITM3,CYFIP2,CNTFR,SERPINE2,KDELR1,EHMT2,ZDHHC8,HS6ST1,SOX2,NDST1,MT2A,SYNGAP1,TRIM28,CAPNS1,DPYSL4,ZMIZ1,MYC,DPYSL3,DAG1,ANKFY1,AKT1,PIEZO1,KIF21B,DIP2C,SEPHS1,JUNB,IER5,TNS3,ATXN7L3,SOX4,TNS2,IER3,ACTN1,AFAP1,PASK,HCFC1,MYL6,PARD3,DDIT4,NINJ1,TXNIP,TRIB3,MXRA7,HPRT1,RIN1,CTXN1,LLGL1,OSER1,TTYH3,EPAS1,PIK3R2,ZBTB4,ADH5,APH1A,RRAS,SERPINH1,APOE,GATD3A,PLCG1,RALGDS,RAB11FIP3,B4GALNT4,JAG2,VAT1,WW…
gene_set_query	218	ZBED3	308	ARCHS4 Coexpression,232;Enrichr Queries,104;GTEx Coexpression,588	MT-ND6,MT-ND4L,MT-ND4,SLC46A1,MT-ND5,AHCYL1,SERPINE2,ITSN1,ARPC5L,ZDHHC8,MKI67,EPRS,MT-ND2,MT-ND3,SOGA1,TSKU,IFIT2,MT-ND1,ALCAM,SYNGAP1,CAPNS1,RASSF4,ZMIZ1,MYC,STMN1,CREB3L2,LONP1,DAG1,SOX9,RPL37,SEPHS1,PRKACA,JUNB,TNS3,B2M,TNS2,SOX4,IER3,ACVR1,SRRM2,UNC5B,SERPINF1,ARRDC3,MTUS1,GTPBP6,HCFC1,HLA-E,RNF126,RPS13P2,MTHFD2,UNC50,DDIT4,TXNIP,TRIB3,TLN2,PLPP3,TRIB1,PLPP1,SF1,RETSAT,SDC4,SRCAP,EPAS1,MGST…
gene_set_query	219	ZHX1	308.8	ARCHS4 Coexpression,372;Enrichr Queries,437;ReMap ChIP-seq,88;GTEx Coexpression,338	MT-ND6,MT-TP,MT-ND4L,MT-ND4,MT-ND5,SPI1,MT-TT,ARAF,MT-TY,MT-ND2,MT-ND3,MT-ND1,SCAMP4,KRTCAP2,BBX,PRKACA,DNTTIP1,ZFYVE21,FRS2,SCAMP1,DDIT4,JTB,TXNIP,MT-TF,MT-TM,RABL6,EXD3,SET,NYAP1,MEPCE,OAZ1,CIAO3,GABARAP,C3,MYO6,RHBDL1,RNU6-850P,HEXIM1,PRRT1,ABCA2,JUN,PRRT2,FN1,ABTB1,B4GAT1,EIF6,FASN,FERMT3,PIGU,MRPL34,MED15,TRMT112,TUBA1B,TUBA1A,MED13,NELFB,ENOPH1,APC2,LYPLA2,DUSP1,MRPL49,EMP1,SLC39A13,FOS,DYN…
gene_set_query	220	FOXJ2	309	ARCHS4 Coexpression,288;Enrichr Queries,335;ReMap ChIP-seq,235;GTEx Coexpression,378	TRIR,TRIO,SPI1,SERPINE1,ABAT,ENO2,DCAF6,ZFYVE28,NUB1,ZMIZ1,MYC,STMN1,CREB3L2,AP1S1,BBX,PRKACA,JUNB,IER5,PRKCG,PRKAB2,DAXX,GABARAPL1,TSPYL1,PIH1D1,NGDN,ARMC8,SYTL2,MYL6,DDIT3,DDIT4,TXNIP,SF1,SRCAP,ABCB7,FLII,RNU6-8,PHYHIPL,ZNF22,A1BG,HACD3,GLG1,MRPL10,ANAPC11,FAM171A1,ABR,PRDX5,PPP4C,PRDX4,EPB41L1,PRDX1,HMOX1,PLCG1,GATD3A,HMOX2,HEXIM1,LYN,CREBBP,RPL41,JUN,JAG1,CHKA,TIPARP,ABCA3,TMA7,IRF2BP2,PA2G4,…
gene_set_query	221	ZEB2	309	ARCHS4 Coexpression,684;Enrichr Queries,237;ReMap ChIP-seq,193;GTEx Coexpression,122	MAML2,SERPINE2,MYT1L,GMFG,SERPINE1,STMN4,RPL8,ZFYVE28,ATP5IF1,PCMT1,KIAA1109,SYNGAP1,ALCAM,DPYSL5,ZMIZ1,MYC,DPYSL3,AP1S1,JUNB,IER2,IER3,DAXX,PRKCB,SERPINF1,HPCAL1,FRS2,PRKCA,MYL6,DDX39A,DDX39B,ASPHD1,DAAM2,FEZ1,DDIT3,DDIT4,TYRO3,TXNIP,TBPL1,FAHD2CP,NYAP1,TTYH2,FPR1,FPR3,ABCB8,SLAIN1,ZC3HAV1,GABARAP,MRPL10,DEDD2,BLOC1S4,C3,FAM171A1,UGT8,PRDX2,PPP3R1,PRDX5,PRDX4,FLRT2,PRKAR2B,EPB41L2,PRDX1,EPB41L3,…
gene_set_query	222	ESRRA	309	ARCHS4 Coexpression,851;ENCODE ChIP-seq,78;Enrichr Queries,195;ReMap ChIP-seq,152;GTEx Coexpression,269	SPI1,TSKU,NDST1,RABGEF1,SAMD14,PSMD7,CAPNS1,AKT1,PRKACA,GABARAPL1,ZFYVE21,FRS3,SEPT7P2,DDX39A,DDIT3,DDIT4,TXNIP,UQCRC2,LETMD1,ZNF276,EXD3,TTYH3,ZNF273,FLII,PDGFB,MRPL14,MRPL15,AGAP3,CIAO3,OAZ1,KIAA0040,CIAO1,MRPL20,RNF215,EPB41L1,RHBDL1,PRELID3B,HEXIM1,GSTM4,ABCA2,JUN,NEBL,ABCA3,MRPL27,EIF1,B4GAT1,QARS,EIF6,PRXL2A,FASN,SFXN4,FERMT3,PIGU,KCNC4,TMEM51,ECSIT,MRPL34,MRPL35,LITAF,TRMT112,SMPD4,FASTK,R…
gene_set_query	223	MTERF3	309.5	ARCHS4 Coexpression,218;GTEx Coexpression,401	APP,CISD1,PWP1,DCAF6,TXNDC17,NFU1,LSM12,PSMD7,MPRIP,CIAO2A,PRKACA,ATXN7L3,SRRM2,ACTN2,MRPS18B,MAPK8IP3,WDR77,MRPS18C,PPA2,BOLA3,TMEM126A,MTCP1,UQCRC2,MMADHC,ASF1A,ANAPC13,DCUN1D5,ABCB7,MRPL15,ZBTB4,ADH5,MRPL20,LDHB,ABR,PRDX4,PRDX1,PAICS,ZWINT,MRPL22,CCT6A,AIMP2,PSMG1,CALM3,CALM2,FARSB,MRPS16,PAK1IP1,MRPS10,MRPL39,MRPL37,MRPL32,GYS1,TRMT112,NNT,SPTAN1,MRPS28,UPF1,CCT2,LYPLA1,TPI1,MRPS24,ACTL6A,MIN…
gene_set_query	224	E2F6	310	ARCHS4 Coexpression,250;ENCODE ChIP-seq,75;Enrichr Queries,345;ReMap ChIP-seq,101;GTEx Coexpression,779	MT-ND6,MT-TP,MT-ND4L,MT-ND4,MT-ND5,POP7,MT-TT,GMFG,MT-TY,MT-ND2,MT-ND3,TMEM91,TSKU,MT-ND1,ATP5IF1,PSMD9,RABGEF1,NSDHL,ENDOV,KRTCAP2,PSMD6,PSMD7,SYNGAP1,ALKBH4,PSMD4,AKT1,PRKACB,GABARAPL1,SECISBP2,HPCAL1,ZFYVE21,PHKA1,SCAMP1,HPCAL4,MYL5,SEPT7P2,DDX39A,TFR2,MTHFD2,DDIT3,DDIT4,UNC50,RFX5,JTB,TXNIP,MT-TF,MT-TM,OPTN,RABL6,ZNF276,ZNF275,SAR1A,MEPCE,CDCA7,MRPL14,ABCB8,MRPL15,AGAP3,OAZ1,CIAO3,KIAA0040,DE…
gene_set_query	225	TFE3	310.7	ARCHS4 Coexpression,468;Enrichr Queries,98;GTEx Coexpression,366	IFITM3,IFITM2,SPI1,GMFG,LST1,SERPINE1,ZDHHC8,EPRS,ACTB,ATP5IF1,RABGEF1,NDST1,MT2A,TRIM28,CAPNS1,ZMIZ1,MYC,FTH1,NAMPT,C3AR1,LONP1,TRIM25,AKT1,SOX9,PRKACA,TRIM21,JUNB,IER5,TNS3,ATXN7L3,SOX4,IER3,TNS1,GABARAPL1,ATP6V0E1,CSNK2A1,ACTN1,HLA-B,MOGS,ACTN4,HLA-A,HLA-E,BIN3,DDIT3,NINJ1,DDIT4,TXNIP,TAGLN2,ULK1,TRIB1,OPTN,IGSF6,SDC4,SRCAP,EPAS1,FLII,FPR1,ZC3HAV1,APH1A,GNG10,CHST15,HMOX1,RALGDS,S100A11,S100A1…
gene_set_query	226	CUX1	312.3	Literature ChIP-seq,65;ARCHS4 Coexpression,733;ENCODE ChIP-seq,72;Enrichr Queries,368;ReMap ChIP-seq,67;GTEx Coexpression,569	ITSN2,SPI1,ALKBH7,ALKBH6,NDST2,NDST1,SYNGAP1,CAPNS1,SCP2,C3AR1,AKT1,ANKFY1,PRKACA,ARPIN,PRKAB2,ZNF271P,FRS3,ASPHD1,TFR2,DDIT3,DDIT4,TMEM126A,JTB,TXNIP,ATF5,ATF6,SF1,SLBP,EXD3,SAR1A,MEPCE,CDCA7,CDCA8,ZNF22,ZNF23,CIAO3,CIAO1,PRPSAP1,LARP1,RDH11,EPB41L1,EPB41L2,PIP5K1A,HEXIM1,CREBBP,JUN,TIPARP,NCAPH2,MTERF4,FN1,ZNF32,L1CAM,FASN,PKIG,SFXN5,LGMN,MED15,MED18,NEFL,TSPO,DLGAP1,JAK1,DUSP3,RING1,DUSP1,KIAA…
gene_set_query	227	ZNF91	312.3	ARCHS4 Coexpression,557;Enrichr Queries,166;GTEx Coexpression,214	CYFIP2,MAPKBP1,MYT1L,HNRNPU,ENO2,EPRS,FNBP1L,RPL8,ZFYVE28,PSMD9,KIAA1109,ALCAM,CAPNS1,DPYSL5,MYC,STMN1,CKMT1B,BBX,PRKACB,JUNB,IER3,GABARAPL1,RBFOX2,RBFOX3,SYTL2,NISCH,DDIT4,RUFY2,TXNIP,ASTN2,RABL6,FLII,OAZ1,CHST15,GATD3A,S100A10,JUN,PRRT2,RAB3IP,FN1,MLLT11,HNRNPL,SLC6A7,PKIA,GABRB2,ZNF253,CDKN1A,BTG2,PIGU,BTG1,KCNC1,ZNF280D,TRIM9,UBL3,TUBA1A,TRIM3,PBK,NELFB,DLGAP1,TIMP1,UPF1,ANXA1,KCND2,ANXA3,LRR…
gene_set_query	228	KLF7	313	ARCHS4 Coexpression,301;Enrichr Queries,279;GTEx Coexpression,359	APP,TRIO,SPARC,MAML2,SERPINE2,CCNI,MYT1L,SERPINE1,IFIT5,ARPC5L,STMN2,STMN4,RBPJ,ENO2,FNBP1L,RPL8,NUDT3,ELK3,ATP5IF1,RPS17,ZNF608,DPYSL4,ZMIZ1,DPYSL5,MYC,PEG10,DPYSL3,FAM110B,STMN1,LONP1,RCC1,KIF21A,KIF21B,JUNB,GLUL,TNS3,RPS10,TNS2,SOX4,IER3,TNS1,RBFOX2,ACTN1,ARRDC3,SOX13,AFAP1,ANK2,NEIL2,FEZ1,DDIT4,RUFY2,TXNIP,HECA,TAGLN2,KCTD12,TAGLN3,TRIB1,PLPP3,PFN1,TRIB2,PFN2,BEX1,SDC4,EPAS1,MAGED1,PIK3R2,PIK…
gene_set_query	229	NR4A2	313.5	Literature ChIP-seq,107;ARCHS4 Coexpression,880;Enrichr Queries,262;GTEx Coexpression,5	SERPINE2,MYT1L,SERPINE1,STMN4,SCAMP5,ALCAM,MYC,NAMPT,C3AR1,PRKACB,JUNB,IER5,IER2,ANKS1B,IER3,TSPYL2,WSB2,HPCAL4,BCAN,ASPHD1,DDIT3,MAP1A,DDIT4,CDIP1,TXNIP,RPL26,ATF5,TSPYL4,ASTN1,NYAP1,TTYH1,PHYHIPL,SAMSN1,C3,FAM171A1,EPB41L1,PRKAR2A,HMOX1,GATD3A,S100A10,JUN,JAG1,H3F3B,ARPP21,CADM2,TIPARP,PLK2,FN1,NR2F1,EIF1,COL1A1,B4GAT1,GPR183,FXYD7,SFXN5,HLA-DRB1,CDKN1A,BTG2,NRSN1,BTG1,TINAGL1,NCAN,FMN2,SLC6A1,…
gene_set_query	230	MEIS2	314	ARCHS4 Coexpression,415;Enrichr Queries,286;ReMap ChIP-seq,186;GTEx Coexpression,369	CNTFR,SERPINE2,MYT1L,EHMT2,GMFG,STMN2,ENO1,FNBP1L,ELK1,DCAF6,ZFYVE28,GPR173,MIR3936,ALCAM,DPYSL4,ZMIZ1,DPYSL5,DPYSL3,FGFR1OP2,NAMPT,CREB3L2,STMN1,ANKFY1,DIP2C,JUNB,IER5,IER2,WLS,IER3,RBFOX2,TSTD1,PRKCB,DNAAF1,HPCAL1,EID1,MTHFD2,DDIT3,DDIT4,RBP1,TXNIP,TBPL1,NGEF,PRR13,OSER1,MEPCE,FPR3,XPC,ABCB8,MRPL14,ZC3HAV1,AGAP3,ARPP19,SAMSN1,OAZ1,FAM149A,GABARAP,DEDD2,FLRT2,PRKAR2B,FLRT1,PIP5K1B,RDH13,GATD3A,P…
gene_set_query	231	ZNF496	314.3	ARCHS4 Coexpression,281;Enrichr Queries,177;GTEx Coexpression,485	RPL5,APP,TRIO,SERPINE2,VARS,EHMT2,HNRNPU,MKI67,EPRS,SOX21,SOGA1,RAPGEFL1,ACTB,CCAR2,SYNGAP1,HERC2,SCP2,TRIM28,ZMIZ1,WDR90,MYC,TRIM24,LONP1,ARL6IP5,LUC7L,PIEZO1,RCC1,CEP95,SEPHS1,JUNB,GLUL,SOX4,IER2,TNS1,SRRM2,SMARCC1,ATP6V0E1,SECISBP2,ACTN1,HPCAL1,CIRBP,SOX13,WDR73,SYTL4,GTPBP1,HCFC1,DDX39B,MTHFD2,DDIT4,TXNIP,HECA,TAGLN2,TRIB3,TRIB1,PLPP3,TRIB2,LLGL1,SF1,TTYH3,SRCAP,DHX9,CDCA7,TEX261,PIK3R1,RNPC3…
gene_set_query	232	SOHLH1	315	ARCHS4 Coexpression,19;Enrichr Queries,910;GTEx Coexpression,16	MYT1L,SCAMP5,DPYSL5,STMN1,JUNB,PRKCG,RBFOX1,UNC13A,UNC5A,WSB2,RBFOX3,FRS3,HPCAL4,PRKAR1B,ASPHD1,MAP1A,CDIP1,HPRT1,NGEF,ASTN1,NYAP1,AGAP2,CDCA8,AGAP3,ABCB9,ABR,GRIN2A,EPB41L1,ABCA2,CADM3,PRRT2,NR2F1,SLC6A7,TOLLIP,FXYD7,SERPINI1,PLCH2,CDKN1A,NRSN1,TINAGL1,KCNC2,RNF157,JPH4,PANX2,JPH3,C1QTNF1,PHF24,NEFL,NEFM,DLGAP1,DLGAP3,NEFH,ZNF365,NR2F1-AS1,FOS,DUSP8,CIT,TMEM179,KIFC2,PXDN,CHST1,PLCB1,VAMP2,RAPGE…
gene_set_query	233	THAP1	315	ARCHS4 Coexpression,177;ENCODE ChIP-seq,81;Enrichr Queries,272;ReMap ChIP-seq,97;GTEx Coexpression,948	ITSN2,POP7,POP4,TMEM94,EHMT1,GHITM,RBPJ,NDST2,EPB41L4A-AS1,SCAMP4,NDST1,LSM12,ENDOV,PSMD6,ALKBH4,SYNGAP1,CAPNS1,MPRIP,AKT1,PRKACA,SAP30BP,ZNF281,DNTTIP1,FRS2,SCAMP1,SLC5A6,CLDN5,MYL5,DDX39A,MTHFD2,DDIT3,PSME3,DDIT4,FEZ2,RUFY2,TMEM126A,TXNIP,TBPL1,MPPE1,SF1,RABL6,ZNF276,SLBP,EXD3,TTYH3,SET,FLII,CDCA8,ABCB8,AGAP3,MRPL15,OAZ1,CIAO3,DEDD2,PRPSAP1,MRPL20,PRKAR2B,RSU1,RHBDL1,HEXIM1,ABCA2,JUN,PRRT2,JAG1…
gene_set_query	234	MBD2	315.8	ARCHS4 Coexpression,839;Enrichr Queries,78;ReMap ChIP-seq,210;GTEx Coexpression,136	ITSN2,MT-ND6,RB1,MT-TP,MT-ND4L,CNTFR,NCKAP1,MT-ND4,MT-ND5,SPI1,MT-TT,MT-TY,HNRNPU,ENO1,MT-ND2,TPGS1,EPRS,MT-ND3,MT-ND1,SCAMP5,ALCAM,DPYSL4,CAPNS1,OTUD6B-AS1,WDR90,MYC,NAMPT,STMN1,PRKACB,JUNB,TSPYL1,MAP1S,FRS3,BCAN,RNF126,PRKAR1B,TFR2,DDIT4,FDX2,CDIP1,TXNIP,LINC00888,MT-TF,MT-TM,RPL28,VPS28,ASTN1,RABL6,SF1,EXD3,NYAP1,SRCAP,RETSAT,FLII,PHYHIPL,ABCB8,SLAIN1,A1BG,PRKCZ,OAZ1,CIAO3,KIAA0040,MRPL20,PRDX…
gene_set_query	235	ZIC1	316.7	ARCHS4 Coexpression,29;Enrichr Queries,681;GTEx Coexpression,240	CNTFR,SERPINE2,STMN2,ABAT,STMN4,ENO2,ZFYVE28,SCAMP5,SAMD14,DPYSL4,DPYSL5,DPYSL3,CKMT1B,PIP4K2B,RBFOX1,RBFOX2,RBFOX3,SERPINF1,HPCAL1,HPCAL4,GPR162,FEZ1,RUFY2,DDIT4,TXNIP,SPARCL1,OSER1,NYAP1,FAM171A1,FLRT2,EPB41L1,RHBDL1,CADM3,JUN,PRRT2,CADM4,RAB3IP,FN1,NR2F1,L1CAM,GRIN2C,COL1A1,SLC6A7,COL1A2,MEX3A,VANGL2,B4GAT1,GABRB2,CDKN1A,TINAGL1,KCNC1,JPH4,TRIM9,TUBA1A,HEY1,TRIM3,HEY2,NEFL,TIMP3,NEFM,APC2,KCND…
gene_set_query	236	LHX2	316.8	ARCHS4 Coexpression,467;Enrichr Queries,474;ReMap ChIP-seq,284;GTEx Coexpression,42	MT-ND6,MT-TP,MT-ND4L,CNTFR,MT-ND4,CHIC2,MT-ND5,TRIO,RPL3,SERPINE2,MT-TT,GLDC,SERPINE1,MT-TY,STMN2,HNRNPU,STMN4,MT-ND2,ENO2,MT-ND3,ELK3,MT-ND1,RPL7,ALCAM,DPYSL4,DPYSL5,MYC,FAM110B,DPYSL3,AP1S1,CEP95,RPL37,JUNB,WSB2,UNC5B,ZNF281,BCAN,MYL6,MAP1A,DDIT4,FDX2,CDIP1,TXNIP,PRKD1,MT-TF,MT-TM,RNF122,ASTN1,GNE,OSER1,TTYH1,CFI,LYPD1,WDR61,AGAP3,GABARAP,ABR,FAM171A1,LDHA,FLRT2,RDH10,RRS1,GATD3A,S100A10,LYN,JU…
gene_set_query	237	ZNF217	319.2	Literature ChIP-seq,104;ARCHS4 Coexpression,1048;ENCODE ChIP-seq,111;Enrichr Queries,76;ReMap ChIP-seq,290;GTEx Coexpression,286	ITSN2,CHIC2,POP4,TMEM94,EHMT1,TSKU,MIR3936,PSMD6,PSMD7,OTUD6B-AS1,FAM110B,AKT1,ARPIN,SAP30BP,PRKAB2,UNC5A,ZNF281,CACNA2D3,FRS2,SLC5A6,EID1,MYL6,PRKAR1B,DDX39B,MTHFD2,DDIT4,CDIP1,TXNIP,SPARCL1,ATF6,MEPCE,LYPD1,AGAP2,MRPL14,ABCB8,HACD3,LARP1,RDH10,MYO6,PIP5K1A,RDH13,CTC1,LYN,JUN,JAG1,NEBL,TIPARP,FN1,ZNF32,MLLT11,MRPL30,UCK1,PRXL2A,PKIA,FXYD7,PSMG1,FERMT2,EZH2,KCNC2,PRKAG2,PTH1R,LITAF,ATIC,TUBA1A,NH…
gene_set_query	238	TEAD4	319.3	Literature ChIP-seq,129;ARCHS4 Coexpression,291;ENCODE ChIP-seq,76;Enrichr Queries,419;ReMap ChIP-seq,137;GTEx Coexpression,864	MT-TP,MT-TT,MT-TY,TSKU,NDST2,NDST1,MIR3936,CAPNS1,DPYSL5,FAM110B,EBLN3P,PRKAB2,SAP30BP,SECISBP2,CACNA2D3,PHKA1,MTHFD2,EWSR1,DDIT3,DDIT4,FEZ2,JTB,TXNIP,MT-TF,MT-TM,OPTN,SLBP,SET,CDCA7,LYPD1,PDGFB,CDCA8,CIAO3,CIAO1,PRPSAP1,LARP1,EPB41L1,EPB41L2,EPB41L3,PIP5K1B,HEXIM1,JUN,NEBL,TIPARP,NCAPH2,FUCA1,FN1,PPFIBP1,B4GAT1,FASN,LGMN,MED15,MED18,MED12,ATIC,DLGAP1,JAK1,DUSP3,DUSP1,KIAA1143,SLC39A13,FOS,MED27,…
gene_set_query	239	ZNF672	319.7	ARCHS4 Coexpression,295;Enrichr Queries,26;GTEx Coexpression,638	CYFIP2,SPI1,ARAF,HNRNPU,GPATCH3,EPRS,DCAF6,ZMIZ1,MYC,JUNB,IER5,IER2,IER3,DNTTIP1,WDR74,HPCAL1,RNF123,CLPP,DDIT3,DDIT4,TXNIP,ATF5,OSER1,FLII,MEPCE,FPR1,MRPL14,MRPL15,OAZ1,SERPINH1,GATD3A,S100A10,LYN,JUN,PHC2,PLK2,IRF2BP2,EHD1,ABTB1,FASN,HLA-DRB1,FERMT3,CDKN1A,BTG2,BTG1,ARPC1B,ECSIT,MYOM2,TRIM8,GLI4,TUBA1B,TUBA1A,CSRP1,SPIN1,SH3BGRL3,NELFB,TIMP1,IKBKG,BRD2,UPF1,DUSP3,ANXA1,EPS15L1,FOS,GMIP,SLC7A5,T…
gene_set_query	240	SMYD3	320	ARCHS4 Coexpression,451;GTEx Coexpression,189	CYFIP2,SLC35B4,POP7,FRMPD3,MYT1L,CPNE7,STMN2,UBE2L3,SCAMP5,ATP5IF1,PCMT1,MPV17,BSN,PRKACA,ATXN7L3,SRRM2,ATP6V1G2,TSPYL1,SLC6A15,ECH1,HLA-A,HPCAL4,GABRG2,STX1B,WDR82,SARNP,FDX2,LINC00888,TAGLN3,HPRT1,TSPYL4,PFN2,SF1,BEX3,BEX2,MAGED1,AGAP2,CEND1,ABCB9,HACD3,PRKCZ,ANAPC11,DGUOK,ABR,PRDX4,SCFD2,TSPAN5,RSU1,CADM3,PNMA8A,PRDX6,SNAP91,DERA,MRPL22,MLLT11,FIBP,CALM3,PSMG1,CALM1,RCOR2,AARS,SCN2B,GABRB2,CLT…
gene_set_query	241	ZNF274	320.3	Literature ChIP-seq,164;ARCHS4 Coexpression,920;ENCODE ChIP-seq,114;Enrichr Queries,269;ReMap ChIP-seq,276;GTEx Coexpression,179	ITSN2,MT-ND6,MT-TP,MT-ND4L,MT-ND4,CHIC2,MT-ND5,MT-TT,MT-TY,GHITM,MT-ND2,MT-ND3,ALKBH6,MT-ND1,SCAMP5,NDST2,NDST1,PSMD7,AKT2,PRKACA,PRKACB,TSTD1,CSNK2A1,ZNF12,SCAMP1,HPCAL4,PRKAR1B,DDX39B,MTHFD2,DDIT3,DDIT4,UNC50,TXNIP,MT-TF,MPPE1,MT-TM,ATF5,CFAP97,OPTN,SF1,ZNF276,ZNF22,ABCB8,ZNF23,ZC3HAV1,ZNF24,OAZ1,CIAO3,CIAO1,DEDD2,PRPSAP1,MRPL20,FAM221A,EPB41L1,EPB41L2,MIR570,RDH13,PRRT1,HEXIM1,MYH7B,JUN,HACE1,…
gene_set_query	242	NEUROD6	321.7	ARCHS4 Coexpression,544;Enrichr Queries,391;GTEx Coexpression,30	MYT1L,CPNE4,CPNE6,WIPF3,STMN2,ICAM5,ENO2,FNBP1L,NUDT3,SCAMP5,SOX2,SYNPR,DPF1,DPYSL3,FAM110B,STMN1,CEP95,KIF21B,BSN,ATXN7L3,SOX4,ANKS1B,PRKCG,SRRM4,RBFOX1,RBFOX2,UNC5A,WSB2,SLC6A17,PRKCB,PRKCE,SLC6A15,CACNA2D3,HSD11B1L,PRKCA,ANK2,MAPK8IP2,HPCAL4,GABRG2,TIAM2,SHTN1,PRKAR1B,FEZ1,MAP1A,AKAP9,RUFY2,FDX2,KCNQ3,NSMF,TAGLN3,PFN2,BEX4,GPM6A,NRN1,NYAP1,STXBP1,PDE1A,CEND1,AGAP3,NLK,KALRN,NKAIN1,SNX4,GRIN2A,…
gene_set_query	243	SMAD5	324	ARCHS4 Coexpression,448;Enrichr Queries,418;ReMap ChIP-seq,28;GTEx Coexpression,402	POP7,GMFG,RBPJ,TMEM91,SYNGAP1,BBX,ZFYVE21,ZNF12,SCAMP1,CLDN5,MYL6,DDX39A,DDX39B,DDIT3,PSME1,JTB,TXNIP,PSME2,ATF5,CFAP97,SF1,ZNF276,SLBP,AGAP3,HACD3,OAZ1,GABARAP,DEDD2,MRPL20,RDH13,RHBDL1,RNU6-850P,HEXIM1,CREBBP,JUN,JAG1,PRRT2,FN1,MRPL28,EIF1,MLLT11,FASN,HLA-DRB1,FERMT2,FERMT3,ARF1,PIGU,LITAF,MED13,TMEM43,FASTK,RPLP2,HLA-DPA1,JAK1,APC2,LYPLA2,ACTL6B,EIPR1,MRPL49,FOS,DYNLL1,GMIP,SIRT1,MED29,MMP14,P…
gene_set_query	244	THAP8	325.7	ARCHS4 Coexpression,67;Enrichr Queries,340;GTEx Coexpression,570	POP7,HNRNPU,STMN4,FNBP1L,ENO2,ALKBH7,TPGS2,ATP5IF1,RABGEF1,PSMD4,DPYSL4,DPYSL5,MYC,DIP2C,JUNB,HES6,IAH1,DNTTIP1,DDIT3,DDIT4,TXNIP,OSER1,ANAPC13,SRCAP,MRPL10,GABARAP,ANAPC11,PRDX4,HMOX1,GATD3A,ST3GAL3,JUN,PRELID1,FZD7,FN1,MRPL28,SNF8,THAP11,NFATC4,COL1A1,MLLT11,ABTB1,B4GAT1,EIF6,H2AFY2,FASN,FARSA,ITPA,CDKN1A,BTG2,PIGU,MRPL37,PQBP1,LFNG,TUBA1A,MTG1,LYPLA2,TPI1,PGAM1,FOS,NUDT16L1,MRPL43,HIST2H2BE,CO…
gene_set_query	245	ZNF415	327.3	ARCHS4 Coexpression,178;Enrichr Queries,650;GTEx Coexpression,154	SERPINE2,FNBP1L,CAPNS1,OTUD6B-AS1,STMN1,DPYSL3,CDK20,AKT1,PRKACB,DDX10,HDHD2,FRS3,SYTL2,FEZ1,DDIT4,RUFY2,CDIP1,TXNIP,LINC00888,TSPYL4,SF1,OSER1,ZNF273,FLII,PHYHIPL,ABCB9,PRKCZ,OAZ1,C3,FAM221A,FLRT2,EPB41L3,HMOX1,CADM2,FZD7,RAB3IP,FN1,UPF3A,PRRC2A,MLLT11,HNRNPL,COL1A2,LAS1L,PKIA,SSPN,DUS1L,DZIP1,ZNF253,TMEM47,TUBA1A,TIMP3,NELFB,UPF1,RPS6KL1,ANXA1,LRRC49,NR2F1-AS1,FOS,DYNLL2,GNL1,SRP9,FAHD2B,FAM222…
gene_set_query	246	ZBED1	331.3	ARCHS4 Coexpression,512;Enrichr Queries,35;ReMap ChIP-seq,100;GTEx Coexpression,678	MT-ND6,MT-TP,MT-ND4L,MT-ND4,MT-ND5,RPL3,SPI1,MT-TT,SERPINE1,MT-TY,ARPC5L,HNRNPU,ENO1,MT-ND2,RPL8,EPRS,MT-ND3,PHB2,DCAF6,MT-ND1,PSMD7,SYNGAP1,WDR90,MYC,NAMPT,SNORD99,RPL35,AKT1,RPL37,PRKACA,JUNB,IER5,IER2,IER3,SECISBP2,RPL23,WDR74,GTPBP6,PHKA1,GTPBP1,RNF123,MYL6,DDX39A,DDX39B,MTHFD2,DDIT3,DDIT4,FDX2,PSME1,TXNIP,MT-TF,ATF5,MT-TM,OPTN,ZNF276,TTYH3,ABCB7,FLII,MEPCE,MRPL14,MRPL15,OAZ1,CIAO3,GABARAP,KI…
gene_set_query	247	IRF1	332	Literature ChIP-seq,143;ARCHS4 Coexpression,881;ENCODE ChIP-seq,15;Enrichr Queries,290;ReMap ChIP-seq,95;GTEx Coexpression,568	ITSN2,MT-TP,SPI1,POP7,MT-TT,GMFG,NDST2,ALKBH4,FGFR1OP2,C3AR1,BBX,PRKAB2,SAP30BP,TSTD1,UNC5B,SECISBP2,FRS2,ZNF271P,MTHFD2,EWSR1,DDIT4,TMEM126A,JTB,TXNIP,ORAI1,OPTN,SF1,EXD3,CDCA8,ZC3HAV1,ZNF23,PLA2G6,CIAO3,DEDD2,PRPSAP1,LARP1,RDH11,EPB41L2,PIP5K1A,PRELID3B,HEXIM1,GSTM4,JUN,JAG1,CCZ1B,TIPARP,NCAPH2,FUCA1,MTERF4,FN1,EIF2AK2,ZNF32,EIF2AK4,QARS,FASN,GTF2H2C,KCNC3,OSBPL11,MED15,MED18,MED12,GLT1D1,ATIC,…
gene_set_query	248	CC2D1A	332.5	ARCHS4 Coexpression,210;GTEx Coexpression,455	FCF1,TMEM94,ZDHHC8,RAPGEFL1,ZFYVE28,SCAMP4,RUSC1,WDR90,ARL6IP5,LONP1,CKMT1B,AKT1,PIEZO1,PRKACA,SRRM2,IAH1,ENTPD6,MOGS,MAPK8IP3,PRKD3,ULK1,FLYWCH1,NEIL1,CFAP97,RABL6,TMEM185B,SRCAP,CTBP1,PIK3R2,AGAP3,CIAO3,ABR,FAM160B2,SYMPK,RALGDS,RAB11FIP3,RBM10,RHBDL1,JAG2,ABCA2,INTS1,MICAL3,PRRC2A,VANGL2,GIPC1,WNK2,CALU,PLCH2,DUS1L,C2CD2L,FERMT2,DDR1,MRPL34,GLI4,PIP4P1,CTSL,ANXA6,KIF1C,NELFB,IKBKG,TMED5,RALGPS…
gene_set_query	249	ZEB1	332.8	ARCHS4 Coexpression,516;ENCODE ChIP-seq,96;Enrichr Queries,371;ReMap ChIP-seq,102;GTEx Coexpression,579	MT-ND6,ITSN2,MT-TP,MT-ND4L,MAPKBP1,MT-ND4,MT-ND5,MT-TT,MT-TY,MT-ND2,MT-ND3,TMEM91,MT-ND1,SCAMP4,SAMD14,KRTCAP2,DPYSL3,RBFOX2,TSTD1,MYL5,DDX39A,DDX39B,MTHFD2,DDIT4,PSME1,TMEM126A,JTB,PSME2,TXNIP,MT-TF,MT-TM,ATF6,SF1,ZNF276,SLBP,EXD3,TTYH3,MEPCE,PDGFB,AGAP2,COPS7B,ABCB9,OAZ1,CIAO3,GABARAP,KIAA0040,MRPL10,DEDD2,C3,MYO6,RSU1,RHBDL1,HEXIM1,ABCA2,JUN,JAG1,PRRT2,ABCA5,TIPARP,NCAPH2,MTERF4,TMA7,FN1,NR2F1…
gene_set_query	250	ZNF385B	333.3	ARCHS4 Coexpression,108;Enrichr Queries,759;GTEx Coexpression,133	CPNE9,CYFIP2,SERPINE1,CISD1,ENO2,SLC4A4,SCAMP5,HERC1,OTUD6B-AS1,DPYSL3,CKMT1B,ARFIP1,BSN,EPHB1,TNS3,PDK2,SCN1B,ANKS1B,PRKCG,SRRM3,UNC13C,SRRM4,RBFOX1,ATP6V1G2,TSPYL1,UNC13A,RBFOX3,UNC5A,SLC6A17,PRKCB,PRKCE,CACNA2D3,HPCAL1,ANK2,ANK3,MAPK8IP2,HPCAL4,MTURN,GABRG2,FNDC5,PPP1R3F,STX1B,PRKAR1B,MAP1A,KCNQ5,ASTN2,TP53,NGEF,OSER1,SPTBN4,GPM6A,EPAS1,STXBP1,CEND1,PRKCZ,KALRN,SYNGR1,GRIN2A,PPP3R1,PGBD5,FLRT2…
gene_set_query	251	RXRA	333.7	Literature ChIP-seq,131;ARCHS4 Coexpression,620;ENCODE ChIP-seq,105;Enrichr Queries,82;ReMap ChIP-seq,64;GTEx Coexpression,1000	MT-ND6,MT-TP,MT-ND4L,MT-ND4,MT-ND5,POP7,SPI1,PID1,MT-TT,ARAF,MT-TY,MT-ND2,MT-ND3,TMEM91,MT-ND1,EPB41L4A-AS1,SAMD14,AKT1,ANKFY1,PRKACA,RBFOX2,NGDN,HPCAL1,ZNF271P,DDX39B,EWSR1,DDIT3,DDIT4,RFX5,TXNIP,MPPE1,MT-TF,MT-TM,NGEF,ZNF276,SLBP,EXD3,TTYH3,SET,RETSAT,FLII,FPR1,LYPD1,CDCA7,COPS7B,ZNF22,OAZ1,GABARAP,CIAO1,PRPSAP1,C3,MRPL20,RNF215,EPB41L2,RHBDL3,RHBDL1,GPIHBP1,VTI1B,HEXIM1,LYN,NGFR,JUN,CREBBP,PRR…
gene_set_query	252	ZFP28	335	ARCHS4 Coexpression,104;Enrichr Queries,606;GTEx Coexpression,295	MYT1L,STMN2,STMN4,ENO2,FNBP1L,RPL8,GPR173,KIAA1109,ALCAM,MPRIP,DPYSL5,MYC,DPYSL3,STMN1,RBFOX2,UNC13A,SCAMP1,FRS3,EID1,SEPT7P2,FEZ1,RUFY2,TXNIP,VPS25,PRR13,OSER1,PPP4C,FLRT2,SERF2,PRELID1,JUN,HACE1,CADM2,PLK2,FN1,UPF3A,L1CAM,MLLT11,CPEB1,LAS1L,QARS,PKIA,DZIP1,GABRB3,CDKN1A,BTG2,PIGU,TINAGL1,ARPC1B,FMN2,CYB561D2,TRIM9,FGD5-AS1,TUBA1A,SPIN1,TIMP3,DLGAP1,GARNL3,LYPLA2,ACTL6B,LRRC49,EMP1,FOS,RBSN,GNL1…
gene_set_query	253	DACH2	336	ARCHS4 Coexpression,120;Enrichr Queries,803;GTEx Coexpression,85	MYT1L,CPNE6,STMN2,STMN4,ICAM5,ENO2,FNBP1L,SYNPR,ALCAM,DPYSL5,DPF1,STMN1,AP1S1,KIF21A,SOX6,PRKACB,ANKS1B,PRKCG,RBFOX1,TSPYL1,RBFOX2,UNC13A,CACNA2D3,ACSL6,HSD11B1L,ANK2,MOGS,SCAMP1,HPCAL4,GABRG2,SFRP2,PRKAR1B,ADGRB1,MAP1A,KCNQ3,KCNQ5,TAGLN3,TSPYL4,PFN2,ASTN1,BEX4,NECAB2,KIAA1211L,GPM6A,BEX2,BEX1,NYAP1,STXBP1,PDE1A,FLII,ARPP19,APH1A,PPP3R1,GRIN2A,INPP5F,EPB41L1,TSPAN7,SCN3B,SCN3A,GPM6B,ATP6V0A1,SMIM…
gene_set_query	254	CEBPZ	336.4	ARCHS4 Coexpression,685;ENCODE ChIP-seq,77;Enrichr Queries,187;ReMap ChIP-seq,58;GTEx Coexpression,675	MT-ND6,MT-TP,MT-ND4L,MT-ND4,MT-ND5,MT-TT,GMFG,ITSN1,ARAF,MT-TY,ALKBH7,MT-ND2,ALKBH6,MT-ND3,MT-ND1,ATP5IF1,LSM12,PSMD7,PRKACA,CSNK2A1,STARD7,ZNF281,NGDN,ZFYVE21,DDX39A,MTHFD2,DDIT4,PSME1,JTB,PSME2,MT-TF,MT-TM,OPTN,SET,ABCB6,FLII,COPS7B,ABCB8,C3,MRPL20,PRKAR2A,PIP5K1A,HEXIM1,PRRT1,JUN,PRRT2,MTERF4,EDEM2,TMA7,MRPL28,EIF1,EIF6,MRPL39,MRPL37,MRPL34,MED13,ATIC,RPLP2,NELFB,ELOVL1,LYPLA1,LRRC49,ACTL6A,MR…
gene_set_query	255	NPAS4	336.7	ARCHS4 Coexpression,191;Enrichr Queries,499;GTEx Coexpression,320	CPNE9,MYT1L,SERPINE1,STMN2,SOGA1,ZFYVE28,SCAMP5,SAMD14,EDNRB,PDK4,TUNAR,BSN,JUNB,IER5,IER2,IER3,TSPYL2,SRRM3,SRRM4,UNC13A,RBFOX3,UNC5A,SLC6A17,PRKCB,CACNA2D3,VWA5B2,MAPK8IP3,HPCAL4,GPR162,STX1B,DDIT4,ADGRB1,KCNQ2,MAP1A,TXNIP,HECA,RIN1,TRIB1,TSPYL4,NGEF,OSER1,BEX4,NECAB2,SPTBN4,BEX2,NRN1,BEX1,EPAS1,STXBP1,TRANK1,KALRN,CRHR1,PCDH17,FLRT2,TSPAN7,B4GALNT1,SCN3B,NKX2-2,ATP6V0A1,EGR1,JUN,EGR2,PRRT2,ARP…
gene_set_query	256	NPAS3	337.3	ARCHS4 Coexpression,98;Enrichr Queries,875;GTEx Coexpression,39	CNTFR,SPON1,AHCYL1,ARL6IP1,MYT1L,HDAC11,CPNE6,PLEKHB1,MLC1,ABAT,STMN4,SLC4A4,SOX21,NUDT3,KIAA0930,SOX2,GPR173,EDNRB,OPHN1,DPYSL5,PEG10,DPYSL3,SOX8,KIF21A,SOX9,SOX6,EPHB1,TNS3,ANKS1B,PAQR8,RBFOX1,FBXO2,ACSL6,HSD11B1L,MMD2,PRKCA,ANK2,MOGS,ANK3,HDHD2,MTURN,GAREM2,BCAN,SHTN1,CRISPLD1,ASPHD1,FEZ1,PARD3,ADGRB1,CDIP1,SPARCL1,PLPP3,PFN1,TRIB2,ASTN1,PFN2,BEX4,GPM6A,ADCYAP1R1,TTYH1,FLII,LYPD1,PHYHIPL,PIK3R…
gene_set_query	257	MEF2A	338.2	Literature ChIP-seq,75;ARCHS4 Coexpression,626;ENCODE ChIP-seq,93;Enrichr Queries,245;ReMap ChIP-seq,249;GTEx Coexpression,741	ITSN2,MT-ND6,MT-TP,MT-ND4L,MT-ND4,MT-ND5,MT-TT,EHMT2,MT-TY,MT-ND2,RBPJ,MT-ND3,MT-ND1,SCAMP4,SAMD14,KIAA1109,PSMD4,PRKACA,GABARAPL2,PRKAB2,DAXX,RBFOX1,ZNF281,CACNA2D3,DDX39B,MTHFD2,DDIT4,RFX5,UNC50,TXNIP,MT-TF,MT-TM,CFAP97,ATF6,ZNF275,SLBP,ABCB7,MEPCE,PDGFB,COPS7B,ABCB8,ZC3HAV1,HACD3,ZNF24,GABARAP,EPB41L2,EPB41L3,HEXIM1,LYN,CTC1,JUN,CREBBP,PRRT2,JAG1,TIPARP,NEBL,ABCA3,MTERF4,FN1,MRPL28,COL1A1,PRXL…
gene_set_query	258	JUNB	339	ARCHS4 Coexpression,655;Enrichr Queries,107;ReMap ChIP-seq,185;GTEx Coexpression,409	MT-ND6,MT-TP,MT-ND4L,MT-ND4,MT-ND5,SPI1,MAML2,MT-TT,EHMT2,GMFG,SERPINE1,MT-TY,ENO1,MT-ND2,RPL8,MT-ND3,PHB2,MT-ND1,SYNGAP1,OTUD6B-AS1,MYC,TRBC2,CREB3L2,NAMPT,AP1S1,PXDC1,JUNB,IER5,IER2,IER3,TSTD1,STARD7,PRKCB,WDR74,MYL6,RNF126,DDX39B,DDIT3,DDIT4,FDX2,JTB,TXNIP,LINC00888,MT-TF,ATF5,MT-TM,RNF122,RABL6,SF1,ZNF276,EXD3,PDGFB,ABCB8,ZC3HAV1,AGAP3,ABCB9,DEDD2,C3,PRDX2,PRDX5,LDHA,RNF215,PRDX1,HMOX1,RSU1,G…
gene_set_query	259	ETS1	339.7	Literature ChIP-seq,34;ARCHS4 Coexpression,955;ENCODE ChIP-seq,57;Enrichr Queries,185;ReMap ChIP-seq,51;GTEx Coexpression,756	SPI1,POP4,ALKBH4,CAPNS1,AKT2,PRKAB2,SAP30BP,SECISBP2,DDIT3,DDIT4,JTB,TXNIP,ATF6,SF1,SLBP,MEPCE,PDGFB,CDCA8,PLA2G6,ZNF24,CIAO3,DEDD2,CIAO1,PRPSAP1,RDH11,HEXIM1,GSTM4,HLA-DRB6,HLA-DRB5,JUN,JAG1,FUCA2,FN1,EIF2AK2,ZNF32,LAS1L,PRXL2A,FASN,HLA-DRB1,MED15,MED18,ATIC,SMPD1,JAK1,APC2,RING1,DUSP1,FOS,GMIP,MED27,MED29,SLC7A5,MMP14,MED24,PXDN,MED20,RAPGEF1,PAFAH1B3,CIPC,SNX32,SLC7A1,EGFR,NRAS,RIDA,CNPY4,SNX2…
gene_set_query	260	MBD4	340.4	ARCHS4 Coexpression,262;ENCODE ChIP-seq,46;Enrichr Queries,221;ReMap ChIP-seq,238;GTEx Coexpression,935	MT-ND6,MT-TP,MT-ND4L,MAPKBP1,MT-ND4,MT-ND5,MT-TT,GMFG,MT-TY,MT-ND2,MT-ND3,MT-ND1,EPB41L4A-AS1,PSMD9,NDST1,KRTCAP2,PSMD7,PSMD4,MPRIP,WDR83OS,PRKAB2,RBFOX2,CSNK2A1,SECISBP2,NGDN,RNASE6,SLC5A6,MYL5,MYL6,DDX39A,MTHFD2,DDIT3,DDIT4,UNC50,TMEM126A,TXNIP,MT-TF,MT-TM,ATF6,NGEF,SET,MEPCE,CDCA7,COPS7B,ZNF22,MRPL10,PRPSAP1,MRPL20,EPB41L1,RDH10,PIP5K1A,LYN,JUN,CADM4,NAPSB,TIPARP,EDEM2,MTERF4,FN1,NR2F1,MRPL27,…
gene_set_query	261	SPI1	340.5	Literature ChIP-seq,17;ARCHS4 Coexpression,815;ENCODE ChIP-seq,63;Enrichr Queries,287;ReMap ChIP-seq,98;GTEx Coexpression,763	MT-TP,SPI1,MT-TT,GMFG,MT-TY,NDST1,ALKBH4,AKT2,FGFR1OP2,C3AR1,ANKFY1,PRKACA,WLS,PRKAB2,TSTD1,SECISBP2,FRS3,DDIT3,DDIT4,UNC50,JTB,TXNIP,ORAI1,MT-TF,ATF5,MT-TM,EXD3,SAR1A,MEPCE,CDCA7,ZC3HAV1,CIAO3,DEDD2,RDH10,HEXIM1,JUN,CCZ1B,TIPARP,FUCA1,PPFIBP1,LGMN,KCNC3,SNX10,MED15,MED18,MED12,GLT1D1,ATIC,SMPD1,ENOPH1,DUSP1,SLC39A13,RAB3IL1,FOS,GMIP,MED29,PHF20L1,MMP14,PXDN,MED20,AGPS,RAPGEF1,HCST,PAFAH1B2,SAMD8…
gene_set_query	262	STAT5A	340.8	Literature ChIP-seq,103;ARCHS4 Coexpression,807;ENCODE ChIP-seq,80;Enrichr Queries,366;ReMap ChIP-seq,162;GTEx Coexpression,527	MT-ND6,MT-TP,MT-ND4L,MAPKBP1,MT-ND4,MT-ND5,SPI1,POP7,MT-TT,POP4,GMFG,MT-TY,MT-ND2,MT-ND3,TMEM91,TSKU,MT-ND1,ATP5IF1,NDST2,RABGEF1,SAMD14,PSMD6,PSMD4,OTUD6B-AS1,ANKFY1,SAP30BP,TSTD1,SECISBP2,RNASE6,ZNF271P,RNASE1,SLC5A6,EID1,MYL6,DDX39A,DDX39B,MTHFD2,EWSR1,DDIT4,UNC50,FEZ2,TMEM126A,TXNIP,PSME2,ORAI1,MT-TF,UQCRC2,ATF5,MT-TM,ATF6,NGEF,SF1,ZNF276,EXD3,RETSAT,FPR1,PDGFB,COPS7B,FPR3,ABCB8,ZC3HAV1,CIAO3…
gene_set_query	263	ZNF488	341.5	ARCHS4 Coexpression,32;Enrichr Queries,651	CYFIP2,SERPINE2,SERPINE1,HDAC11,PLEKHB1,ABAT,IFIT2,CDC20,SCAMP5,PEG10,DPYSL3,PDK4,SOX8,SOX9,BSN,TNS1,HES6,PAQR6,UNC13A,UNC5A,SLC6A17,UNC5B,MTUS1,ANK3,MAPK8IP2,HPCAL4,MTURN,SYTL2,MAPK8IP1,BCAN,STX1B,PRKAR1B,DAAM2,DDIT4,KCNQ2,ADGRB1,MAP1A,ANOS1,TXNIP,NSMF,KCTD12,PLPP3,NGEF,OSER1,NYAP1,IGSF3,TTYH2,STXBP1,CDCA7,AGAP2,CEND1,SLAIN1,PRKCZ,KLK6,UGT8,SYNGR1,EPB41L1,HMOX1,STXBP6,GPM6B,NGFR,EGR1,ABCA2,JUN,C…
gene_set_query	264	THAP3	343	ARCHS4 Coexpression,95;Enrichr Queries,361;GTEx Coexpression,573	APP,POP7,FAM89B,ARAF,CISD1,GPATCH3,ENO1,TPGS1,ALKBH7,EPRS,TXNDC17,UBE2L3,RPS15,ATP5IF1,RABGEF1,MT2A,KRTCAP2,ALKBH4,RPS19,ARL6IP4,KAT8,CIAO2B,JUNB,GLUL,IER5,IER2,SRRM2,ABT1,WDR83OS,NFKBIL1,ECH1,DNTTIP1,GTPBP6,BOLA1,CIRBP,MIF,MIF4GD,MRPS18C,BIN1,DDIT3,BOLA3,DDIT4,TXNIP,HECA,AURKAIP1,MACF1,ABCB6,SUPT4H1,TWF2,SDR39U1,MRPL14,TXN,OAZ1,MRPL10,GABARAP,ANAPC11,DGUOK,MRPL20,PCBP4,BLOC1S1,MYO6,APOE,SERF2,NR…
gene_set_query	265	RUNX1	343.6	Literature ChIP-seq,9;ARCHS4 Coexpression,867;Enrichr Queries,354;ReMap ChIP-seq,45;GTEx Coexpression,443	MT-TP,SPI1,MT-TT,GMFG,MT-TY,TSKU,NDST2,NDST1,SYNGAP1,CAPNS1,ANKFY1,PRKACA,PRKAB2,TSTD1,UNC5A,SECISBP2,CACNA2D3,FRS3,MTHFD2,EWSR1,FEZ1,DDIT4,UNC50,ORAI1,JTB,TXNIP,MT-TF,MPPE1,MT-TM,SF1,SLBP,EXD3,SAR1A,MEPCE,HMGB1P10,CDCA7,PDGFB,CDCA8,ZC3HAV1,ZNF23,ZNF24,PLA2G6,DEDD2,CIAO1,PRPSAP1,LARP1,RDH10,PIP5K1B,RDH13,HEXIM1,JAG2,JUN,JAG1,TIPARP,MTERF4,FN1,EIF2AK4,VANGL2,B4GAT1,PRXL2A,PKIA,PKIG,SFXN5,LGMN,KCNC…
gene_set_query	266	ZNF275	344	ARCHS4 Coexpression,375;Enrichr Queries,236;GTEx Coexpression,421	IFITM3,CYFIP2,SLC23A2,SLC46A1,MT-ND4,SPARC,MT-ND5,SERPINE2,SERPINE1,HNRNPU,DCAF8,MTFR1L,ZDHHC8,EPRS,MT-ND2,ELK1,SOGA1,IFIT2,C4B,NDST1,SYNGAP1,ZMIZ1,PEG10,MYC,CREB3L2,TRIM24,LONP1,PDK4,SOX8,MPV17,JUNB,GLUL,ATXN7L3,FBXO9,IER3,TNS1,TSPYL2,SRRM2,VWA5B2,MAPK8IP3,HCFC1,BCAN,SOAT1,DDX39B,DAAM2,WDR82,RBP1,FDX1,DDIT4,TXNIP,HECA,TRIB3,KCTD12,PLPP3,SF1,ASTN1,NECAB3,SRCAP,MAGED1,MGST1,PIK3R1,GNS,ZBTB4,CIAO1,…
gene_set_query	267	POU5F1B	344.5	ARCHS4 Coexpression,416;GTEx Coexpression,273	RPL30,RPL34,FCF1,RPL8,TXNDC17,CCAR1,RPS15,ATP5IF1,SOX2,RPS19,RPL18A,RPS18,OTUD6B-AS1,HABP4,RPL35,CIAO2A,DIP2C,SEPHS1,RPS10,RPS12,DDX18,TSTD1,RPL21,ARRDC1,SLC35C2,RPL23,ZNF281,ANK2,FRS3,MRPS18C,PPP1R3F,SFRP2,SARNP,BOLA3,LINC00888,TP53,RPL28,PFN2,BEX3,SET,MGST1,CD99L2,ANAPC11,APH1A,MRPL20,SERF2,ST3GAL3,RPL41,NSUN5P2,RCC2,FZD7,H3F3A,KNOP1,TMA7,MRPL22,MANF,RPS26,RPS27,QARS,RPS29,RPL27A,LRRN1,DZIP1,CA…
gene_set_query	268	NR1D2	344.7	ARCHS4 Coexpression,568;Enrichr Queries,207;GTEx Coexpression,259	EIF4A2,IFITM3,EIF4A1,NCKAP1,SPARC,SERPINE2,ENO2,EPRS,DCAF6,KIAA1109,MT2A,ALCAM,HERC1,MPRIP,MYC,FTH1,NAMPT,PDK4,LONP1,FBXO3,EPC2,SYNPO,JUNB,GLUL,TNS3,SCN1B,SOX4,IER3,SRRM4,GABARAPL1,RBFOX1,ATP6V0E1,RBFOX2,SLC6A17,ARRDC3,CIRBP,ANK2,ANK3,SCAMP1,MTURN,WDR82,DDIT3,RUFY2,DDIT4,MAP1A,TRIM14,TXNIP,HECA,PFN1,TRIB1,PLPP3,OPTN,SPTBN4,MACF1,SDC4,EPAS1,STXBP1,RPN1,PIK3R1,ZNF24,ZBTB4,ANAPC11,C3,NKAIN1,UGCG,SYN…
gene_set_query	269	PBX2	344.8	ARCHS4 Coexpression,647;Enrichr Queries,112;ReMap ChIP-seq,108;GTEx Coexpression,512	MT-ND6,MT-TP,MT-ND4L,MT-ND4,SPI1,MT-ND5,MT-TT,GMFG,EHMT2,MT-TY,ARPC5L,HNRNPU,MT-ND2,EPRS,MT-ND3,MT-ND1,NDST2,ZFYVE28,NDST1,SYNGAP1,MYC,CREB3L2,STMN1,RPL35,AP1S1,AKT1,PRKACA,JUNB,IER5,CDK5RAP3,IER2,IER3,ACOT8,UNC5B,PRKCB,PIH1D1,WDR74,HPCAL1,WDR73,HPCAL4,GTPBP1,DDX39B,TFR2,DDIT4,PSME1,FDX2,JTB,TXNIP,MT-TF,ATF5,MT-TM,RABL6,ASF1B,SF1,ZNF276,TTYH3,SRCAP,FPR1,AGAP2,FPR3,ABCB8,AGAP3,GABARAP,BLOC1S4,C3,P…
gene_set_query	270	GLI4	345	ARCHS4 Coexpression,333;GTEx Coexpression,357	NCKAP1,ZDHHC8,ALKBH6,ARL6IP4,AKT1,PIEZO1,PRKACA,ATXN7L3,SRRM2,DDX18,ARRDC1,SLC35C2,MOGS,MAPK8IP3,MFSD10,MYL5,YME1L1,ULK1,NEIL1,CFAP97,VPS28,SF1,RABL6,ZNF276,CTBP1,TRMT2A,CIAO3,DHX36,SYMPK,FAM192A,RAB11FIP3,RBM10,VASP,NSUN5P1,CARMIL2,LINC01089,INTS1,DMPK,SMARCA5,NBEAL2,PUM1,REX1BD,PRRC2A,CCT6A,ABTB1,ZNF814,DHX29,DUS1L,CC2D1A,MED15,LIMD2,MED13,FASTK,NELFB,ARIH1,LYPLA2,UPF1,TSC22D4,DBNL,STRADA,GAA,M…
gene_set_query	271	REXO4	345	ARCHS4 Coexpression,51;GTEx Coexpression,639	RPL4,POP7,VARS,PPAN,HGH1,KEAP1,GPATCH3,RPL8,PHB2,CCAR2,DCAF6,CRKL,LSM12,RPS17,PSMD7,TRIM28,LONP1,RCC1,ARL6IP4,AKT1,AP1S1,RPS10,CSNK2A1,WDR74,MRPS18B,IMP4,MOGS,HCFC1,THAP4,RNF123,CDC34,BIN1,ZW10,CLPP,CCDC86,RPL26,AURKAIP1,RPL28,OPTN,SF1,DCUN1D5,NOLC1,MRPL14,FXR1,APH1A,LARP1,RRS1,SURF6,TRAP1,PRELID1,INTS1,RCC2,KNOP1,PYCR1,MEMO1,PA2G4,PRRC2A,SMARCA4,HNRNPL,AIMP2,HNRNPM,PPP5C,GIPC1,TRIP6,CALR,DUS1L,F…
gene_set_query	272	E4F1	345.5	Literature ChIP-seq,141;ARCHS4 Coexpression,570;Enrichr Queries,358;GTEx Coexpression,313	VARS,EPRS,CCAR2,RPS15,MT2A,TRIM28,ZMIZ1,AKT2,WDR90,MYC,ARL6IP5,CDK5RAP1,LONP1,KAT8,PIEZO1,AKT1,CEP95,CCNL2,JUNB,ATXN7L3,IER2,SRRM2,RRP7BP,ARRDC1,SLC35C2,CIRBP,WDR74,GTPBP6,MOGS,MAPK8IP3,MFSD12,MFSD10,RNF126,DDX39B,DDIT3,DDIT4,TXNIP,ULK1,NEIL1,VPS28,SF1,RABL6,ZNF276,RTEL1,SRCAP,TRMT2A,CIAO3,RRP7A,FAM160B2,SURF6,SYMPK,APOE,ARGLU1,RAB11FIP3,RBM10,HEXIM1,EGR1,RTEL1-TNFRSF6B,NSUN5P1,LINC01089,JUN,WDR5…
gene_set_query	273	SNAPC2	345.5	ARCHS4 Coexpression,86;GTEx Coexpression,605	SLC35B2,SMARCB1,VARS,KEAP1,ADARB1,ZDHHC8,RPL8,ELK1,ACTB,CAPNS1,TRIM28,DPYSL3,BSG,LONP1,AP1S1,MAP1S,ACTN1,AFAP1,MOGS,MIF,MFSD10,TWSG1,MYL6,CDC34,CDC37,CLPP,MXRA7,PFN1,AURKAIP1,RPL28,FLII,TWF2,OAZ1,ADH5,APH1A,PPP4C,RRAS,RSU1,SNX8,VAT1,TMEM184B,INTS1,TNFSF12,FZD7,PYCR1,MRPL28,NFATC4,EHD1,SMTN,GIPC1,PRXL2B,TRIP6,RTL8A,TMEM9B,FERMT2,RTL8B,PYGB,ARF1,STON1,PCSK7,PRPF19,MYDGF,CSRP1,TSPO,NELFB,EMD,ELOVL1,…
gene_set_query	274	ZNF536	345.7	ARCHS4 Coexpression,36;Enrichr Queries,857;GTEx Coexpression,144	CNTFR,MYT1L,PLEKHB1,STMN2,STMN4,ABAT,ENO2,FNBP1L,GPR173,ALCAM,EDNRB,ZNF608,DPYSL4,DPYSL5,DPYSL3,STMN1,PDK4,SOX8,KIF21A,DIP2B,SOX9,SOX6,BSN,GOLGA7,EPHB1,SOX4,ANKS1B,TNS1,PAQR8,SRRM3,PAQR6,RBFOX1,RBFOX2,PRKCB,CACNA2D3,ANK2,ANK3,HDHD2,MAPK8IP2,HPCAL4,MTURN,MAPK8IP1,SHTN1,ASPHD1,DAAM2,FEZ1,RUFY2,ADGRB1,KCNQ2,TAGLN3,FAHD2CP,LLGL1,ASTN1,PFN2,BEX4,GPM6A,NRN1,BEX1,TTYH2,MAGED1,STXBP1,PDE1A,PHYHIPL,SLAIN1…
gene_set_query	275	NFE2L2	346	Literature ChIP-seq,114;ARCHS4 Coexpression,256;Enrichr Queries,23;ReMap ChIP-seq,36;GTEx Coexpression,1301	MT-ND6,MT-TP,MT-ND4L,MT-ND4,CHIC2,MT-ND5,SPI1,MT-TT,EHMT2,MT-TY,MT-ND2,MT-ND3,TMEM91,TSKU,MT-ND1,KRTCAP2,DPYSL5,GABARAPL1,RBFOX1,RBFOX2,UNC5B,HPCAL1,CACNA2D3,SCAMP1,MTHFD2,DDIT3,DDIT4,JTB,TXNIP,MT-TF,MT-TM,ZNF276,ABCB6,MEPCE,ABCB8,FPR3,MRPL14,AGAP3,ZC3HAV1,ABCB9,PLA2G6,OAZ1,GABARAP,MRPL10,DEDD2,PRPSAP1,C3,PRKAR2B,RHBDL1,HEXIM1,GSTM4,PRRT1,GSTM3,JUN,PRRT2,JAG1,HACE1,TIPARP,FUCA1,FN1,EIF1,MLLT11,FE…
gene_set_query	276	TBP	346.6	Literature ChIP-seq,94;ARCHS4 Coexpression,109;ENCODE ChIP-seq,26;ReMap ChIP-seq,54;GTEx Coexpression,1450	MT-ND6,MT-TP,MT-ND4L,MT-ND4,MT-ND5,POP7,MT-TT,MT-TY,GHITM,MT-ND2,RBPJ,MT-ND3,TSKU,MT-ND1,NDST2,ATP5IF1,PSMD9,NDST1,KRTCAP2,NSDHL,LSM12,PSMD7,ALKBH4,CAPNS1,PSMD4,MPRIP,AKT2,FGFR1OP2,BBX,AKT1,PRKACA,SAP30BP,GABARAPL1,NGDN,MYL6,DDX39A,DDIT3,DDIT4,UNC50,PSME1,TMEM126A,JTB,TXNIP,PSME2,TBPL1,MT-TF,MT-TM,ATF5,ZNF276,SLBP,SET,ABCB6,RETSAT,SAR1A,FLII,MEPCE,SDR39U1,COPS7B,ABCB8,MRPL14,AGAP3,MRPL15,GABARAP,…
gene_set_query	277	KLF13	347	ARCHS4 Coexpression,602;Enrichr Queries,127;ReMap ChIP-seq,77;GTEx Coexpression,582	MT-ND5,SPI1,TMEM91,ZFYVE28,SCAMP4,SYNGAP1,CKMT1B,DAXX,HPCAL1,MYL5,MYL6,TFR2,DDIT3,DDIT4,TXNIP,PSME2,SF1,ZNF276,NYAP1,TTYH3,MEPCE,COPS7B,ABCB8,AGAP3,OAZ1,DEDD2,CIAO1,PRPSAP1,C3,MRPL20,MIR573,RHBDL1,RNU6-850P,HEXIM1,PRRT1,LYN,ABCA2,JUN,ABCA3,FN1,GRIN2C,EIF1,MLLT11,ABTB1,FASN,TRAM2-AS1,FERMT3,ARF1,PIGU,KCNC1,KCNC3,MRPL34,MED15,LITAF,TRMT112,GLT1D1,TUBA1A,FASTK,RPLP2,NELFB,SH3BGRL3,APC2,UPF1,MRPL49,E…
gene_set_query	278	ZNF503	348.3	ARCHS4 Coexpression,300;Enrichr Queries,122;GTEx Coexpression,623	IFITM3,RPL5,SPARC,SERPINE2,RPL31,KDELR1,SERPINE1,THUMPD1,ZDHHC8,RPL9,RPL6,IFIT2,RPS15,MT2A,RPS17,TRIM28,RPS19,ZMIZ1,MYC,DPYSL3,AKT1,SOX9,JUNB,IER5,TNS3,RPL39,B2M,SOX4,WLS,IER3,TNS1,ACTN1,RPL22,EBF4,HCFC1,MYL6,DDIT4,TXNIP,MXRA7,KCTD12,TRIB1,PLPP3,NBL1,RIN2,LLGL1,OSER1,SRCAP,EPAS1,PIK3R2,APCDD1,ADH5,C3,RRAS,FLRT2,RDH10,SERPINH1,HMOX1,CHST14,APOE,GATD3A,S100A10,JAG2,WWTR1,EGR1,JUN,RPL41,JAG1,TMEM184…
gene_set_query	279	GATAD2A	348.7	ARCHS4 Coexpression,355;Enrichr Queries,65;GTEx Coexpression,626	EIF4A1,CHIC2,CCNK,VARS,EIF4A3,NUDT1,HNRNPU,ENO1,MKI67,EPRS,CCAR2,ACTB,TRIM28,MPRIP,ZMIZ1,MYC,FTH1,LONP1,AKT1,PIEZO1,DIP2C,JUNB,TNS3,ATXN7L3,TMPO,ABT1,SRRM2,DAXX,SMARCC1,ACTN1,ZNF271P,MOGS,ACTN4,HCFC1,ARMC1,EID1,RNF126,DDX39A,DDIT4,CCDC86,TAGLN2,PFN1,EZR,ASF1B,SF1,SLBP,MACF1,MTMR3,SET,SRCAP,FLII,MEPCE,NOLC1,CD99L2,ZBTB4,APH1A,ABR,LDHA,PPP4C,LARP1,SYMPK,SPTBN1,VASP,EGR1,CREBBP,JUN,INTS1,RCC2,SETD1A…
gene_set_query	280	NR1H3	350.8	Literature ChIP-seq,30;ARCHS4 Coexpression,360;Enrichr Queries,121;ReMap ChIP-seq,273;GTEx Coexpression,970	MT-ND6,MT-TP,MT-ND4L,MT-ND4,MT-ND5,SPI1,MT-TT,MT-TY,MT-ND2,MT-ND3,TSKU,MT-ND1,EPB41L4A-AS1,KRTCAP2,CAPNS1,WLS,FRS2,RNASE1,PSME3,RFX5,DDIT4,TXNIP,MT-TF,ATF5,MT-TM,OPTN,RETSAT,ZNF22,FPR3,ABCB9,PRPSAP1,C3,MRPL20,PRKAR2B,JUN,JAG1,TIPARP,FUCA1,FN1,MRPL28,BBIP1,LARP6,MRPL30,MLLT11,QARS,PRXL2A,FASN,HLA-DRB1,LGMN,FERMT3,SRPX,ARF1,HEXA,TMEM51,SNX10,OSBPL11,SHD,TUBA1B,TUBA1A,ATIC,TMEM44,SMPD1,RPLP2,DUSP1,R…
gene_set_query	281	FOSL1	351	ARCHS4 Coexpression,308;ENCODE ChIP-seq,89;Enrichr Queries,467;ReMap ChIP-seq,240;GTEx Coexpression,651	EHMT2,RBPJ,NDST1,CAPNS1,MPRIP,TRBC2,GABARAPL1,HPCAL1,RPL13AP20,PRKAR1B,MTHFD2,PSME3,DDIT3,DDIT4,ORAI1,TXNIP,TBPL1,ATF6,ZNF276,EXD3,TTYH3,RETSAT,ABCB6,FLII,FPR1,CDCA8,FPR3,ABCB8,GABARAP,DEDD2,PRKAR2B,RNF215,RNU6-850P,PRRT1,JUN,PRRT2,JAG1,NEBL,TIPARP,FN1,COL1A1,FERMT1,EIF6,FASN,SRPX,ATF7IP2,HEXA,ECSIT,LITAF,MED15,MED18,TRMT112,SMPD4,TMEM43,SH3BGRL3,IKBKG,LYPLA2,DUSP1,EMP1,SLC39A13,MRPL48,FOS,F3,MRP…
gene_set_query	282	ZNF248	351.7	ARCHS4 Coexpression,175;Enrichr Queries,705;GTEx Coexpression,175	MYT1L,STMN2,HNRNPU,STMN4,ENO2,FNBP1L,ZFYVE28,GPR173,ALCAM,DPYSL4,DPYSL5,MYC,FAM110B,STMN1,LUC7L,PRKACB,ANKS1B,RBFOX1,RBFOX2,RBFOX3,NISCH,GPR162,FEZ1,RUFY2,DDIT4,TXNIP,OPTN,OSER1,CTBP1,PHYHIPL,OAZ1,RNF215,RHBDL1,S100A11,JUN,PHC1,PRRT2,JAG1,ABCA5,CADM2,PLK2,FN1,NR1D2,L1CAM,GRIN2C,MLLT11,PPFIBP1,LAS1L,PKIA,LINC00665,CDKN1A,BTG2,PIGU,KCNC1,KCNC2,FMN2,ZNF280D,TRIM9,TUBA1A,TRIM3,DLGAP1,GARNL3,KCND2,SLC…
gene_set_query	283	RFX5	353.6	ARCHS4 Coexpression,487;ENCODE ChIP-seq,38;Enrichr Queries,84;ReMap ChIP-seq,39;GTEx Coexpression,1120	CHIC2,EHMT2,TESK1,ATP5IF1,NDST2,PSMD6,SYNGAP1,PSMD4,ANKFY1,AKT1,PRKACA,GABARAPL2,SAP30BP,UNC5B,SECISBP2,DNTTIP1,FRS2,SLC5A6,EID1,MYL6,SEPT7P2,MTHFD2,DDIT4,RFX5,UNC50,RUFY2,PSME1,PSME2,JTB,TXNIP,TBPL1,LETMD1,OPTN,SF1,ZNF276,EXD3,SET,ZNF273,ABCB6,AGAP2,ZNF23,ZNF24,GABARAP,DEDD2,C3,MRPL20,MYO6,PIP5K1A,RHBDL1,HEXIM1,PRRT1,LYN,ABCA2,JUN,PRRT2,CCZ1B,ABCA5,NAPSB,FUCA1,EDEM2,TMA7,EIF2AK2,ZNF32,EIF1,LAS1L…
gene_set_query	284	ZNF282	354	ARCHS4 Coexpression,293;Enrichr Queries,315;GTEx Coexpression,454	VARS,ARAF,GPATCH3,ZDHHC8,EPRS,RPL8,PHB2,TSKU,CCAR2,RPS15,CDC20,RPL18A,TRIM28,CAPNS1,OTUD6B-AS1,MYC,HABP4,LONP1,CCDC97,AKT1,RCC1,PIEZO1,AP1S1,JUNB,ATXN7L3,SOX4,IER2,ABT1,WDR83OS,SMARCC1,PIH1D1,NFKBIL1,MOGS,ACTN4,HCFC1,EID1,RNF126,DDIT3,DDIT4,CCDC86,ULK1,ATF5,TRIB1,VPS25,TP53,SF1,ZNF276,OSER1,TTYH3,SRCAP,FLII,MEPCE,PIK3R2,AGAP3,APH1A,LARP1,SERPINH1,SYMPK,GATD3A,PATZ1,NR2C2AP,EGR1,JUN,TMEM184B,INTS1…
gene_set_query	285	ZBTB46	355	ARCHS4 Coexpression,356;Enrichr Queries,412;GTEx Coexpression,297	MT-ND6,CNTFR,FRMPD3,SERPINE2,SERPINE1,STMN2,STMN4,ICAM5,ENO2,SOGA1,HS6ST1,MT-ND3,ZFYVE28,SYNGAP1,DPYSL4,ZMIZ1,MYC,DPYSL3,LONP1,CKMT1B,KIF21B,RPL37,JUNB,TNS3,SOX4,IER3,TNS1,SRRM3,SRRM4,RBFOX3,UNC5B,PRKCB,ACTN1,HPCAL1,MAPK8IP3,MAPK8IP1,NISCH,FNDC5,DDIT4,KCNQ2,TXNIP,HECA,NEIL1,TRIB1,PLPP3,TRIB2,CTXN1,RABL6,SPTBN4,TTYH3,NYAP1,SRCAP,EPAS1,STXBP1,TRANK1,PDGFB,PIK3R2,C2CD4C,AGAP3,NKAIN1,SYNGR1,PCBP4,EPB…
gene_set_query	286	DACH1	355.7	Literature ChIP-seq,14;ARCHS4 Coexpression,420;Enrichr Queries,633	MAPKBP1,RBPJ,SCAMP5,NDST2,RABGEF1,DPYSL4,CAPNS1,DPYSL5,DPYSL3,ANKFY1,PRKAB2,RBFOX2,DNTTIP1,ZFYVE21,SLC5A6,MYL6,PSME3,DDIT4,UNC50,RUFY2,TXNIP,LETMD1,SLBP,SAR1A,ABCB6,FLII,MEPCE,CDCA7,COPS7B,ABCB9,OAZ1,MRPL10,DEDD2,RHBDL3,VTI1B,PRELID3B,JUN,JAG1,NEBL,TIPARP,ABCA3,EDEM2,MTERF4,FN1,NR2F1,PBX3,COL1A1,MLLT11,VANGL2,EIF6,PRXL2A,FASN,PSMG1,EZH1,TMEM9B,FERMT2,KCNC4,MRPL32,TUBA1A,MED13,ATIC,HEY1,SMPD1,NEFL…
gene_set_query	287	FOXK2	358	ARCHS4 Coexpression,446;Enrichr Queries,183;ReMap ChIP-seq,72;GTEx Coexpression,731	TRIR,SPI1,TRIO,SERPINE1,TESK1,ARAF,TMEM94,HNRNPU,GPATCH3,ENO1,EPRS,TMEM91,DCAF6,SCAMP4,NDST1,PSMD9,LSM12,PSMD7,SYNGAP1,MPRIP,ZMIZ1,MYC,CREB3L2,STMN1,AKT1,CEP95,JUNB,IER5,IER3,WDR83OS,GABARAPL2,DAXX,CSNK2A1,TSTD1,RPL23,PIH1D1,WDR74,PHKA1,PRKCA,GTPBP1,HCFC1,RNF126,MYL6,DDIT3,DDIT4,MAP1A,FDX2,JTB,TXNIP,TBPL1,VPS25,OPTN,SF1,SET,SRCAP,FLII,MEPCE,SDR39U1,NOLC1,MRPL14,FPR3,ABCB8,ZC3HAV1,GABARAP,DEDD2,BL…
gene_set_query	288	HSF1	358.8	Literature ChIP-seq,78;ARCHS4 Coexpression,85;ENCODE ChIP-seq,101;ReMap ChIP-seq,49;GTEx Coexpression,1481	MT-ND6,MT-TP,MT-ND4L,MT-ND4,MT-ND5,MT-TT,MT-TY,ALKBH7,MT-ND2,MT-ND3,MT-ND1,ZFYVE28,SCAMP4,SAMD14,KRTCAP2,CAPNS1,AKT1,PRKACA,WDR83OS,PRKAB2,EWSR1,DDIT4,JTB,TXNIP,MT-TF,MT-TM,SF1,SLBP,EXD3,SET,FLII,MEPCE,ABCB8,MRPL14,AGAP3,ABCB9,ZC3HAV1,OAZ1,CIAO3,GABARAP,DEDD2,RHBDL1,GPIHBP1,HEXIM1,JAG2,CTC1,ABCA2,JUN,FYB1,MRPL28,COL1A1,B4GAT1,FASN,FERMT3,ARF1,NCAN,MRPL34,MED15,MRPL33,JPH4,TRMT112,FASTK,RPLP2,NELF…
gene_set_query	289	INSM1	359	ARCHS4 Coexpression,303;Enrichr Queries,466;GTEx Coexpression,308	CERK,CCNI,STMN2,EMC10,STMN4,FNBP1L,MIR7-3HG,SOGA1,SOX2,SCAMP5,GPR173,SYNGAP1,ZNF608,DPYSL4,DPYSL5,ZMIZ1,PEG10,MYC,DPYSL3,SOX9,EPHB1,SOX4,TSPYL2,HES6,SRRM4,UNC13A,RBFOX2,SLC6A17,CACNA2D3,VWA5B2,MAPK8IP3,MAPK8IP1,NISCH,GAREM2,FNDC5,SFRP2,TAGLN3,KCTD12,MXRA7,CTXN1,RABL6,L3MBTL1,OSER1,SPTBN4,GPM6A,RTEL1,BEX2,BEX1,NRN1,CTBP1,MAGED1,STXBP1,ZNF23,HTATSF1,KALRN,CRHR1,NKAIN1,NKAIN4,DPH1,PCBP4,RHBDL3,RALGD…
gene_set_query	290	ZNF521	359	ARCHS4 Coexpression,223;Enrichr Queries,590;GTEx Coexpression,264	CNTFR,SPARC,SERPINE2,CCNI,STMN4,ENO2,FNBP1L,SOGA1,ANTXR1,SOX21,TPGS2,ZFYVE28,SOX2,GPR173,SAMD14,ZNF608,DPYSL4,DPYSL5,MYC,DPYSL3,STMN1,CKMT1B,TRIM25,B2M,SOX4,WLS,TNS1,SRRM3,SRRM4,ATP6V1G2,RBFOX2,ATP6V0E1,RBFOX3,SERPINF1,HPCAL1,ANK3,HLA-A,MAPK8IP3,STX1B,SFRP2,CRISPLD1,FEZ1,RUFY2,DDIT4,TXNIP,SPARCL1,TAGLN2,TAGLN3,PLPP3,PFN1,TRIB2,PFN2,PRR13,OSER1,BEX4,SPTBN4,BEX3,EPAS1,MAGED1,STXBP1,TRANK1,OAZ1,C3,F…
gene_set_query	291	KLF10	359.3	ARCHS4 Coexpression,399;Enrichr Queries,95;GTEx Coexpression,584	LTV1,IFITM3,SPARC,SERPINE2,EHMT2,SERPINE1,MT1X,MKI67,ACTB,DCAF6,MT2A,PSMD7,MYC,FTH1,NAMPT,PDK4,LONP1,SBDSP1,PRSS3,JUNB,GLUL,IER5,B2M,ATXN7L3,RPS10,SOX4,IER2,IER3,ARRDC4,SMARCC1,ACTN1,ARRDC3,WDR74,CLPX,ARC,MTHFD2,PARD3,ZW10,DDIT3,DDIT4,TXNIP,TAGLN2,TRIB3,TRIB1,PLPP3,UBA52,MMADHC,BEX4,BEX3,SDC4,ABCB7,EPAS1,FLII,MRPL14,ABCB9,PIK3R1,C3,LDHA,PRKAR2A,HMOX1,FAM192A,GATD3A,PLCG1,S100A10,SPTBN2,NAA50,EGR1…
gene_set_query	292	ZNF143	359.4	ARCHS4 Coexpression,193;ENCODE ChIP-seq,51;Enrichr Queries,479;ReMap ChIP-seq,57;GTEx Coexpression,1017	MT-ND6,ITSN2,MT-TP,MT-ND4L,CHIC2,MT-ND4,SPI1,MT-ND5,MT-TT,MT-TY,MT-ND2,RBPJ,MT-ND3,TSKU,MT-ND1,SCAMP4,PSMD9,RABGEF1,NDST1,LSM12,SAMD14,KRTCAP2,PSMD6,CAPNS1,PSMD4,ANKFY1,AKT1,PRKACA,HES6,GABARAPL2,SAP30BP,ZNF281,DNTTIP1,FRS2,SCAMP1,SLC5A6,SEPT7P2,DDX39A,MTHFD2,DDIT3,DDIT4,UNC50,TMEM126A,JTB,TXNIP,ORAI1,TBPL1,MT-TF,MPPE1,MT-TM,SF1,ZNF276,SLBP,EXD3,TTYH2,RETSAT,MEPCE,AGAP2,CDCA7,COPS7B,ABCB8,AGAP3,A…
gene_set_query	293	NKRF	360	ARCHS4 Coexpression,595;Enrichr Queries,395;GTEx Coexpression,90	CYFIP2,RPL4,MYT1L,STMN2,HNRNPU,EPRS,RRP9,SCAMP5,MYC,CKMT1B,PRKACB,JUNB,DDX18,TSPYL1,WDR74,DDX10,HPCAL4,GABRG2,HCFC1,PRKAR1B,MTHFD2,MAP1A,DDIT4,HPRT1,TSPYL4,ASTN1,NYAP1,SET,SRCAP,NOLC1,ZNF24,PPP3R1,LARP1,RAD21,RRS1,PIP5K1A,MCMBP,SERF2,PRRT1,JUN,PNO1,PA2G4,MLLT11,HNRNPL,B4GAT1,EIF6,FASN,SERPINI1,EZH2,GABRB3,GABRB2,CDKN1A,NRSN1,CLTC,SNX10,PHF6,DLGAP1,ZNF365,NDC1,ACTL6B,EIPR1,FOS,CIT,SLC7A5,TUBB2A,KI…
gene_set_query	294	CREB3L1	360.3	ARCHS4 Coexpression,545;Enrichr Queries,301;ReMap ChIP-seq,82;GTEx Coexpression,513	SERPINE2,SERPINE1,GPATCH3,TPGS1,RPL8,SCAMP5,ZFYVE28,ATP5IF1,NDST1,KRTCAP2,SYNGAP1,CAPNS1,WDR90,MYC,CREB3L2,DPYSL3,PXDC1,JUNB,ARPIN,IER2,IER3,DAXX,ACOT8,UNC5B,RPL23,PIH1D1,SERPINF1,RPL22,WDR74,AFAP1,DDIT3,DDIT4,FDX2,JTB,VPS28,OSER1,RPN2,MEPCE,AGAP2,ABCB8,ZC3HAV1,AGAP3,OAZ1,GABARAP,MRPL10,DEDD2,ANAPC11,C3,PRDX2,MRPL20,NCSTN,PRDX5,PRDX4,FLRT2,SERPINH1,SSR1,HMOX1,GATD3A,RHBDL1,S100A11,RNU6-850P,S100A…
gene_set_query	295	GATA2	360.7	Literature ChIP-seq,101;ARCHS4 Coexpression,678;ENCODE ChIP-seq,92;Enrichr Queries,363;ReMap ChIP-seq,155;GTEx Coexpression,775	MT-ND6,MT-TP,MT-ND4L,MT-ND4,MT-ND5,MT-TT,ITSN1,MT-TY,MT-ND2,MT-ND3,MT-ND1,ATP5IF1,TSTD1,UNC5A,UNC5B,STARD7,HPCAL4,RNASE1,SLC5A6,CLDN5,EML6,DDX39A,DDX39B,EWSR1,TFR2,DDIT4,JTB,TXNIP,TBPL1,MT-TF,CYP2E1,MT-TM,CFAP97,ATF6,SF1,EXD3,TTYH1,FLII,MEPCE,PDGFB,ABCB8,ZC3HAV1,AGAP3,PLA2G6,OAZ1,GABARAP,DEDD2,CIAO1,RDH11,PRKAR2B,PRKAR2A,MIR570,PIP5K1A,PIP5K1B,HEXIM1,LYN,GSTM4,ABCA2,JUN,CADM3,JAG1,CADM4,TIPARP,FN…
gene_set_query	296	EPAS1	360.8	ARCHS4 Coexpression,310;Enrichr Queries,96;ReMap ChIP-seq,233;GTEx Coexpression,804	MT-ND6,MT-TP,MT-ND4L,MT-ND4,MT-ND5,SERPINE2,MT-TT,RPL34,SERPINE1,MT-TY,TMEM94,ENO1,SMC3,MT-ND2,MT-ND3,TMEM91,TSKU,MT-ND1,NDST1,RNU1-122P,ALCAM,MPRIP,DPYSL5,ZMIZ1,WDR90,MYC,NAMPT,AP1S1,PXDC1,JUNB,CDK5RAP3,IER3,WDR83OS,RPL21,SOX13,DNTTIP1,HPCAL1,AFAP1,HCFC1,CLDN5,BIN1,DDIT4,FDX2,TXNIP,SPARCL1,MT-TF,ATF5,MT-TM,EXD3,TTYH3,ABCB6,RETSAT,PDGFB,ZNF22,GNS,KIAA0040,C3,PRDX2,LDHA,LARP1,PPP4C,RNF215,SERPINH1…
gene_set_query	297	BRF2	362	ARCHS4 Coexpression,118;ReMap ChIP-seq,261;GTEx Coexpression,707	MT-ND6,MT-TP,MT-ND4L,RPL5,MT-ND4,MT-ND5,POP7,MT-TT,SERPINE1,MT-TY,GPATCH3,GHITM,MT-ND2,FNBP1L,ALKBH7,MT-ND3,DCAF6,MT-ND1,EPB41L4A-AS1,PCMT1,PSMD7,PSMD4,CEP95,RPL37,TSPYL1,MAP1S,DNAAF1,PIH1D1,WDR74,PHKA1,HDHD2,RNF123,DDX39A,DDIT4,TYRO3,FDX2,MT-TF,MT-TM,VPS25,UBA52,OPTN,TSPYL4,SAR1A,RPN2,RNU6-8,MRPL14,WDR61,VPS26A,ZNF23,HPR,ANAPC11,MRPL20,PPP4C,PRKAR2A,CHST14,SERF2,NR2C2AP,NAA50,GSTM4,BTF3,CTC1,PRE…
gene_set_query	298	GABPA	362.2	Literature ChIP-seq,115;ARCHS4 Coexpression,718;ENCODE ChIP-seq,10;Enrichr Queries,585;ReMap ChIP-seq,6;GTEx Coexpression,739	MT-TP,MT-TT,POP4,MT-TY,TSKU,ENDOV,CAPNS1,AKT1,BBX,WDR83OS,SAP30BP,TSTD1,UNC5B,SECISBP2,CACNA2D3,EWSR1,UNC50,JTB,TXNIP,MT-TF,MT-TM,SF1,SLBP,MEPCE,CDCA8,ZNF22,ZC3HAV1,ZNF24,PLA2G6,CIAO3,DEDD2,CIAO1,RDH13,HEXIM1,GSTM4,GSTM3,JUN,JAG1,TIPARP,NCAPH2,FN1,B4GAT1,QARS,FASN,SFXN5,OSBPL11,MED15,MED12,MED13,NHSL1,DLGAP1,APC2,DUSP1,FOS,DUSP8,MED27,MED29,DDB1,PHF20L1,MED24,PXDN,AGPS,ATL3,ATL1,SNX32,RIDA,NRAS,E…
gene_set_query	299	SOX1	364	ARCHS4 Coexpression,243;Enrichr Queries,839;GTEx Coexpression,10	CNTFR,MYT1L,STMN2,ABAT,FNBP1L,SOX21,SCAMP5,GPR173,DPYSL4,DPYSL5,DPYSL3,STMN1,PRKACB,ANKS1B,RBFOX1,RBFOX2,HPCAL4,BCAN,PRKAR1B,FEZ1,MAP1A,DDIT4,CDIP1,TSPYL4,ASTN1,OSER1,NYAP1,TTYH1,PHYHIPL,EPB41L1,RHBDL3,JUN,CADM4,BTBD17,CADM2,H3F3A,NR2F1,NFATC4,MEX3A,VANGL2,B4GAT1,H2AFY2,FXYD7,DCHS1,SFXN5,GABRB3,NRSN1,TINAGL1,KCNC1,NCAN,FMN2,SLC6A1,PHF6,C1QTNF4,JPH4,AIFM3,JPH3,TUBA1A,CSRP2,PEA15,NEFL,NEFM,DLGAP3,F…
gene_set_query	300	CREBZF	365	ARCHS4 Coexpression,384;Enrichr Queries,401;GTEx Coexpression,310	EIF4A2,RPL4,RPL5,TRIO,PANK3,POP4,HNRNPU,DCAF8,RBPJ,EPRS,ACTB,CCAR2,UBE2L3,CCAR1,PNN,HERC2,TRIM28,MPRIP,MYC,LONP1,LUC7L,BBX,AKT1,PIEZO1,CEP95,CCNL2,JUNB,ATXN7L3,SOX4,TMPO,SRRM2,ACOT8,ACTN1,ARRDC3,CIRBP,MOGS,ZNF12,HCFC1,DDX39B,AKAP9,DDIT4,TXNIP,HECA,SF1,MACF1,SRCAP,DHX9,MYCBP2,RTF2,PIK3R1,RNPC3,GABARAP,ANAPC11,FAM160B2,LARP1,GATD3A,PLCG1,RBM12,ARGLU1,SPTBN1,EGR1,NSUN5P1,CREBBP,JUN,INTS1,RCC2,MRPL28…
gene_set_query	301	ZNF777	366	ARCHS4 Coexpression,80;Enrichr Queries,387;GTEx Coexpression,631	POP7,FAM89B,VARS,KEAP1,HNRNPU,GPATCH3,ZDHHC8,MKI67,ELK1,TSKU,CCAR2,RRP9,ALKBH4,PSMD7,CAPNS1,TRIM28,MYC,CDK5RAP1,LONP1,AKT1,PIEZO1,AP1S1,PRKACA,JUNB,TNS3,ATXN7L3,IER2,IER3,SRRM2,NGDN,WDR74,BOLA1,MOGS,ACTN4,MIF4GD,MAPK8IP3,HCFC1,THAP4,RNF123,ZW10,DDIT4,CCDC86,ULK1,TRIB3,ATF5,RPL28,NCBP2-AS2,SF1,OSER1,SRCAP,FLII,MEPCE,PIK3R2,AGAP3,APH1A,ABR,LARP1,RRS1,SERPINH1,SURF6,HMOX1,SYMPK,GATD3A,PLCG1,PATZ1,RA…
gene_set_query	302	ZBTB9	366	ARCHS4 Coexpression,71;Enrichr Queries,427;GTEx Coexpression,600	SMARCB1,POP7,TP53RK,VARS,CPNE7,EHMT2,JPT2,HNRNPU,EMC10,ENO1,EPRS,FNBP1L,RPL8,MIR7-3HG,ACTB,RRP9,GOLGA2,CDC20,SYNGAP1,TRIM28,ZMIZ1,MYC,LONP1,RCC1,SEPHS1,JUNB,RPS10,SOX4,IER2,ARPIN,IER3,SMARCC1,NSMCE3,WDR77,SLC5A6,PSME3,DDIT4,TXNIP,CCDC86,HECA,TRIB1,OSER1,SRCAP,MAGED1,DHX9,CTR9,NOLC1,PIK3R1,HTATSF1,GSPT2,APH1A,UGCG,LDHB,SCFD1,RACGAP1,DPH1,RRS1,PIP5K1A,SYMPK,GATD3A,RBM12,RTBDN,BTF3,NAA50,EGR1,TRAP1,…
gene_set_query	303	E2F1	366.2	Literature ChIP-seq,1;ARCHS4 Coexpression,106;ENCODE ChIP-seq,59;Enrichr Queries,1060;ReMap ChIP-seq,26;GTEx Coexpression,945	POP7,ALKBH7,TSKU,NDST2,CAPNS1,AKT1,ANKFY1,PRKACA,PRKACB,WLS,SECISBP2,CACNA2D3,FRS2,MTHFD2,EWSR1,DDIT3,DDIT4,TMEM126A,JTB,ORAI1,TXNIP,MPPE1,ATF5,ATF6,SF1,RABL6,SLBP,EXD3,SET,MEPCE,CDCA7,CDCA8,ZC3HAV1,PLA2G6,CIAO3,CIAO1,SULT1A1,LARP1,RNF215,RDH11,EPB41L1,PIP5K1A,PIP5K1B,RDH13,HEXIM1,JUN,CREBBP,TIPARP,NCAPH2,FUCA1,MTERF4,FN1,EIF2AK2,EIF2AK4,B4GAT1,LAS1L,FASN,SFXN4,SFXN5,KCNC3,KCNC4,SNX12,SNX10,OSBPL…
gene_set_query	304	MEF2C	367.2	ARCHS4 Coexpression,427;ENCODE ChIP-seq,113;Enrichr Queries,144;ReMap ChIP-seq,258;GTEx Coexpression,894	MT-ND6,RB1,MT-TP,MT-ND4L,MT-ND4,MT-ND5,MAML2,SERPINE2,MT-TT,MYT1L,SERPINE1,MT-TY,ARPC5L,MT-ND2,MT-ND3,PHB2,DCAF6,MT-ND1,EPB41L4A-AS1,PCMT1,SCAMP4,ALCAM,MYC,NAMPT,CREB3L2,DPYSL3,STMN1,RPL35,IER5,PRKACB,JUNB,IER2,IER3,RBFOX1,UNC13A,PRKCB,SECISBP2,SERPINF1,PRKCE,WDR74,HPCAL4,GABRG2,RNF123,DDX39B,PRKAR1B,BIN1,DDIT4,FEZ2,MAP1A,TXNIP,SPARCL1,MT-TF,MT-TM,OPTN,RNF122,PDGFB,RNU6-8,ZNF22,GRIN2A,PPP3R1,FLRT…
gene_set_query	305	EBF4	368.3	ARCHS4 Coexpression,56;Enrichr Queries,677;GTEx Coexpression,372	RPL5,CNTFR,SERPINE2,SERPINE1,TMEM94,ABAT,ELK1,SCAMP5,SYNGAP1,DPYSL4,DPYSL5,DPYSL3,LUC7L,TSTD1,UNC5B,SERPINF1,WDR73,SYTL4,MYL6,DAAM2,DDIT4,TXNIP,NGEF,OSER1,EXD3,NYAP1,PLA2G6,FAM160B2,PLCG1,RHBDL3,NGFR,ABCA2,NSUN5P1,JUN,WDR59,CADM4,NEBL,ABCA3,PBX3,FN1,NR2F1,NFATC4,PRRC2A,COL1A1,DCHS1,PHF2,CDKN1A,TINAGL1,STON1,C1QTNF1,CSRP1,HEY1,TIMP3,APC2,RING1,EXOC7,FOS,DUSP8,GOLGA2P7,TTC28-AS1,GPRC5B,KIFC2,MMP15,…
gene_set_query	306	GLIS2	368.3	ARCHS4 Coexpression,329;Enrichr Queries,276;GTEx Coexpression,500	SPARC,SERPINE2,KDELR1,SERPINE1,ZDHHC8,TXNDC15,ANTXR1,AQP1,NDST1,CAPNS1,MPRIP,MYC,CREB3L2,DPYSL3,DAG1,AKT1,PIEZO1,PXDC1,SOX9,SYNPO,JUNB,TNS3,SOX4,IER2,TNS2,CMKLR1,IER3,TNS1,UNC5B,ACTN1,SERPINF1,AFAP1,ACTN4,TWSG1,DDIT4,ULK1,MXRA7,PLPP3,LLGL1,RABL6,TTYH3,EPAS1,PDGFB,PIK3R2,NUAK1,RRAS,SERPINH1,HMOX1,RSU1,CHST14,APOE,GATD3A,MAP4,RAB11FIP3,RAB11FIP5,VAT1,WWTR1,EGR1,JUN,EGR2,JAG1,TMEM184B,GADD45B,INTS1,…
gene_set_query	307	CHCHD3	368.5	ARCHS4 Coexpression,52;GTEx Coexpression,685	RPL5,RPL30,RPL31,RPL34,CISD1,RPL9,RPL6,DCAF6,TXNDC17,RPL7,NFU1,RPS15,SOX2,PSMD7,RPS19,RPL18A,PSMD4,CIAO2A,RPS10,RPL39,RPS13,WDR83OS,RPL21,ACTN2,RPL23,RPL22,MRPS18B,MIF,RNF123,SARNP,BOLA3,RRAGD,TMEM126A,UQCRC2,BEX3,ABCB7,MRPL15,ANAPC11,DGUOK,LDHB,SERF2,BTF3,RPL41,KNOP1,TMA7,PRDX6,PAICS,ZWINT,MRPL22,TMSB4XP4,RPS26,AIMP2,RPS25,RPS27,RPS29,CUTC,RPS24,RPS23,COX7B,MRPS16,RPLP1,OLA1,MRPS10,MYL6B,MYOM2,M…
gene_set_query	308	DLX1	369.3	ARCHS4 Coexpression,261;Enrichr Queries,750;GTEx Coexpression,97	SERPINE2,STMN4,ENO2,FNBP1L,TPGS2,ALCAM,DPYSL4,DPYSL5,MYC,DPYSL3,FAM110B,STMN1,LUC7L,PRKACB,JUNB,IER3,RBFOX2,WSB2,HPCAL4,GABRG2,SYTL2,EID1,PRKAR1B,FEZ1,MAP1A,DDIT4,RUFY2,FDX2,TXNIP,TSPYL4,ASTN1,OSER1,NYAP1,LYPD1,CDCA7,PHYHIPL,ATXN7L3B,EPB41L1,GATD3A,FDFT1,JUN,H3F3B,FN1,NR2F1,TMEM198,MLLT11,HNRNPK,B4GAT1,ARL2BP,H2AFY2,PRXL2B,PKIA,FXYD7,SERPINI1,CDKN1A,NRSN1,TINAGL1,KCNC2,KCNC4,FMN2,SLC6A1,PHF6,JPH3…
gene_set_query	309	GLYR1	370.3	ARCHS4 Coexpression,285;ReMap ChIP-seq,179;GTEx Coexpression,647	NCKAP1,MAPKBP1,DCAF8,HNRNPU,SMC3,EPRS,SYNGAP1,PSMD4,CAPNS1,FGFR1OP2,LUC7L,AKT1,CEP95,PRKACA,WLS,MED1,DDX18,IAH1,IFT80,ARMC8,LRRC37B,HCFC1,WDR82,MTHFD2,EWSR1,DDIT3,SARNP,RUFY2,YME1L1,UQCRC2,SF1,PRR13,ZNF276,SAR1A,SRCAP,RPN2,FLII,CDCA8,GLG1,CIAO1,NCSTN,PPP3R1,LARP1,MIR573,STMP1,RAD21,MCMBP,PLCG1,SERF2,ST3GAL3,PRELID3B,SNAPIN,ST13,SETD1A,UPF3A,THAP11,MRPL22,PRRC2A,HNRNPL,HNRNPM,HNRNPK,PSMG1,RNU6-510…
gene_set_query	310	ZNF408	372.7	ARCHS4 Coexpression,128;Enrichr Queries,551;GTEx Coexpression,439	CHIC2,POP7,FAM89B,TP53RK,POP4,EIF4A3,KEAP1,GPATCH3,EPRS,RPL8,ACTB,RRP9,PSMD9,KIAA1109,LSM12,ALKBH4,RNF114,TRIM28,PSMD4,RPS18,MYC,LONP1,CCDC97,JUNB,IER2,IER3,ABT1,NFKBIL1,ARRDC3,ECH1,WDR74,DNTTIP1,TALDO1,IMP4,MFSD10,RNF126,BIN3,CDC34,DDX39A,CLPP,DDIT3,DDIT4,NINJ1,CCDC86,TRIB3,MPPE1,ZNF830,AURKAIP1,PFN1,VPS25,MMADHC,NCBP2-AS2,TMEM185B,OSER1,NAA60,MACF1,SRCAP,MEPCE,SUPT4H1,TWF2,OAZ1,CDKN2AIP,BLOC1S4…
gene_set_query	311	ATF7	373.8	ARCHS4 Coexpression,235;Enrichr Queries,796;ReMap ChIP-seq,129;GTEx Coexpression,335	TRIR,RB1,MT-ND4L,RPL3,TRIO,MT-ND5,MAML2,GMFG,ARPC5L,TESK1,TMEM94,ABAT,GHITM,EPRS,PHB2,ATP5IF1,ZFYVE28,NDST1,SYNGAP1,CAPNS1,ZMIZ1,MYC,CREB3L2,AP1S1,BBX,PRKACA,JUNB,IER2,IER3,DAXX,WSB2,PRKCB,PIH1D1,PRKCE,SOX13,WDR74,PRKCA,HCFC1,DDX39A,DDX39B,TFR2,DDIT3,DDIT4,FDX2,CDIP1,TXNIP,LINC00888,HPRT1,VPS28,ASTN1,SF1,NAA60,ZNF275,SRCAP,FPR3,ABCB8,AGAP3,OAZ1,GNS,GABARAP,KIAA0040,ANAPC11,BLOC1S4,PRDX2,PRDX5,NCS…
gene_set_query	312	ST18	374	ARCHS4 Coexpression,404;Enrichr Queries,568;GTEx Coexpression,150	MYT1L,PLEKHB1,STMN2,STMN4,ENO2,PHB2,NUDT3,RASSF2,ALCAM,TRIM28,DPYSL5,STMN1,DIP2B,SOX6,PRKACB,EPHB1,SOX4,ANKS1B,TNS1,PAQR8,PAQR6,RBFOX1,ATP6V1G2,UNC13A,MTUS1,RIIAD1,ANK2,MOGS,ANK3,HDHD2,VWA5B2,MTURN,SHTN1,ASPHD1,FEZ1,RUFY2,RBP1,TAGLN3,KCTD12,FAHD2CP,RIN2,LLGL1,PFN2,BEX4,BEX2,BEX1,TTYH2,STXBP1,FLII,MYCBP2,PHYHIPL,SLAIN1,PCDH17,APH1A,UGT8,FAM221A,SPAST,PCBP4,EPB41L3,SEC14L5,MLEC,SCN3B,SCN3A,RAB11FIP…
gene_set_query	313	STAT2	374.8	ARCHS4 Coexpression,701;ENCODE ChIP-seq,108;Enrichr Queries,498;ReMap ChIP-seq,225;GTEx Coexpression,342	SPI1,GMFG,ITSN1,SERPINE1,TMEM94,HNRNPU,GHITM,ENO1,EPRS,PCMT1,SCAMP4,NUB1,SYNGAP1,PSMD4,ZMIZ1,AKT2,MYC,NAMPT,ANKFY1,JUNB,CDK5RAP3,IER2,IER3,TSTD1,PRKCB,PRKCE,CACNA2D3,SCAMP1,GTPBP1,HCFC1,MYL6,DDX39B,DDIT4,PSME1,JTB,TXNIP,PSME2,RPL26,ATF5,CFB,OPTN,ZNF276,FPR1,NOLC1,ZNF22,XPC,ABCB8,ZC3HAV1,ANAPC11,C3,PPP4C,RNF215,BLOC1S2,HMOX1,SSR1,S100A10,LYN,GSDMB,JUN,H3F3B,STARD10,FN1,EIF2AK2,PRRC2A,TMEM198,FIBP,…
gene_set_query	314	KDM5B	375	Literature ChIP-seq,36;ARCHS4 Coexpression,168;ENCODE ChIP-seq,102;ReMap ChIP-seq,80;GTEx Coexpression,1489	ITSN2,POP7,ALKBH6,ALKBH4,DPYSL4,DPYSL5,DPYSL3,FGFR1OP2,AKT1,ANKFY1,PRKACA,WDR83OS,SAP30BP,UNC5A,SECISBP2,CACNA2D3,EWSR1,DDIT3,DDIT4,TMEM126A,JTB,SF1,RABL6,SLBP,EXD3,SET,SAR1A,PDGFB,CDCA7,CDCA8,ZC3HAV1,CIAO3,CIAO1,PRPSAP1,LARP1,RDH11,EPB41L3,PIP5K1A,HEXIM1,JAG2,JUN,CREBBP,BTBD17,NEBL,NCAPH2,NR2F1,FN1,EIF2AK4,PPFIBP1,VANGL2,B4GAT1,FASN,SFXN4,KCNC4,MED15,MED18,MED13,SMPD4,ATIC,NEFM,ENOPH1,APC2,KCND2…
gene_set_query	315	ETV4	375.5	ARCHS4 Coexpression,619;Enrichr Queries,481;ReMap ChIP-seq,50;GTEx Coexpression,352	MT-ND6,MT-TP,MT-ND4L,MT-ND4,MT-ND5,RPL3,SERPINE2,MT-TT,GLDC,SERPINE1,MT-TY,ENO1,GPATCH3,EPRS,RPL8,MT-ND2,TPGS1,ENO2,MT-ND3,PHB2,RPL6,MT-ND1,RRP9,SAMD14,SYNGAP1,CAPNS1,WDR90,MYC,DPYSL3,RPL35,JUNB,IER5,IER2,IER3,PRKCG,RPL23,PIH1D1,SERPINF1,WDR74,HPCAL1,SLC5A6,DDX39B,MTHFD2,DDIT4,PSME1,TXNIP,PSME2,MT-TF,MT-TM,RHNO1,RABL6,SLBP,SET,TTYH3,ABCB6,RPN2,PDGFB,CDCA7,CDCA8,ZNF22,GABARAP,ANAPC11,PRPSAP1,BLOC1…
gene_set_query	316	TFDP1	376.5	ARCHS4 Coexpression,255;Enrichr Queries,438;ReMap ChIP-seq,99;GTEx Coexpression,714	MT-ND6,TRIR,RPL4,MT-TP,MT-ND4L,MT-ND4,MT-ND5,POP7,MT-TT,MT-TY,HNRNPU,ENO1,MT-ND2,TPGS1,EPRS,RPL8,MT-ND3,PHB2,SMC2,MT-ND1,SCAMP5,ZFYVE28,SYNGAP1,ZMIZ1,WDR90,MYC,STMN1,AP1S1,JUNB,IER5,IER2,IER3,VPS18,PIH1D1,HCFC1,RNF126,DDX39A,DDX39B,MTHFD2,DDIT4,FDX2,MT-TF,HPRT1,ATF5,MT-TM,VPS25,RPL28,VPS28,RHNO1,ASF1B,SLBP,SET,MEPCE,CDCA7,CDCA8,NOLC1,ABCB8,ZC3HAV1,AGAP3,OAZ1,CIAO3,ANAPC11,PRPSAP1,PRDX2,LDHA,PPP4C…
gene_set_query	317	MAFG	376.8	ARCHS4 Coexpression,447;Enrichr Queries,209;ReMap ChIP-seq,244;GTEx Coexpression,607	MAML2,RPL34,SERPINE1,TESK1,EPRS,PHB2,ELK1,TSKU,DCAF6,TPGS2,ZFYVE28,PCMT1,PSMD7,PSMD4,ZMIZ1,MYC,CREB3L2,NAMPT,DIP2B,JUNB,IER5,IER2,IER3,GABARAPL1,PRKCB,STARD7,RPL23,PHKA1,HCFC1,RNF123,BIN1,MTHFD2,FEZ1,DDIT3,DDIT4,MAP1A,TXNIP,ATF5,OPTN,SF1,TTYH3,ABCB6,SRCAP,FLII,MEPCE,FPR1,MRPL14,FPR3,VPS26A,ZNF24,ARPP19,ANAPC11,LDHA,LARP1,PRKAR2B,RNF215,STMP1,HMOX1,GATD3A,ST3GAL3,PRRT1,JUN,PMM1,NEBL,SETD1A,IRF2BP2…
gene_set_query	318	ZFP1	377.7	ARCHS4 Coexpression,705;Enrichr Queries,362;GTEx Coexpression,66	MYT1L,ABAT,PHAX,RBPJ,EPRS,ENO2,FNBP1L,SMC2,ALCAM,OTUD6B-AS1,DPYSL5,MYC,STMN1,FAM110B,BBX,PRKACB,JUNB,ANKS1B,RBFOX1,TSPYL1,RBFOX2,WSB2,SCAMP1,HDHD2,HPCAL4,GABRG2,ARMC1,FEZ1,MAP1A,DDIT4,FDX2,TXNIP,TBPL1,TSPYL4,ASTN1,SET,SRCAP,PHYHIPL,ATXN7L3B,PPP3R1,GATD3A,SERF2,JUN,HACE1,CADM2,PLK2,IRF2BP2,NR1D2,MLLT11,QARS,H2AFY2,PKIA,GABRB3,MOCS2,CDKN1A,BTG2,PIGU,CDKN1B,TINAGL1,ARPC1B,SNX10,FMN2,SLC6A1,PHF6,JPH4…
gene_set_query	319	NFE2L1	378.8	ARCHS4 Coexpression,382;Enrichr Queries,11;ReMap ChIP-seq,280;GTEx Coexpression,842	RPL3,SERPINE2,SERPINE1,HNRNPU,ENO1,GHITM,EPRS,DCAF6,PSMD9,NDST1,PSMD7,RNF114,CAPNS1,MPRIP,ZMIZ1,MYC,AKT1,PRKACA,JUNB,IER3,GABARAPL1,PRKCB,PHKA1,CLPX,RNF123,BIN1,MTHFD2,DDIT3,DDIT4,SPARCL1,TXNIP,ATF5,OPTN,ASF1A,OSER1,TTYH2,ABCB6,FLII,FPR3,ATXN7L3B,MRPL15,ZC3HAV1,SULT1A1,FAM171A1,LDHA,LARP1,PRKAR2A,PRDX1,MIR570,SERPINH1,HMOX1,PLCG1,S100A10,CADM3,JUN,ABCA5,H3F3B,NEBL,EDEM2,FN1,ZNF32,IRF2BP2,EIF2AK4,…
gene_set_query	320	RBCK1	379	ARCHS4 Coexpression,391;GTEx Coexpression,367	IFITM3,NCKAP1,IFITM2,SPI1,IFI35,PNN,CAPNS1,LUC7L,TRIM25,AKT1,CCNL2,ATXN7L3,CDK5RAP3,ARRDC1,PHYKPL,SLC35C2,HLA-B,HLA-C,MOGS,WDR73,HLA-A,MFSD10,HLA-E,DDX39B,PSME2,TAGLN2,ULK1,TRIB3,NEIL1,VPS28,ZNF276,RTEL1,CTBP1,FLII,FPR1,COPS7B,TRMT2A,ABCB8,APH1A,RBM10,CTC1,VASP,NSUN5P1,LINC01089,PHC2,WDR59,INTS1,EDEM2,NBEAL2,ABTB1,ZNF814,MED15,PPP1R18,LIMD2,MTG1,MTG2,FASTK,NELFB,QSOX2,RPARP-AS1,UPF1,TSC22D4,DBNL,…
gene_set_query	321	MZF1	379.3	ARCHS4 Coexpression,352;Enrichr Queries,598;GTEx Coexpression,188	FAAH,TMEM94,DCAF8,ZDHHC8,PNN,SYNGAP1,AKT2,WDR90,MYC,LUC7L,PIEZO1,CCNL2,SOX9,JUNB,ATXN7L3,CDK5RAP3,SOX4,TNS2,SRRM2,ARRDC1,CIRBP,MOGS,WDR73,EBF4,MAPK8IP3,MFSD10,HCFC1,NISCH,PPP1R3E,DDIT3,DDIT4,TXNIP,ULK1,NEIL1,VPS28,SF1,RABL6,L3MBTL1,ZNF276,RTEL1,EXD3,TMEM63A,SRCAP,CTBP1,EPAS1,COPS7B,TRMT2A,ABCB8,PLA2G6,FAM160B2,LCN12,SYMPK,APOE,GATD3A,PLCG1,PATZ1,RALGDS,RAB11FIP3,RBM10,EGR1,ABCA2,RTEL1-TNFRSF6B,NS…
gene_set_query	322	ZNF23	380.3	ARCHS4 Coexpression,481;Enrichr Queries,274;GTEx Coexpression,386	SERPINE2,PLEKHB1,WIPF3,THUMPD1,MKI67,EPRS,FNBP1L,MIR7-3HG,IFIT2,GPR173,KIAA1109,SYNGAP1,ALCAM,CAPNS1,TRIM28,MYC,CDK20,PDK4,LUC7L,TRIM25,AKT1,KIF21A,PTGDS,PRKACA,SOX6,JUNB,GLUL,ATXN7L3,IER2,IER3,TNS1,TSPYL2,ARRDC4,GABARAPL2,UNC13A,TSPYL1,CIRBP,MTUS1,AP1B1,IFT80,MOGS,ANK3,ACTN4,SCAMP1,MAPK8IP3,SYTL2,NISCH,PPP1R3E,DDIT4,RUFY2,CRYZL1,TXNIP,HECA,TRIB1,PLPP3,UBA52,EIF1B,SF1,PFN2,L3MBTL1,RTEL1,BEX1,SDC4…
gene_set_query	323	THAP10	380.7	ARCHS4 Coexpression,280;Enrichr Queries,752;GTEx Coexpression,110	POP7,SERPINE2,MYT1L,GMFG,SERPINE1,STMN2,PHAX,ENO2,SMC2,TPGS2,SCAMP5,PCMT1,OTUD6B-AS1,MYC,STMN1,PRKACB,JUNB,ANKS1B,IER3,TSPYL1,WSB2,SCAMP1,HDHD2,GABRG2,SYTL2,ARMC1,EID1,DDIT3,MAP1A,DDIT4,CDIP1,TXNIP,LINC00888,ASF1A,TSPYL4,ASTN1,ASF1B,OSER1,ANAPC13,SRCAP,CDCA7,PHYHIPL,CDCA8,HACD3,HMOX1,GATD3A,LYN,JUN,FYB1,CADM2,PLK2,NR1D2,LARP6,MLLT11,B4GAT1,SERPINI1,FERMT3,GABRB2,MOCS2,PIGU,ARPC1A,FMN2,TUBA1B,PBK,…
gene_set_query	324	ZNF362	382.3	ARCHS4 Coexpression,169;Enrichr Queries,180;GTEx Coexpression,798	CNTFR,SMARCB1,SERPINE2,EHMT2,TMEM94,ADARB1,ZDHHC8,EPRS,SLC4A3,ANTXR1,HS6ST1,SOGA1,ZNF608,SYNGAP1,DPYSL4,ZMIZ1,DPYSL5,MYC,FTH1,DPYSL3,STMN1,LONP1,PXDC1,EPC2,DIP2C,PRKACA,JUNB,GLUL,TNS3,SOX4,TNS2,CMKLR1,TNS1,IER3,GABARAPL1,ACTN1,CIRBP,ACTN4,TMEM170A,MAPK8IP3,HCFC1,TWSG1,CRISPLD1,DDIT4,TXNIP,ULK1,KCTD12,TRIB1,PLPP3,CTXN1,LLGL1,SF1,OSER1,TTYH3,SRCAP,MAGED1,PIK3R2,PIK3R1,RRAS,ZNF827,ZNF704,MICAL1,SERP…
gene_set_query	325	ZNF207	383.5	ARCHS4 Coexpression,1117;Enrichr Queries,22;ReMap ChIP-seq,121;GTEx Coexpression,274	RPL4,RPL5,RPL3,RPL31,HNRNPU,ENO1,ENO2,EPRS,RPL8,PHB2,TMEM91,RPL9,RPL6,PCMT1,KRTCAP2,LSM12,WDR90,TRBC2,CREB3L2,STMN1,PRKACA,JUNB,IER5,IER2,IER3,GABARAPL2,WDR83OS,VPS18,DAXX,WSB2,RPL23,RPL22,WDR74,ZNF271P,ZNF12,RNASE1,MYL6,DDX39A,DDX39B,WDR82,EWSR1,DDIT4,FDX2,PSME1,JTB,PSME2,TXNIP,RPL28,SF1,SLBP,EXD3,SET,SRCAP,NOLC1,OAZ1,CIAO3,GABARAP,ANAPC11,C3,PRDX2,MRPL20,LDHB,LDHA,PPP4C,PRDX1,RAD21,HMOX1,RHBDL1…
gene_set_query	326	NKX63	383.5	ARCHS4 Coexpression,571;GTEx Coexpression,196	CPNE9,SLC46A1,EMC10,ENO2,SOGA1,SMC2,ZFYVE28,SCAMP5,SAMD14,CKMT1B,BSN,SRRM3,SRRM4,ATP6V1G2,UNC13A,RBFOX3,UNC5A,HPCAL1,ANK3,VWA5B2,MAPK8IP3,MAPK8IP1,NISCH,GPR162,STX1B,TRIB3,MXRA7,LLGL1,SPTBN4,RPN2,STXBP1,TRANK1,SYNGR1,PCBP4,RAD21,B4GALNT1,RHBDL1,NKX2-2,CADM3,PRRT2,ICMT,BTBD17,IQSEC3,STARD10,SURF4,L1CAM,GRIN2C,PHETA1,GNG13,TMEM198,SQLE,SLC6A7,PRXL2A,FASN,UBAP1L,SERPINI1,SCN2A,DDR1,GABRB2,C2CD5,PTPR…
gene_set_query	327	DMTF1	385	ARCHS4 Coexpression,497;Enrichr Queries,326;GTEx Coexpression,332	EIF4A2,TCERG1,APP,POP7,SPARC,POP4,SERPINE1,HNRNPU,MKI67,EPRS,RPL8,RPS15,PNN,KIAA1109,LSM12,PSMD7,ALCAM,CAPNS1,HERC1,ZMIZ1,WDR90,MYC,BSG,LUC7L,BBX,ARL6IP4,AP1S1,CEP95,CCNL2,JUNB,CDK5RAP3,SOX4,IER3,SRRM2,ARRDC3,CIRBP,IMP4,MRPS18C,SEPT7P2,DDX39B,MTHFD2,CLPP,DDIT4,AKAP9,TXNIP,JTB,HECA,TRIB3,TRIB1,PFN1,ASTN2,AURKAIP1,UBA52,SF1,NCBP2-AS2,L3MBTL1,MACF1,RTEL1,MYCBP2,COPS7B,MRPL15,PIK3R1,PLA2G6,RNPC3,OAZ1…
gene_set_query	328	ZNF740	385.3	ARCHS4 Coexpression,628;Enrichr Queries,350;ReMap ChIP-seq,66;GTEx Coexpression,497	POP7,MAML2,GMFG,EHMT2,ARPC5L,HNRNPU,GHITM,RBPJ,EPRS,NDST2,SCAMP4,NDST1,SAMD14,KRTCAP2,SYNGAP1,MPRIP,ZMIZ1,WDR90,MYC,STMN1,AKT1,PRKACA,JUNB,IER2,IER3,DAXX,UNC13A,RBFOX2,PRKCA,ZNF12,CLPX,HCFC1,MYL6,DDX39B,WDR82,DDIT3,DDIT4,MAP1A,RFX5,TXNIP,VPS28,SF1,RABL6,ZNF276,SRCAP,FLII,MEPCE,AGAP2,XPC,ATXN7L3B,ZNF23,AGAP3,RNPC3,CIAO3,GABARAP,ANAPC11,DEDD2,PRDX2,FAM160B2,NCSTN,PRDX5,PPP3R1,PRDX4,PRDX1,GATD3A,PLC…
gene_set_query	329	RARA	387.4	Literature ChIP-seq,112;ARCHS4 Coexpression,844;Enrichr Queries,277;ReMap ChIP-seq,16;GTEx Coexpression,688	SPI1,PID1,GMFG,ALKBH7,ALKBH6,TMEM91,PSMD9,ALKBH4,C3AR1,AKT1,PRKACA,WDR83OS,RBFOX1,NGDN,DNTTIP1,HPCAL1,CLDN5,DDX39A,TFR2,DDIT4,RFX5,JTB,TXNIP,TBPL1,UQCRC2,OPTN,RABL6,ZNF276,SLBP,TTYH3,NYAP1,SET,ABCB6,FLII,MEPCE,FPR1,PDGFB,ABCB8,AGAP3,OAZ1,CIAO3,GABARAP,DEDD2,CIAO1,GRIN2A,RNF215,RHBDL1,VTI1B,LYN,HEXIM1,ABCA2,CREBBP,JUN,FYB1,FN1,MRPL28,MRPL22,COL1A1,ABTB1,B4GAT1,FASN,FERMT3,LGMN,ECSIT,MRPL34,OSBPL11…
gene_set_query	330	INSM2	387.7	ARCHS4 Coexpression,385;Enrichr Queries,699;GTEx Coexpression,79	CPNE9,CNTFR,ARL6IP1,CERK,FAM89B,MYT1L,STMN2,STMN4,ENO2,DCAF7,RPL6,SCAMP5,GPR173,DPYSL4,DPYSL5,DPF1,DPYSL3,KIF21A,BSN,PRKACB,EPHB1,ANKS1B,HES6,SRRM3,SRRM4,RBFOX1,TSPYL1,RBFOX2,SLC6A17,UNC5A,RBFOX3,UNC5B,CACNA2D3,MAPK8IP2,GABRG2,GAREM2,FNDC5,GPR162,PRKAR1B,ADGRB1,MAP1A,KCNQ2,RBP1,KCNQ3,CDIP1,HECA,TAGLN3,MXRA7,CTXN1,TSPYL4,ASTN1,BEX4,OSER1,SPTBN4,BEX2,BEX1,NYAP1,NRN1,RTF2,CEND1,PHYHIPL,NKAIN1,PPP3R1…
gene_set_query	331	CENPT	387.7	ARCHS4 Coexpression,543;Enrichr Queries,349;GTEx Coexpression,271	IFITM3,MAPKBP1,SERPINE2,ENO1,ZDHHC8,MKI67,EPRS,TMEM91,CCAR2,ACTB,SMC2,CDC20,MT2A,TRIM28,WDR90,MYC,STMN1,BSG,ARL6IP5,RCC1,ARL6IP4,PIEZO1,CEP95,CCNL2,JUNB,CDK5RAP3,IER3,SRRM2,ARRDC1,ACTN1,MOGS,PIMREG,MAPK8IP3,LRRC37B,MRPS18C,MFSD10,HLA-E,NISCH,DDX39A,TRIM17,MTHFD2,CDC37,DDIT4,TXNIP,TAGLN2,NEIL1,VPS28,SF1,ASF1B,L3MBTL1,ANAPC13,RTEL1,ZNF273,TMEM63A,SRCAP,MEPCE,CDCA7,CDCA8,TRMT2A,OAZ1,RACGAP1,PRKAR2B,…
gene_set_query	332	ZNF462	388	ARCHS4 Coexpression,259;Enrichr Queries,428;GTEx Coexpression,477	APP,TMEM183A,TRIO,SPARC,MAML2,SERPINE2,GMFG,TXNDC12,MKI67,FNBP1L,SLC4A4,ANTXR1,SOX2,ALCAM,ZNF608,CAPNS1,DPYSL4,ZMIZ1,DPYSL5,MYC,DPYSL3,FAM110B,TRIM25,KIF21A,SOX8,SOX9,SYNPO,SOX6,TRIM21,TNS3,SOX4,TNS1,ANKS1B,RBFOX2,UNC5B,HLA-B,MTUS1,PRKCA,ANK2,MOGS,ANK3,HLA-A,HLA-E,BCAN,FEZ1,DDIT4,TXNIP,TAGLN2,PFN1,PLPP3,ATF6,TRIB2,TSPYL4,PRR13,ASTN1,MACF1,BEX1,EPAS1,MAGED1,FLII,TWF2,PIK3R1,SAMSN1,OAZ1,APH1A,NUAK1…
gene_set_query	333	MNT	388.5	ARCHS4 Coexpression,581;Enrichr Queries,316;ReMap ChIP-seq,47;GTEx Coexpression,610	TRIR,CHIC2,SPI1,TRIO,SERPINE1,ARPC5L,EHMT1,HNRNPU,FNBP1L,ENO2,RPL8,TMEM91,PHB2,TSKU,NDST2,SCAMP4,KRTCAP2,SYNGAP1,ZMIZ1,WDR90,MYC,RPL35,AKT1,AP1S1,JUNB,IER5,CDK5RAP3,IER2,IER3,VPS18,SAP30BP,DAXX,GABARAPL1,UNC5A,TSTD1,STARD7,PRKCE,DNAAF1,PIH1D1,ZFYVE21,GTPBP1,MYL6,BIN3,DDIT3,DDIT4,PSME1,JTB,PSME2,TXNIP,VPS28,RABL6,SF1,ZNF276,SLBP,SET,TTYH3,SRCAP,FPR1,PDGFB,ABCB8,AGAP3,PLA2G6,CIAO3,GABARAP,DEDD2,ANA…
gene_set_query	334	MAX	389.2	ARCHS4 Coexpression,994;ENCODE ChIP-seq,7;Enrichr Queries,56;ReMap ChIP-seq,38;GTEx Coexpression,851	SPI1,POP7,GMFG,RBPJ,ALKBH7,TMEM91,TSKU,MT-ND1,NDST2,ATP5IF1,SCAMP4,NDST1,PSMD9,SAMD14,KRTCAP2,ENDOV,AKT1,ANKFY1,SAP30BP,SECISBP2,HPCAL1,HDHD2,RNASE1,MYL5,EID1,MYL6,DDX39A,DDIT3,DDIT4,PSME1,JTB,TXNIP,RABL6,ZNF276,SLBP,EXD3,MTMR3,SET,SAR1A,ABCB6,MEPCE,PDGFB,AGAP2,COPS7B,ABCB8,AGAP3,MRPL15,PLA2G6,OAZ1,CIAO3,GABARAP,DEDD2,CIAO1,PRPSAP1,C3,MRPL20,PRKAR2B,RDH13,RSU1,RHBDL1,VTI1B,PRELID3B,HEXIM1,LYN,ABC…
gene_set_query	335	HES5	389.7	ARCHS4 Coexpression,943;Enrichr Queries,200;GTEx Coexpression,26	CNTFR,ABAT,SOX21,RPL6,GPR173,DPYSL4,MYC,DPYSL3,JUNB,GABARAPL2,HES6,RPL21,PRKCB,INSYN1,BCAN,CLDN5,RPL13AP20,DDIT4,CDIP1,TXNIP,RPL26,NGEF,RNF122,ASTN1,OSER1,NYAP1,TTYH1,LYPD1,PDGFB,AGAP3,ABR,FLRT1,GATD3A,RHBDL3,S100A10,WNT10B,JUN,JAG1,NSUN5P2,BTBD17,CADM2,H3F3A,TMA7,NR2F1,NFATC4,COL1A1,GLUD1,MEX3A,H2AFY2,PRXL2A,FXYD7,PLCH2,SFXN5,CDKN1A,BTG2,NRSN1,TINAGL1,NCAN,FMN2,SLC6A1,LITAF,C1QTNF4,LFNG,AIFM3,JP…
gene_set_query	336	ZNF704	390.3	ARCHS4 Coexpression,244;Enrichr Queries,486;GTEx Coexpression,441	NCKAP1,VIPR2,TRIO,PANK3,CCNI,TP53RK,SERPINE2,MYT1L,POP4,PPAN,ARPC5L,FNBP1L,ANTXR1,SOGA1,KIAA1109,ALCAM,ZNF608,HERC2,MPRIP,DPYSL5,ZMIZ1,DPYSL3,PDK4,EPC2,KIF21A,SOX6,DIP2C,TNS3,SOX4,TNS1,GABARAPL1,RBFOX2,ATP6V0E1,UNC5B,MTUS1,ANK2,ANK3,SYTL2,SFRP4,SEPT7P2,PSME3,CRYZL1,DDIT4,TRIM14,TXNIP,HECA,TAGLN2,TLN2,ATP6V0D1,PLPP3,PFN1,ASTN2,VPS25,TRIB2,PRR13,MACF1,IGSF3,EPAS1,PDE1A,PIK3R1,SLAIN1,ZBTB4,OAZ1,KALR…
gene_set_query	337	STAT1	390.7	Literature ChIP-seq,154;ARCHS4 Coexpression,687;ENCODE ChIP-seq,84;Enrichr Queries,147;ReMap ChIP-seq,111;GTEx Coexpression,1161	SPI1,POP4,TMEM91,ATP5IF1,SCAMP4,KRTCAP2,C3AR1,PRKACA,GABARAPL2,SAP30BP,CSNK2A1,TSTD1,HPCAL1,DNTTIP1,MYL6,DDX39A,MTHFD2,DDIT3,FEZ1,DDIT4,UNC50,RFX5,PSME1,TMEM126A,JTB,TXNIP,PSME2,ORAI1,ATF5,ATF6,ZNF276,SLBP,EXD3,SET,TTYH3,ZNF273,ABCB7,FPR1,AGAP2,SDR39U1,FPR3,MRPL14,ZC3HAV1,AGAP3,ZNF23,PLA2G6,HACD3,OAZ1,GABARAP,MRPL10,KIAA0040,DEDD2,PRPSAP1,C3,MRPL20,RHBDL1,VTI1B,HEXIM1,LYN,JUN,PRRT2,FYB1,HACE1,TIP…
gene_set_query	338	DDIT3	390.7	ARCHS4 Coexpression,342;Enrichr Queries,110;GTEx Coexpression,720	IFITM3,SPARC,SERPINE2,SLC35B1,SERPINE1,HNRNPU,ENO2,EPRS,ACTB,CCAR2,IFIT2,RABGEF1,MT2A,TRIM28,MPRIP,MYC,FTH1,CHORDC1,NAMPT,LONP1,AKT1,SBDSP1,PRKACA,JUNB,IER5,B2M,ATXN7L3,SOX4,IER2,IER3,SRRM2,GABARAPL1,ATP6V0E1,ARRDC3,HLA-B,MOGS,GTPBP1,MTHFD2,WDR82,NINJ1,DDIT4,TXNIP,TRIB3,TRIB1,ATF5,EIF1B,SLC45A4,OSER1,SDC4,DEDD2,LDHA,SCFD1,SERPINH1,HMOX1,APOE,GATD3A,PLCG1,S100A10,EGR1,JUN,EGR2,GADD45B,INTS1,H3F3B,…
gene_set_query	339	ZNF775	393.7	ARCHS4 Coexpression,436;Enrichr Queries,524;GTEx Coexpression,221	LTV1,CYFIP2,IFITM3,EIF4A1,CNTFR,SMARCB1,CERK,FAM89B,EHMT2,UBE2L6,ALKBH6,ACTB,RPS15,GOLGA5,SYNGAP1,DPYSL4,TRIM28,MYC,DPYSL3,TRIM24,LONP1,ARL6IP4,KIF21B,JUNB,TNS3,ATXN7L3,RPS10,SOX4,IER3,TNS1,HES6,CIRBP,HLA-B,MOGS,HLA-A,TMEM170A,MAPK8IP3,MFSD10,MARF1,CDC34,ZW10,PPP1R3E,DDIT4,CD2BP2,YME1L1,TXNIP,TRIB3,RPL26,NEIL1,CTXN1,RPL28,SF1,TMEM87A,TTYH3,SDC4,CTBP1,COPS7B,VPS26A,PIK3R1,AGAP3,PLA2G6,CIAO3,RNF215…
gene_set_query	340	ZNF195	394	ARCHS4 Coexpression,271;Enrichr Queries,717;GTEx Coexpression,194	STMN2,HNRNPU,SMC3,FNBP1L,EPRS,SCAMP5,ZFYVE28,NDST1,LSM12,CAPNS1,MPRIP,STMN1,CKMT1B,AKT1,PRKACA,ZNF281,ZNF12,SYTL2,GPR162,EML6,RUFY2,DDIT4,RABL6,ZNF273,CTBP1,FLII,ATXN7L3B,OAZ1,LDHB,PPP3R1,RSU1,GATD3A,RHBDL1,FDFT1,JUN,PRRC2A,MLLT11,HNRNPL,SLC6A7,FASN,GIPC1,EZH2,GABRB2,ZNF253,CDKN1A,BTG2,TRIM8,TRIM9,TUBA1A,TMEM43,ANXA6,NELFB,UPF1,KCND2,ACTL6B,SLC2A11,LRRC49,TCF12,PAX6,MRPL48,FOS,SIRT1,SRP9,PSMA3,ZE…
gene_set_query	341	PAX6	394.2	Literature ChIP-seq,122;ARCHS4 Coexpression,1001;Enrichr Queries,553;ReMap ChIP-seq,140;GTEx Coexpression,155	MT-ND6,MT-TP,MT-ND4L,MT-ND4,MT-ND5,MT-TT,POP4,MT-TY,MT-ND2,ALKBH6,MT-ND3,MT-ND1,ZFYVE28,SAMD14,DPYSL3,CKMT1B,SAP30BP,RBFOX1,RBFOX3,HPCAL1,RNASE1,SLC5A6,MYL6,PSME3,RUFY2,DDIT4,TMEM126A,JTB,PSME2,TXNIP,MT-TF,MT-TM,LETMD1,ZNF276,TTYH2,FLII,MEPCE,CDCA8,CIAO3,GABARAP,DEDD2,SULT1A1,MRPL20,EPB41L1,RDH10,RHBDL1,PRELID3B,HEXIM1,JAG2,CADM3,JUN,PRRT2,JAG1,ABCA5,EDEM2,FN1,NR2F1,SNF8,L1CAM,GRIN2C,EIF1,COL1A1,…
gene_set_query	342	KLF2	395.3	Literature ChIP-seq,137;ARCHS4 Coexpression,929;Enrichr Queries,81;GTEx Coexpression,434	IFITM3,IFITM2,SPARC,SPI1,SERPINE2,SERPINE1,LST1,ACTB,AQP1,IFIT2,SOX2,MT2A,RASSF2,DPYSL4,OTUD6B-AS1,MYC,FTH1,PDK4,LONP1,KIF21A,JUNB,GLUL,IER5,B2M,IER2,SOX4,IER3,TNS1,MFSD2A,CSNK2A1,HLA-B,SOX13,HLA-C,HLA-A,GTPBP1,HLA-E,NINJ1,DDIT4,TXNIP,HECA,TAGLN2,KCTD12,EZR,TRIB1,PLPP3,RNF122,TMEM63A,SDC4,GYPC,EPAS1,RPN1,TRANK1,FPR1,C3,LARP1,SERPINH1,HMOX1,APOE,CD14,GATD3A,S100A10,LYN,VASP,HLA-DRB6,EGR1,STAT5B,JU…
gene_set_query	343	ZIC3	395.5	Literature ChIP-seq,74;ARCHS4 Coexpression,524;Enrichr Queries,801;GTEx Coexpression,183	SERPINE2,GLDC,EHMT2,STMN2,ENO2,FNBP1L,ZFYVE28,SAMD14,MYC,DPYSL3,STMN1,CKMT1B,DAXX,RBFOX3,WSB2,HPCAL1,FRS2,NISCH,GPR162,RNF126,RUFY2,DDIT4,ANOS1,TXNIP,SET,TTYH1,HACD3,ADH5,LDHB,RHBDL1,FDFT1,NKX2-2,CADM3,PRRT2,JAG1,PHC1,ARPP21,H3F3B,FZD7,RAB3IP,RDX,L1CAM,GRIN2C,COL1A1,HNRNPM,SLC6A7,VANGL2,H2AFY2,GABRB3,CDKN1A,NRSN1,PIGT,KCNC1,CLTB,PHF6,TMEM47,TRIM9,CSRP2,UBL3,HEY1,TRIM3,HEY2,NEFL,TEAD2,TIMP4,CHST7,…
gene_set_query	344	BACH1	396.5	Literature ChIP-seq,135;ARCHS4 Coexpression,1125;ENCODE ChIP-seq,86;Enrichr Queries,193;ReMap ChIP-seq,123;GTEx Coexpression,717	MT-ND6,MT-TP,MT-ND4L,MAPKBP1,CHIC2,MT-ND4,MT-ND5,MT-TT,GMFG,MT-TY,MT-ND2,RBPJ,MT-ND3,TMEM91,MT-ND1,EPB41L4A-AS1,PSMD9,ENDOV,PSMD6,KIAA1109,ALKBH4,PSMD7,CAPNS1,PSMD4,AKT2,GABARAPL1,RBFOX2,SECISBP2,DNTTIP1,RNASE6,CACNA2D3,PHKA1,HPCAL4,DDX39A,EWSR1,DDIT3,PSME3,DDIT4,UNC50,TMEM126A,PSME1,CDIP1,TXNIP,TBPL1,MPPE1,MT-TF,CYP2E1,MT-TM,ATF5,ATF6,CFAP97,SF1,ZNF276,SLBP,EXD3,MTMR3,ABCB6,SAR1A,FPR1,LYPD1,CDCA…
gene_set_query	345	FOXM1	396.7	Literature ChIP-seq,84;ARCHS4 Coexpression,144;ENCODE ChIP-seq,52;Enrichr Queries,1145;ReMap ChIP-seq,184;GTEx Coexpression,771	MT-ND6,MT-TP,MT-ND4L,MT-ND4,MT-ND5,MT-TT,POP4,MT-TY,GHITM,MT-ND2,MT-ND3,TMEM91,MT-ND1,NDST2,NDST1,PSMD9,PSMD6,CAPNS1,EBLN3P,ANKFY1,BBX,SAP30BP,PRKAB2,CSNK2A1,SECISBP2,ZNF281,DNTTIP1,ZNF271P,HDHD2,SCAMP1,EID1,SEPT7P2,DDX39A,MTHFD2,DDIT4,UNC50,TMEM126A,JTB,TXNIP,MT-TF,MT-TM,ATF6,SF1,SLBP,EXD3,RETSAT,MEPCE,CDCA7,CDCA8,SDR39U1,COPS7B,ZNF22,ZNF23,OAZ1,CIAO3,GABARAP,MRPL10,CIAO1,PRPSAP1,LARP1,PIP5K1A,H…
gene_set_query	346	SALL3	397.3	ARCHS4 Coexpression,347;Enrichr Queries,811;GTEx Coexpression,34	AHCYL1,GLDC,HDAC11,CPNE6,PLEKHB1,MLC1,ABAT,SMC3,SOX21,SMC2,KIAA0930,SOX2,EDNRB,OPHN1,MYC,DPYSL3,TRIM24,SOX8,SOX9,SOX6,SEPHS1,EPHB1,TNS3,SOX4,ANKS1B,TMPO,PAQR8,RBFOX1,FBXO2,SLC6A15,HSD11B1L,MMD2,ANK3,PIMREG,ASRGL1,MTURN,GAREM2,BCAN,SFRP2,CRISPLD1,ASPHD1,FEZ1,ADGRB1,KCNQ2,ANOS1,CDIP1,TAGLN2,PLPP3,CTXN1,TRIB2,LLGL1,ASTN1,PFN2,BEX4,NECAB2,BEX3,ADCYAP1R1,SET,TTYH1,LYPD1,PHYHIPL,OAZ1,PCDH17,FAM171A1,AB…
gene_set_query	347	ZNF787	397.3	ARCHS4 Coexpression,133;Enrichr Queries,271;GTEx Coexpression,788	IFITM2,SPI1,FAM89B,VARS,GMFG,LST1,ARAF,KEAP1,GPATCH3,ZDHHC8,EPRS,RPL8,NUBP1,RPS15,TRIM28,RPS19,RPL18A,CAPNS1,MYC,LONP1,TRIM25,AKT1,PIEZO1,AP1S1,PRKACA,TRIM21,JUNB,ATXN7L3,IER2,MAP1S,DNTTIP1,WDR74,HPCAL1,MOGS,ACTN4,MFSD10,HCFC1,RNF126,BIN3,CDC34,DDIT4,CCDC86,TRIB3,ULK1,MPPE1,AURKAIP1,RPL28,SF1,IGSF6,FLII,FPR1,SUPT4H1,TWF2,APH1A,PPP4C,SYMPK,VASP,EGR1,PRELID1,JUN,PHC2,INTS1,SIVA1,H3F3A,NBEAL2,PRRC2A…
gene_set_query	348	HES4	397.7	ARCHS4 Coexpression,511;Enrichr Queries,251;GTEx Coexpression,431	IFITM3,CNTFR,IFITM2,POP7,SMARCB1,SERPINE2,KDELR1,SERPINE1,MT1X,UBE2L6,IFI35,RPL8,SOX21,RPL6,IFIT2,CDC20,RPS15,SOX2,MT2A,RPS17,DPYSL4,RPS19,RPS18,MYC,FTH1,NAMPT,LONP1,PXDC1,SBDSP1,JUNB,IER5,B2M,RPS10,TRIM22,SOX4,IER3,HES6,ACTN4,MIF,RNF126,CDC34,IFI27,DDIT3,DDIT4,NINJ1,SPARCL1,TXNIP,TRIB3,MXRA7,RPL26,AURKAIP1,CTXN1,OPTN,RNF122,LLGL1,MT1E,OSER1,SDC4,TTYH1,CTR9,RRAS,HMOX1,RSU1,GATD3A,RAB11FIP3,S100A1…
gene_set_query	349	NEUROD2	397.8	Literature ChIP-seq,91;ARCHS4 Coexpression,1290;Enrichr Queries,92;GTEx Coexpression,118	MAPKBP1,PID1,ALKBH6,ZFYVE28,SAMD14,PSMD6,DPYSL4,CKMT1B,RBFOX1,UNC5A,RBFOX3,NGDN,HPCAL1,HDHD2,HPCAL4,EML6,MYL6,MTHFD2,DDIT4,NGEF,SF1,SLBP,TTYH2,ABCB6,FLII,AGAP2,PDGFB,MRPL15,MRPL10,SULT1A1,CYB5R2,MRPL20,GRIN2A,PRKAR2A,RHBDL1,PRELID3B,PRRT1,CADM3,CREBBP,PRRT2,HACE1,CADM4,NR2F1,PBX3,L1CAM,GRIN2C,ABTB1,EZH1,TMEM9B,FERMT2,FERMT3,KCNC1,KCNC2,KCNC3,KCNC4,PQBP1,PANX2,GLT1D1,TUBA1B,JPH3,TMEM44,NEFL,NEFM,D…
gene_set_query	350	SP2	397.8	ARCHS4 Coexpression,563;ENCODE ChIP-seq,25;Enrichr Queries,292;ReMap ChIP-seq,25;GTEx Coexpression,1084	MT-ND6,MT-TP,MT-ND4L,MT-ND4,SPI1,MT-ND5,MT-TT,GMFG,ITSN1,ARAF,MT-TY,TMEM94,ALKBH7,MT-ND2,ALKBH6,MT-ND3,TMEM91,MT-ND1,ATP5IF1,EPB41L4A-AS1,NSDHL,PSMD6,KRTCAP2,MPRIP,BBX,PRKACA,HES6,GABARAPL2,PRKAB2,STARD7,SECISBP2,NGDN,DNTTIP1,ZFYVE21,ZNF271P,HPCAL4,FRS3,DDX39A,MTHFD2,DDIT3,DDIT4,RUFY2,PSME1,JTB,PSME2,TXNIP,MPPE1,MT-TF,UQCRC2,MT-TM,SF1,SLBP,MTMR3,TTYH3,ZNF273,ABCB6,ABCB7,FLII,AGAP2,FPR1,COPS7B,CDC…
gene_set_query	351	ETV6	400.5	ARCHS4 Coexpression,843;Enrichr Queries,369;ReMap ChIP-seq,136;GTEx Coexpression,254	MT-ND6,MT-ND4L,MT-TP,MT-ND4,MT-ND5,TRIO,SPI1,RPL3,MT-TT,GMFG,SERPINE1,MT-TY,MT-ND2,MT-ND3,PHB2,TMEM91,MT-ND1,ELK3,ATP5IF1,NDST2,SCAMP4,OTUD6B-AS1,ZMIZ1,MYC,NAMPT,CREB3L2,AP1S1,CEP95,IER5,JUNB,IER2,IER3,VPS18,DAXX,TSPYL1,RBFOX2,TSTD1,PRKCB,PRKCE,HPCAL1,PRKCA,HDHD2,FRS3,BCAN,DDX39B,TFR2,DDIT4,CDIP1,TBPL1,TXNIP,LINC00888,MT-TF,MT-TM,ATF6,CFAP97,RABL6,ZNF276,NYAP1,SRCAP,MEPCE,ABCB8,ZC3HAV1,HACD3,MRPL…
gene_set_query	352	IRF2	400.8	ARCHS4 Coexpression,725;Enrichr Queries,268;ReMap ChIP-seq,14;GTEx Coexpression,596	MT-ND6,TRIR,MT-TP,MT-ND4L,MT-ND4,SPI1,MT-ND5,MT-TT,GMFG,MT-TY,MT-ND2,TPGS1,RPL8,MT-ND3,MT-ND1,SCAMP5,SAMD14,KRTCAP2,SYNGAP1,ALCAM,ZMIZ1,WDR90,MYC,NAMPT,PRKACA,JUNB,IER5,IER2,IER3,DAXX,UNC5B,PIH1D1,WDR74,FRS3,MYL6,BIN3,MTHFD2,DDIT3,DDIT4,PSME1,FDX2,JTB,PSME2,TXNIP,MT-TF,MT-TM,UBA52,VPS28,ZNF276,MEPCE,FPR1,ABCB8,ZC3HAV1,AGAP3,SAMSN1,OAZ1,GABARAP,KIAA0040,ANAPC11,PRPSAP1,BLOC1S4,C3,PRDX2,MRPL20,PRDX…
gene_set_query	353	ATOH8	401.7	ARCHS4 Coexpression,272;Enrichr Queries,319;GTEx Coexpression,614	SPARC,TRIO,SERPINE2,SERPINE1,ARPC5L,ANTXR1,AQP1,NDST1,MT2A,EDNRB,MPRIP,RASSF4,MYC,CREB3L2,PDK4,PXDC1,SOX9,SYNPO,PRKACA,JUNB,TNS3,TNS2,SOX4,IER3,TNS1,ACVR1,UNC5B,SOX13,AFAP1,DAAM2,DDIT4,TXNIP,MXRA7,PLPP3,NBL1,PLPP1,OSER1,SDC4,RETSAT,EPAS1,PIK3R2,RNPC3,ZBTB4,C3,NUAK1,RRAS,SERPINH1,HMOX1,GATD3A,MAP4,GPIHBP1,RAB11FIP5,EGR1,JUN,EGR2,JAG1,GADD45B,DMPK,PLK2,FN1,NR2F1,GNG12,GADD45G,NFATC4,COL1A1,EHD2,SMT…
gene_set_query	354	NR3C1	402.2	Literature ChIP-seq,95;ARCHS4 Coexpression,712;ENCODE ChIP-seq,88;Enrichr Queries,169;ReMap ChIP-seq,122;GTEx Coexpression,1227	MT-ND6,ITSN2,MT-TP,MT-ND4L,MT-ND4,CHIC2,MT-ND5,MT-TT,MT-TY,ARAF,EHMT1,RBPJ,MT-ND2,MT-ND3,TMEM91,TSKU,MT-ND1,SCAMP5,NDST1,PSMD9,MIR3936,KRTCAP2,MPRIP,CAPNS1,DPYSL5,DPYSL3,ANKFY1,BBX,SAP30BP,PRKAB2,GABARAPL1,RBFOX1,RBFOX2,UNC5A,UNC5B,PHKA1,PRKAR1B,EWSR1,DDIT4,JTB,TXNIP,TBPL1,SPARCL1,MT-TF,MT-TM,LETMD1,ATF6,OPTN,ZNF276,NYAP1,MEPCE,CDCA7,ZNF22,PLA2G6,CIAO3,GABARAP,C3,RNF215,EPB41L1,EPB41L3,RHBDL1,GPI…
gene_set_query	355	ZBTB33	405	ARCHS4 Coexpression,410;ENCODE ChIP-seq,33;Enrichr Queries,500;ReMap ChIP-seq,52;GTEx Coexpression,1030	MT-ND6,MT-TP,MT-ND4L,MAPKBP1,MT-ND4,CHIC2,MT-ND5,POP7,MT-TT,POP4,MT-TY,MT-ND2,RBPJ,MT-ND3,TMEM91,MT-ND1,SCAMP5,PSMD9,KRTCAP2,NSDHL,PSMD7,CAPNS1,PSMD4,FGFR1OP2,BBX,ANKFY1,WDR83OS,SAP30BP,SECISBP2,NGDN,SCAMP1,SLC5A6,MYL6,PSME3,DDIT4,UNC50,PSME1,JTB,PSME2,TXNIP,MT-TF,MT-TM,ATF6,SF1,ZNF276,EXD3,SET,ABCB6,SAR1A,RETSAT,MEPCE,COPS7B,AGAP3,ZNF23,ZNF24,CIAO3,GABARAP,MRPL10,DEDD2,CIAO1,PRPSAP1,MRPL20,PIP5K…
gene_set_query	356	ZNF629	405.3	ARCHS4 Coexpression,460;Enrichr Queries,192;GTEx Coexpression,564	APP,TRIO,VARS,JPT2,SERPINE1,HNRNPU,EPRS,ANTXR1,HS6ST1,SOGA1,ACTB,NDST1,PSMD7,TRIM28,MPRIP,MYC,LONP1,DAG1,AKT1,SOX9,JUNB,TNS3,ATXN7L3,B2M,PDK2,SOX4,IER2,SRRM2,MED1,RBFOX2,CSNK2A1,ACTN2,ZFP3,ACTN1,MRPS18B,CIRBP,PRKCA,MOGS,TMEM170A,MRPS18C,HCFC1,BIN1,DDIT4,YME1L1,TXNIP,ULK1,UQCRC2,TRIB1,PLPP3,LLGL1,RABL6,OSER1,MACF1,SRCAP,IGSF3,ABCB7,PIK3R2,MRPL15,PIK3R1,FAM171A1,ABR,LARP1,EPB41L1,RRS1,CHST15,SERPIN…
gene_set_query	357	XPA	407	ARCHS4 Coexpression,359;Enrichr Queries,392;GTEx Coexpression,470	RB1,NCKAP1,APP,SPARC,VARS,DCAF8,HNRNPU,EPRS,ANTXR1,CCAR2,ATP5IF1,NDST1,CAPNS1,TRIM28,MPRIP,RPL36AL,MYC,DPYSL3,CREB3L2,LONP1,TRIM25,AKT1,PIEZO1,SBDSP1,LGALS8,DIP2C,JUNB,B2M,ATXN7L3,TNS1,IER3,SRRM2,ACTN1,ARRDC3,MTUS1,CIRBP,PRKCA,MOGS,EBF4,ANK3,ACTN4,HCFC1,MRPS18C,TWSG1,MYL6,WDR82,DDIT3,CRYZL1,DDIT4,TXNIP,HECA,MXRA7,TRIB2,OSER1,SDC4,SRCAP,FLII,CWF19L2,RNU6-8,XPC,PIK3R1,ZBTB4,ADH5,APH1A,LARP1,RRAS,ML…
gene_set_query	358	ZNF888	407	GTEx Coexpression,407	SLC35B2,DBR1,MKI67,EPRS,SMC2,EEF1B2,SLC39A9,EIF2A,TMPO,MED1,DDX18,GOLPH3L,ALG2,MOGS,RPSA,THOC2,PDIA6,MELK,DKC1,TMX1,NCL,ERP29,SNRPE,COPB2,LRRC59,SET,COPB1,SLC1A5,CORO1B,DPP3,DHX33,PPCS,SSR1,CD164,NONO,TNFRSF10B,PYCR1,HPS6,CDK6,QARS,CDK4,HNRNPF,STT3A,ALDH18A1,TRAM1,GTF2H2C,INTS14,GDI2,FAF2,SEC61A1,LASP1,NOB1,CASP3,ELOA,TMED2,PRMT6,NDC1,TMED9,PARP4,SMIM15,RFC1,DARS2,PRPF40A,DDOST,TRAF4,NOA1,MCM3,PI…
gene_set_query	359	ELK3	407.8	Literature ChIP-seq,42;ARCHS4 Coexpression,882;Enrichr Queries,197;GTEx Coexpression,510	TESK1,TMEM91,ZFYVE28,PSMD6,SYNGAP1,PSMD4,PRKACA,PRKACB,PRKAB2,UNC5B,HPCAL1,EML6,MYL6,FEZ1,DDIT4,RUFY2,RFX5,TXNIP,ORAI1,CYP2E1,ATF6,RABL6,TTYH3,SAR1A,PDGFB,SDR39U1,CDCA8,AGAP3,ZNF24,PLA2G6,OAZ1,CYB5R2,MRPL20,PRKAR2B,PIP5K1A,RSU1,JUN,JAG1,NAPSB,FN1,PBX3,MRPL23,COL1A1,COL1A2,FERMT3,SRPX,ARF1,MED15,MED18,HSPB11,TRMT112,TUBA1B,TMEM43,SMPD1,SH3BGRL3,FGFBP3,ELOVL1,LYPLA2,GPR37,DUSP1,NR2F1-AS1,EMP1,RAB3I…
gene_set_query	360	TGIF2	408.5	ARCHS4 Coexpression,461;Enrichr Queries,170;ReMap ChIP-seq,40;GTEx Coexpression,963	TRIR,RPL5,RPL3,SERPINE2,GLDC,SERPINE1,EHMT1,ENO1,SMC3,RPL8,RPL6,DCAF6,PCMT1,ENDOV,LSM12,ZMIZ1,WDR90,MYC,STMN1,PXDC1,CEP95,JUNB,IER2,IER3,DAXX,WSB2,SECISBP2,SERPINF1,WDR74,FRS3,WDR82,MTHFD2,PSME3,DDIT4,PSME1,JTB,TXNIP,VPS25,VPS28,OPTN,ZNF276,SET,ABCB6,CDCA7,PHYHIPL,CDCA8,NOLC1,ZNF22,GABARAP,ADH5,CIAO1,ANAPC11,PRPSAP1,BLOC1S4,C3,PRDX2,MRPL20,LDHB,PRDX1,SERPINH1,GATD3A,HLA-DQA1,RHBDL1,RNU6-850P,FDFT…
gene_set_query	361	ZNF177	409	ARCHS4 Coexpression,319;Enrichr Queries,591;GTEx Coexpression,317	SPON2,ARL6IP1,EHMT2,RTCB,SERPINE1,STMN4,FNBP1L,GPR173,ENDOV,KIAA1109,ZNF608,CAPNS1,DPYSL4,DPYSL5,PEG10,STMN1,CDK20,PDK4,TRIM25,LUC7L,AKT1,PIEZO1,SOX9,KIF21B,ATXN7L3,SOX4,ABT1,TSPYL2,ARRDC4,GABARAPL1,ACTN1,ARRDC3,CACNA2D3,HSD11B1L,MOGS,ACTN4,FRS3,MAPK8IP3,NISCH,TRIM17,IFI27,PSME3,PPP1R3E,FEZ1,DDIT4,RUFY2,TXNIP,TAGLN2,TAGLN3,PFN1,VPS25,EIF1B,PFN2,L3MBTL1,OSER1,BEX4,NRN1,BEX1,EPAS1,MAGED1,FLII,MYCBP…
gene_set_query	362	ZNF189	409.7	ARCHS4 Coexpression,486;Enrichr Queries,265;GTEx Coexpression,478	NCKAP1,PANK3,CERK,HNRNPU,EPRS,RPL8,SLC4A4,ZDHHC2,NUDT4,RPS15,PSMD6,KIAA1109,ALCAM,RPS19,RPL18A,DPYSL5,OTUD6B-AS1,MYC,NAMPT,PDK4,BBX,SOX9,PRSS3,PRKACB,JUNB,GLUL,B2M,SOX4,IER3,ARRDC4,PAQR6,ZFP3,ARRDC3,MTUS1,ALG2,CIRBP,ZNF271P,ANK2,ZNF12,ANK3,HDHD2,SYTL2,SHTN1,DDIT3,CLPP,DDIT4,TXNIP,LINC00888,HECA,TRIB1,PFN1,AURKAIP1,FAHD2CP,RIN2,MACF1,TTYH2,MYCBP2,CFI,SLAIN1,PIK3R1,ZNF24,GNS,ANAPC11,FAM221A,UGT8,UG…
gene_set_query	363	USF1	410	ARCHS4 Coexpression,1026;ENCODE ChIP-seq,6;Enrichr Queries,206;ReMap ChIP-seq,89;GTEx Coexpression,723	SPI1,POP7,GMFG,EHMT2,ALKBH7,TSKU,SCAMP4,NDST1,PSMD9,SAMD14,KRTCAP2,SYNGAP1,WLS,RNASE6,SLC5A6,MYL5,DDX39A,DDX39B,DDIT3,PSME3,DDIT4,RFX5,PSME1,TMEM126A,JTB,PSME2,TXNIP,TBPL1,CDIP1,ZNF276,EXD3,SET,TTYH3,ABCB6,MEPCE,AGAP2,PDGFB,FPR1,ABCB8,AGAP3,PLA2G6,CIAO3,GABARAP,DEDD2,CIAO1,C3,SULT1A1,LARP1,RNF215,RDH11,PRKAR2B,PIP5K1A,RSU1,RHBDL1,VTI1B,LYN,HEXIM1,CTC1,JUN,FYB1,PRRT2,FUCA2,TMA7,FN1,MRPL27,MRPL28,M…
gene_set_query	364	SKIL	411	ARCHS4 Coexpression,820;Enrichr Queries,152;GTEx Coexpression,261	APP,TMEM183A,SPARC,SERPINE2,TMEM41B,EHMT2,SERPINE1,HNRNPU,THUMPD1,ANTXR1,ACTB,MT2A,LSM12,ALKBH4,ALCAM,MYC,FTH1,CREB3L2,NAMPT,LONP1,PXDC1,BSN,EPHB1,JUNB,GLUL,IER5,SOX4,IER2,IER3,ATP6V1G2,IAH1,TSPYL1,RBFOX3,ACTN1,ZNF281,BROX,ARRDC3,ACSL6,MOGS,TMEM170A,STX1B,MTHFD2,DDIT4,TXNIP,HECA,EZR,TRIB1,PLPP3,RNF122,MMADHC,SF1,SET,SDC4,SRCAP,SAR1A,EPAS1,AGAP2,PIK3R1,PRKCZ,UGCG,LDHB,SYNGR1,LDHA,SGPL1,TSPAN5,HMOX…
gene_set_query	365	PLSCR1	411.5	ARCHS4 Coexpression,538;GTEx Coexpression,285	IFITM3,GMFG,TXNDC12,UBE2L6,IFI35,IFIT2,ENDOV,HERC2,NAMPT,C3AR1,TRIM25,TRIM21,B2M,TRIM22,MFSD2A,ATP6V0E1,TALDO1,HLA-A,HLA-E,BIN3,IFI27,XRN2,NINJ1,TAGLN2,LAP3,ATF6,IGSF6,ZC3HAV1,TXN,SAMSN1,KIAA0040,UGCG,GNG10,MCMBP,CD14,S100A11,LYN,VASP,CCR1,HLA-DRB5,FYB1,EDEM2,H3F3A,TNFSF13,EIF2AK2,IFI44,PARP14,BST2,HLA-DRB1,FERMT3,ARPC1B,MCUB,SNX10,PYGL,LITAF,PPP1R18,CTSS,GLIPR2,CTSL,OLR1,CLIC1,RAB8B,HLA-DPA1,HAV…
gene_set_query	366	SATB1	412	ARCHS4 Coexpression,713;Enrichr Queries,334;ReMap ChIP-seq,295;GTEx Coexpression,306	CYFIP2,SERPINE2,POP4,GMFG,DCAF8,DCAF6,TPGS2,GPR173,MIR3936,ALCAM,MPRIP,ZMIZ1,MYC,TRBC2,AP1S1,DIP2C,JUNB,CDK5RAP3,IER3,PRKAB2,RBFOX1,WSB2,PRKCB,PRKCA,RNF123,DDIT4,TXNIP,CYP2E1,NGEF,RNF122,GNE,CTBP1,FPR1,ZC3HAV1,SLAIN1,RNPC3,OAZ1,PRDX4,STMP1,S100A16,S100A13,SERPINH1,HMOX1,PIP5K1B,GATD3A,ST3GAL3,S100A10,CTC1,GPR17,JUN,PRELID1,FYB1,JAG1,H3F3B,PLK2,SETD1A,FUCA2,FN1,ZNF32,UPF3A,L1CAM,PRDX6,EIF6,PKIA,HN…
gene_set_query	367	ZBTB47	412.3	ARCHS4 Coexpression,779;Enrichr Queries,318;GTEx Coexpression,140	SPARC,HDAC11,CISD1,TESK1,ANTXR1,NUDT3,DCAF6,NDST1,MPRIP,DPYSL3,SYNPO,CIAO2B,DIP2C,PRKACA,SCAPER,JUNB,GLUL,TNS3,TNS2,SCN1B,TNS1,PAQR6,UNC5B,ACTN2,PRKCE,ZNF271P,MAPK8IP3,MTURN,MAPK8IP1,PPP1R3F,DAAM2,BIN1,FEZ2,DDIT4,MAP1A,TYRO3,TXNIP,HECA,MXRA7,KCTD12,TLN2,FAHD2CP,RIN2,TRIB2,OSER1,TTYH3,EPAS1,CD99L2,PIK3R1,ZBTB4,APH1A,ABR,ZNF704,MAP4,SPTBN1,ST3GAL3,RAB11FIP5,WWTR1,EGR1,MYH7B,ABCA2,JUN,SNAPIN,DMPK,IQ…
gene_set_query	368	AKAP8	413.3	ARCHS4 Coexpression,1039;Enrichr Queries,85;GTEx Coexpression,116	NCKAP1,HNRNPU,SMC3,EPRS,ZMIZ1,MYC,STMN1,LUC7L,PRKACB,JUNB,IER5,ANKS1B,GABARAPL2,WSB2,NGDN,HDHD2,HCFC1,BCAN,DDX39A,ASPHD1,MTHFD2,EWSR1,FEZ1,MAP1A,DDIT4,FDX2,CDIP1,TXNIP,RPL28,ATF6,TSPYL4,ASTN1,SF1,ZNF276,SET,SRCAP,TTYH1,PHYHIPL,NOLC1,HACD3,LARP1,EPB41L1,PRDX1,RRS1,JUN,CREBBP,CADM2,SETD1A,EIF1,HNRNPL,HNRNPM,HNRNPK,B4GAT1,EIF6,FASN,HNRNPF,EZH2,CDKN1A,NRSN1,CDKN1B,BTG1,CLTC,FMN2,SLC6A1,KRI1,PEA15,ENO…
gene_set_query	369	XBP1	414	ARCHS4 Coexpression,804;Enrichr Queries,4;ReMap ChIP-seq,218;GTEx Coexpression,630	TRIR,RPL4,RPL3,SERPINE2,SERPINE1,ENO1,GPATCH3,ALKBH7,TPGS1,FNBP1L,RPL8,EPRS,TSKU,PSMD9,NUB1,PSMD6,RNF114,MYC,SNORD99,CDK5RAP1,RPL35,AKT1,PRSS3,PRKACA,JUNB,ARPIN,IER2,IER3,WDR83OS,ACOT8,DNTTIP1,AARSD1,FRS3,DDX39A,MTHFD2,DDIT3,DDIT4,FDX2,JTB,TXNIP,CYP2E1,UBA52,SLBP,RPN2,RPN1,ZC3HAV1,A1BG,ANAPC11,LDHB,PRDX5,LDHA,PRDX4,PPP4C,STMP1,PRDX1,SSR1,HMOX1,GATD3A,S100A11,PRELID3B,S100A10,JUN,PRELID1,CHKA,H3F3…
gene_set_query	370	NR2F6	414.3	ARCHS4 Coexpression,208;Enrichr Queries,39;ReMap ChIP-seq,199;GTEx Coexpression,1211	POP7,RPL3,SERPINE1,TMEM94,ENO1,TPGS1,EPRS,RPL8,PHB2,TSKU,SCAMP4,NDST1,SAMD14,SCP2,CAPNS1,ZMIZ1,WDR90,MYC,STMN1,AKT1,AP1S1,JUNB,IER2,IER3,MED1,RPL23,SERPINF1,PSME3,DDIT4,TXNIP,CFB,TTYH3,ZNF22,PRPSAP1,BLOC1S4,C3,MRPL20,PRDX5,LDHA,RNF215,PRDX1,SERPINH1,HMOX1,GATD3A,S100A11,S100A10,HEXIM1,RPL41,GSDMB,JUN,ICMT,CHKA,SIVA1,STARD10,FN1,TMA7,NR2F1,IRF2BP2,MRPL28,MTHFS,PA2G4,MRPL23,LYZ,MEX3D,HNRNPL,EHD1,CO…
gene_set_query	371	MEF2D	416	ARCHS4 Coexpression,215;Enrichr Queries,136;GTEx Coexpression,897	APP,TRIO,TESK1,HNRNPU,ENO1,ZDHHC8,EPRS,ACTB,DCAF6,KIAA0930,PSMD7,SYNGAP1,MPRIP,CAPNS1,ZMIZ1,MYC,FTH1,CREB3L2,LONP1,PIEZO1,DIP2C,PRKACA,SYNPO,JUNB,IER5,TNS3,ATXN7L3,PDK2,SOX4,IER2,TNS1,SRRM2,PRKAB2,GABARAPL1,ACTN1,CIRBP,PHKA1,ARMC8,ACTN4,MAPK8IP3,HCFC1,RNF123,DDIT4,TXNIP,ULK1,TRIB1,OPTN,SF1,SRCAP,EPAS1,FLII,PIK3R1,ZBTB4,ABR,LDHA,PPP3R1,PRKAR2A,MICAL1,SYMPK,GATD3A,SPTBN1,ST3GAL3,VASP,EGR1,CREBBP,JU…
gene_set_query	372	ZKSCAN8	418	ARCHS4 Coexpression,201;GTEx Coexpression,635	MT-ND4L,MT-ND5,PANK3,ARPC5L,DCAF8,HNRNPU,THUMPD1,DCAF7,TXNDC17,CRKL,SYNGAP1,HERC2,CEP95,TNS2,SRRM2,ACOT8,SMARCC1,ATP6V0E1,ZNF12,HCFC1,MYL6,DDX39B,AURKAIP1,TSPYL4,SF1,MACF1,SRCAP,DHX9,TXN,RNPC3,ZNF24,ANAPC11,TGOLN2,BLOC1S1,BLOC1S2,PLCG1,RBM12,ARGLU1,SERF2,WWTR1,TMA7,MRPL28,PRRC2A,FIBP,HNRNPK,FUBP3,TOLLIP,DCHS1,FARSA,PAM,SUGP2,PHF2,SETD5,COX7B,PTPRS,ZBTB8OS,SMG7,N4BP2L2,MED12,UBL5,TRMT112,HINT1,SH3…
gene_set_query	373	ZNF146	418.3	ARCHS4 Coexpression,428;Enrichr Queries,43;GTEx Coexpression,784	EIF4A2,RPL4,TCERG1,RPL5,JPT2,HNRNPU,PHAX,ENO1,EPRS,SMC3,MKI67,RPL9,ACTB,CCAR1,SMC2,PNN,ALCAM,MYC,CHORDC1,RPL35,RCC1,DENR,SEPHS1,B2M,SOX4,TMPO,MED1,DDX18,SMARCC1,CSNK2A1,STARD7,ARMC1,MTHFD2,PPA1,DDIT4,TXNIP,YME1L1,TFAM,PFN1,SET,DHX9,NOLC1,LDHB,UGCG,LDHA,LARP1,DHX33,RACGAP1,LARS,PRDX1,RAD21,HLTF,RRS1,RBM12,FDFT1,NAA50,EGR1,JUN,XRCC6,PHC1,PNO1,RCC2,KNOP1,SMARCA5,EIF2AK4,PA2G4,PAICS,CCT6A,RPS25,TPX2,…
gene_set_query	374	POU3F4	419	ARCHS4 Coexpression,228;Enrichr Queries,809;GTEx Coexpression,220	CNTFR,SPON1,MYT1L,STMN2,ABAT,STMN4,ICAM5,MKI67,FNBP1L,SLC4A4,SOX21,SOX2,SYNPR,GPR173,ALCAM,EDNRB,DPYSL4,DPYSL5,PEG10,DPYSL3,STMN1,HABP4,TUNAR,AP1S1,SOX8,KIF21A,SOX9,SOX6,PRKACB,JUNB,EPHB1,SOX4,ANKS1B,PRKCG,RBFOX1,SRRM4,RBFOX2,PRKCB,HPCAL4,GAREM2,FEZ1,KCNQ3,TAGLN3,CTXN1,TRIB2,NGEF,ASTN1,PFN2,NECAB2,BEX4,KIAA1211L,GPM6A,ADCYAP1R1,BEX1,PDE1B,TTYH1,MAGED1,LYPD1,PHYHIPL,APCDD1,ARPP19,PCDH17,FAM171A1,N…
gene_set_query	375	ZNF74	419	ARCHS4 Coexpression,322;Enrichr Queries,820;GTEx Coexpression,115	EHMT2,STMN2,STMN4,EPRS,FNBP1L,SCAMP5,NDST1,SAMD14,CAPNS1,DPYSL4,DPYSL5,MYC,STMN1,FAM110B,DPYSL3,AKT1,LUC7L,PIP4K2B,UNC13A,RBFOX2,UNC5A,GPR162,FEZ1,DDIT4,FDX2,TYRO3,CDIP1,TXNIP,RABL6,NYAP1,TTYH3,SRCAP,CTBP1,ATXN7L3B,AGAP3,FAM221A,RNF215,PLCG1,RHBDL1,S100A11,FDFT1,PRRT1,JUN,PRRT2,PHC1,H3F3A,IRF2BP2,TMEM198,MLLT11,EHD1,MEX3A,VANGL2,H2AFY2,FASN,LINC00665,EZH2,CDKN1A,BTG2,PIGU,MED15,PHF6,JPH4,TRIM9,TU…
gene_set_query	376	EBF1	420	ARCHS4 Coexpression,645;ENCODE ChIP-seq,69;Enrichr Queries,507;ReMap ChIP-seq,163;GTEx Coexpression,716	MT-ND6,ITSN2,MT-TP,MAPKBP1,MT-ND4L,MT-ND4,MT-ND5,PID1,MT-TT,MT-TY,ARAF,TMEM94,GHITM,MT-ND2,RBPJ,MT-ND3,MT-ND1,NDST2,RABGEF1,ENDOV,KRTCAP2,ALKBH4,PSMD4,DPYSL4,DPYSL5,DPYSL3,SAP30BP,RBFOX2,TSTD1,RNASE6,HPCAL1,FRS2,MYL5,SEPT7P2,EWSR1,PSME3,DDIT4,UNC50,RUFY2,TMEM126A,PSME1,TXNIP,SPARCL1,TBPL1,PSME2,MT-TF,ATF5,MT-TM,CFAP97,ATF6,ZNF276,ZNF275,EXD3,TTYH3,ZNF273,MEPCE,PDGFB,AGAP2,SDR39U1,ABCB8,ZNF23,HACD…
gene_set_query	377	EGR4	420.3	ARCHS4 Coexpression,526;Enrichr Queries,660;GTEx Coexpression,75	MYT1L,SERPINE1,ICAM5,ENO2,SOGA1,SCAMP5,ZFYVE28,SAMD14,MT2A,MYC,LONP1,PDK4,TUNAR,SOX9,BSN,SYNPO,EPHB1,JUNB,IER5,IER2,IER3,SRRM3,SRRM4,ATP6V1G2,UNC13A,TSPYL1,UNC5A,RBFOX3,SLC6A17,PRKCB,ACSL6,CACNA2D3,RIIAD1,MAPK8IP2,VWA5B2,MAPK8IP3,GPR162,STX1B,DDIT3,KCNQ2,DDIT4,ADGRB1,RRAGD,TRIB1,RIN2,TSPYL4,NGEF,OSER1,BEX4,SPTBN4,BEX2,NYAP1,NRN1,BEX1,SDC4,STXBP1,AGAP2,CEND1,CD99L2,PRKCZ,PCDH17,HMOX1,B4GALNT1,GATD…
gene_set_query	378	ZZZ3	420.6	ARCHS4 Coexpression,369;ENCODE ChIP-seq,109;Enrichr Queries,522;ReMap ChIP-seq,265;GTEx Coexpression,838	RPL5,TRIO,RPL3,SPI1,RPL34,HNRNPU,PHAX,EPRS,SMC3,RBPJ,TMEM91,PHB2,MT-ND3,RPL6,RPL7,ALCAM,CAPNS1,MYC,CDK5RAP1,BBX,RPL35,AKT1,RPL37,PRKACA,PRKACB,MED1,DDX18,WDR83OS,RPL23,PRKCA,BCAN,DDX39B,DDIT4,RPL24,RPL26,CFAP97,ATF6,VPS25,UBA52,RPL28,PRR13,SET,SRCAP,COPS7B,XPC,OAZ1,RDH10,PRELID3B,PHC2,JUN,RPL41,NR2F1,IRF2BP2,NR1D2,EIF2AK4,MRPL30,EHD1,ABTB1,EIF6,LAS1L,DUS1L,SETD2,PIGU,ARPC1B,CLTC,SMG7,PHF6,TRIM8,T…
gene_set_query	379	ZNF706	421.3	ARCHS4 Coexpression,267;Enrichr Queries,7;GTEx Coexpression,990	RPL4,RPL5,VPS29,RPL30,RPL3,TRIO,RPL31,RPL34,HNRNPU,ENO1,GHITM,EPRS,RPL8,SLC4A4,RPL9,RPL6,RPL7,ATP5IF1,NDST1,PSMD6,MPRIP,MYC,STMN1,RPL35,AKT1,RPL37,PRSS3,ARPIN,WDR83OS,RPL21,RPL23,RPL22,RNASE1,WDR82,DDIT4,TXNIP,RPL26,LETMD1,RPL28,ZNF273,SET,FLII,OAZ1,GABARAP,ANAPC11,FAM221A,PRDX5,LDHA,PRDX1,PLCG1,SERF2,FDFT1,S100A10,JUN,ABCA5,H3F3B,EIF1,PRRC2A,MRPL22,HNRNPL,VANGL2,PLCH2,CDKN1A,BTG2,BTG1,LFNG,TUBA1…
gene_set_query	380	CEBPA	424	Literature ChIP-seq,118;ARCHS4 Coexpression,863;Enrichr Queries,75;ReMap ChIP-seq,197;GTEx Coexpression,867	MT-ND6,CYFIP2,MT-TP,MT-ND4L,CHIC2,MT-ND4,MT-ND5,SPI1,RPL3,SERPINE2,GLDC,MT-TT,SERPINE1,MT-TY,GPATCH3,ENO1,MT-ND2,ENO2,MT-ND3,PHB2,RPL9,TSKU,MT-ND1,ATP5IF1,PSMD9,RNF114,MPRIP,SCP2,ZMIZ1,MYC,JUNB,IER3,ZNF281,SERPINF1,WDR74,IFT80,ARMC8,SLC5A6,ARMC1,NISCH,EID1,BIN3,DDIT3,SARNP,DDIT4,TXNIP,MPPE1,MT-TF,MT-TM,PRR13,SLBP,RETSAT,ZNF22,ZC3HAV1,MRPL15,HPR,HACD3,GNS,OAZ1,DEDD2,C3,PRDX5,LDHA,PPP4C,PRDX1,RAD21…
gene_set_query	381	GBX2	424	Literature ChIP-seq,147;ARCHS4 Coexpression,304;Enrichr Queries,1153;GTEx Coexpression,92	CNTFR,SERPINE2,SERPINE1,SOX21,DPYSL4,DPYSL5,MYC,DPYSL3,PRKACB,ANKS1B,WLS,GABARAPL2,RBFOX1,RBFOX2,CACNA2D3,SCAMP1,HDHD2,BCAN,ASPHD1,FEZ1,PARD3,DDIT4,CDIP1,OSER1,EXD3,TTYH3,TTYH1,LYPD1,PHYHIPL,HACD3,ARPP19,FAM171A1,PRKAR2B,GATD3A,RHBDL3,NGFR,JUN,CADM4,BTBD17,CADM2,FZD7,FN1,NR2F1,COL1A1,MEX3A,VANGL2,H2AFY2,SSPN,DCHS1,RNF220,CDKN1A,TINAGL1,YJEFN3,ADK,SLC6A1,C1QTNF4,TMEM47,AIFM3,TUBA1B,TUBA1A,CSRP2,HE…
gene_set_query	382	NFATC1	424.2	ARCHS4 Coexpression,688;ENCODE ChIP-seq,49;Enrichr Queries,420;ReMap ChIP-seq,117;GTEx Coexpression,847	MT-ND6,ITSN2,MT-TP,MT-ND4L,MAPKBP1,MT-ND4,MT-ND5,SPI1,MT-TT,POP4,ARAF,MT-TY,GHITM,MT-ND2,MT-ND3,TMEM91,MT-ND1,NDST2,PSMD9,RABGEF1,PSMD6,KRTCAP2,C3AR1,ANKFY1,WDR83OS,PRKAB2,TSTD1,SECISBP2,RNASE6,ZNF271P,HDHD2,MYL6,EWSR1,DDIT4,UNC50,RFX5,TMEM126A,PSME1,JTB,PSME2,TXNIP,MT-TF,MT-TM,ATF6,OPTN,SF1,ZNF276,SLBP,EXD3,ABCB7,FLII,AGAP2,PDGFB,SDR39U1,COPS7B,ZNF23,ZC3HAV1,MRPL15,HACD3,OAZ1,TEX29,GABARAP,DEDD2…
gene_set_query	383	NFIA	424.3	ARCHS4 Coexpression,695;Enrichr Queries,216;GTEx Coexpression,362	APP,CCNK,SPARC,SERPINE2,MYT1L,WIPF3,PPAN,ARPC5L,ADARB1,SLC4A4,ANTXR1,NUDT3,ALCAM,ZMIZ1,MYC,DPYSL3,FAM110B,STMN1,TRIM25,RCC1,CEP95,KIF21A,SOX9,DIP2C,SOX6,JUNB,GLUL,TNS3,SOX4,TNS1,RBFOX2,PRKCE,SLC6A15,ARRDC3,MTUS1,ZFYVE21,PRKCA,ANK2,MOGS,ANK3,TIAM2,EID1,RNF126,CRYZL1,DDIT4,AKAP9,RUFY2,KCNQ3,TXNIP,MXRA7,KCTD12,PLPP3,PFN1,RIN2,TRIB2,PFN2,MACF1,EPAS1,PDE1A,CTR9,PHYHIPL,PIK3R1,ZBTB4,OAZ1,CIAO1,SGPL1,PP…
gene_set_query	384	PPARD	425.8	Literature ChIP-seq,119;ARCHS4 Coexpression,157;Enrichr Queries,241;GTEx Coexpression,1186	POP7,PID1,ITSN1,TESK1,EHMT1,GHITM,ALKBH6,SCAMP4,NDST1,KIAA1109,CAPNS1,SCP2,FAM110B,AKT1,PRKACA,PRKACB,GABARAPL2,SCAMP1,FEZ1,DDIT4,TXNIP,ORAI1,TBPL1,UQCRC2,LETMD1,TTYH3,MTMR3,FLII,CDCA7,ABCB8,MRPL14,MRPL15,HPR,OAZ1,CIAO3,DEDD2,CIAO1,EPB41L1,EPB41L3,MYO6,RHBDL3,PRELID3B,MCTS1,JUN,CREBBP,HACE1,CADM2,FN1,NR2F1,ZNF32,EIF2AK2,MRPL22,COL1A1,LAS1L,FASN,PKIA,EZH2,SRPX,PIGU,KCNC4,ATF7IP2,PRKAG2,TMEM51,MRPL…
gene_set_query	385	BAZ2A	426.3	ARCHS4 Coexpression,559;Enrichr Queries,496;GTEx Coexpression,224	TRIO,CISD1,EHMT1,HNRNPU,MKI67,EPRS,ACTB,CCAR2,UBE2L3,PNN,SYNGAP1,TRIM28,ZMIZ1,WDR90,MYC,TRIM25,PIEZO1,CEP95,ATP6V1E1,JUNB,ATXN7L3,TNS1,SRRM2,SMARCC1,WSB2,SECISBP2,ZNF271P,MOGS,ACTN4,GTPBP1,HCFC1,ARMC1,PPP1R3F,RRAGA,DDX39A,DDX39B,EWSR1,BOLA3,DDIT4,FDX2,TXNIP,ULK1,SF1,PFN2,ANAPC13,MACF1,SRCAP,DHX9,MYCBP2,PIK3R1,TGOLN2,LARP1,SYMPK,MAP4,PLCG1,SPTBN1,CTC1,EGR1,CREBBP,JUN,INTS1,STK11IP,RCC2,SETD1A,IRF2…
gene_set_query	386	CENPX	427	GTEx Coexpression,427	TRIR,TMEM183A,POP7,CRCP,PDCD6,COX6A1,ALKBH6,TXNDC17,KIAA1109,CAPN5,BBX,ZNF205,ACAA1,SEPHS2,ZGPAT,PIH1D1,PIPOX,KCTD5,TMEM256,TMX4,TFR2,PRKD3,VPS25,PPIA,GNE,TXN,CIAO3,GLG1,CORO1B,DPP3,SLC9A3R1,NEU4,RHPN2,NR2C2AP,ISOC2,GSDMB,UQCC3,PMM1,CCDC137,YJU2,MRPL27,NMRAL1,LSM7,UCK1,EIF6,GIPC1,CC2D1A,ITPA,DDX49,DBI,DNPH1,PQBP1,MRPL4,HINT1,MTG1,NANS,LYPLA2,DCXR,AKR1A1,EDF1,PTGR1,WDR35,LIME1,YDJC,APRT,GCHFR,SAPC…
gene_set_query	387	ZNF655	428.3	ARCHS4 Coexpression,707;Enrichr Queries,217;GTEx Coexpression,361	ITSN2,EIF4A2,JPT2,SERPINE1,HNRNPU,RBPJ,EPRS,NUDT3,ACTB,CCAR1,PNN,PCMT1,ALCAM,PSMD4,HERC1,MYC,TRBC2,NAMPT,HABP4,BBX,AP1S1,CEP95,CCNL2,GLUL,B2M,JUNB,TRIM22,TMPO,IER3,SRRM2,HLA-H,ARRDC3,CIRBP,MOGS,ZNF12,HLA-E,DDX39B,DDIT3,AKAP9,DDIT4,TXNIP,HECA,MACF1,SRCAP,MYCBP2,TRANK1,PIK3R1,SAMSN1,ANAPC11,FAM160B2,UGCG,LDHA,PRDX1,SARAF,ARGLU1,PAG1,ST3GAL3,SEC31A,S100A10,CTC1,EGR1,NSUN5P1,JUN,FYB1,GADD45A,PLK2,FN1…
gene_set_query	388	ZNF804A	428.7	ARCHS4 Coexpression,311;Enrichr Queries,911;GTEx Coexpression,64	CYFIP2,SLC35B4,PID1,ARL6IP1,CCNI,MYT1L,CPNE6,SERPINE1,STMN2,STMN4,FNBP1L,SCAMP5,SAMD14,ALCAM,EDNRB,DPYSL4,DPYSL5,ZMIZ1,PEG10,DPF1,DPYSL3,STMN1,KIF21A,SOX9,KIF21B,BSN,PRKACB,EPHB1,SRRM3,RBFOX1,ATP6V1G2,RBFOX2,UNC5A,SLC6A15,ACSL6,CACNA2D3,ANK2,ANK3,MAPK8IP2,HPCAL4,GABRG2,GPR162,STX1B,FEZ1,KCNQ2,MAP1A,KCNQ5,TAGLN3,KCTD12,TSPYL4,ASTN1,GPM6A,BEX1,NYAP1,STXBP1,AGAP2,CEND1,PRKCZ,KALRN,PCDH17,NKAIN1,PPP3…
gene_set_query	389	NFIB	428.8	Literature ChIP-seq,133;ARCHS4 Coexpression,974;Enrichr Queries,140;GTEx Coexpression,468	MAML2,SERPINE2,MYT1L,POP4,WIPF3,ARPC5L,HNRNPU,FNBP1L,RPL6,LSM12,ALCAM,MYC,DPYSL3,FAM110B,STMN1,CEP95,ACOT8,RBFOX2,SOX13,DNTTIP1,PRKCA,FRS3,DAAM2,BIN1,DDIT4,RUFY2,TXNIP,SPARCL1,HPRT1,CFB,ASF1B,PDGFB,PPP4C,FLRT2,EPB41L1,SERPINH1,GATD3A,PLCG1,HMOX2,ST3GAL3,VTI1B,HEXIM1,JUN,JAG1,H3F3B,TIPARP,PLK2,SETD1A,FN1,NR2F1,IRF2BP2,MRPL28,COL1A1,MLLT11,COL1A2,UCK1,FARSA,FERMT2,EZH1,LGMN,BTG3,CDKN1A,BTG2,PIGU,AR…
gene_set_query	390	ELF4	430.7	ARCHS4 Coexpression,666;Enrichr Queries,133;GTEx Coexpression,493	IFITM3,SPI1,IFITM2,SPARC,GMFG,LST1,SERPINE1,UBE2L6,MKI67,ELK3,IFIT2,MT2A,RASSF2,MYC,LONP1,TRIM25,PIEZO1,TRIM21,JUNB,IER5,B2M,TNS3,ATXN7L3,IER3,ACTN1,HLA-B,HLA-C,HLA-A,HLA-E,BIN3,DDIT4,TXNIP,TAGLN2,PRR13,SF1,SLC45A4,SDC4,EPAS1,FLII,TRANK1,FPR1,ZC3HAV1,SAMSN1,PPP4C,CHST15,SERPINH1,HMOX1,S100A11,S100A10,LYN,VASP,CCR1,EGR1,STAT5B,JUN,FYB1,GADD45B,GADD45A,PLK2,H3F3A,FN1,NBEAL2,PARP14,BST2,COL1A1,EHD1,…
gene_set_query	391	ZNF205	431	ARCHS4 Coexpression,111;Enrichr Queries,528;GTEx Coexpression,654	IFITM3,CCNK,VARS,RPL34,ZDHHC8,RPL8,RPS15,NDST1,MT2A,TRIM28,CAPNS1,WDR90,MYC,BSG,DAG1,LONP1,RPL35,ARL6IP4,AKT1,PIEZO1,AP1S1,CCNL2,JUNB,ATXN7L3,SOX4,IER2,HES6,NFKBIL1,GTPBP6,CIRBP,MOGS,ACTN4,MAPK8IP3,MFSD10,HCFC1,RNF126,DDIT4,RPL24,TXNIP,FLYWCH2,TRIB3,FLYWCH1,RIN1,CTXN1,LLGL1,ASF1B,RABL6,FLII,PIK3R2,AGAP3,SNHG19,SAMSN1,APH1A,APH1B,SERPINH1,HMOX1,SYMPK,APOE,GATD3A,RALGDS,RBM10,RHBDL1,B4GALNT4,LYN,JA…
gene_set_query	392	ATF6B	431	ARCHS4 Coexpression,696;GTEx Coexpression,166	SPI1,CISD1,RPL8,NUDT3,PEX26,NFU1,SCAMP4,PCMT1,RPS19,RPL18A,OPHN1,NIPAL2,AKT1,PIEZO1,SYNPO,RPS10,RPS12,SRRM2,ARRDC1,SLC35C2,HLA-B,HLA-C,ZNF271P,MOGS,HLA-A,MFSD10,HLA-E,DDX39B,FEZ2,TMEM126A,RPL28,SF1,ZNF276,SRCAP,CD99L2,APH1A,MICAL1,DPH3,SYMPK,MAP4,ST3GAL3,VASP,STAT5B,NSUN5P1,RCC2,NBEAL2,PRRC2A,HNRNPL,ABTB1,PPP1R1A,RPL27A,CCSER2,CORO7,HBS1L,MOCS2,INTS14,PCSK7,MED15,PPP1R18,LIMD2,LFNG,PPP3CB,HINT3,N…
gene_set_query	393	ELK4	432.2	ARCHS4 Coexpression,1136;ENCODE ChIP-seq,23;Enrichr Queries,683;ReMap ChIP-seq,73;GTEx Coexpression,246	TESK1,TMEM94,RBPJ,ALKBH6,SCAMP4,PSMD9,KRTCAP2,ENDOV,PSMD6,KIAA1109,SYNGAP1,BBX,PRKACB,HES6,SAP30BP,DAXX,CSNK2A1,SECISBP2,NGDN,DNTTIP1,ZNF12,HDHD2,SCAMP1,FRS3,DDX39B,DDIT3,PSME3,DDIT4,UNC50,TMEM126A,CDIP1,JTB,TXNIP,TBPL1,LETMD1,ATF6,ZNF276,SLBP,EXD3,NYAP1,MEPCE,AGAP2,ZC3HAV1,ZNF24,CIAO3,GABARAP,MRPL10,CIAO1,C3,MRPL20,EPB41L1,PIP5K1A,RSU1,RHBDL1,VTI1B,HEXIM1,JUN,CREBBP,TIPARP,NCAPH2,TMA7,BBIP1,EIF1…
gene_set_query	394	KMT2A	432.7	ARCHS4 Coexpression,472;ReMap ChIP-seq,205;GTEx Coexpression,621	MAPKBP1,TRIO,POP4,HNRNPU,TPGS2,DCAF6,KIAA1109,ALCAM,SYNGAP1,MYC,EBLN3P,BBX,RBFOX2,PRKCE,SERPINF1,IFT80,ZNF12,SCAMP1,HCFC1,NISCH,SEPT7P2,PRKD3,RUFY2,MAP1A,TMEM126A,JTB,LETMD1,ASTN2,ASF1A,SRCAP,MID1IP1-AS1,RPN1,ZC3HAV1,SLAIN1,OAZ1,GLG1,ANAPC11,BLOC1S4,LDHA,PPP3R1,PRDX5,LARP1,PPP4C,BLOC1S1,EPB41L2,PTPMT1,PRDX1,CHST15,PLCG1,HLA-DQA1,S100A11,SERF2,ST3GAL3,HEXIM1,LYN,LRRC37A2,CREBBP,PRELID1,PHC1,PRRT2,…
gene_set_query	395	ZNF316	433.7	ARCHS4 Coexpression,246;Enrichr Queries,413;GTEx Coexpression,642	SPI1,ZDHHC8,SOGA1,TSKU,CCAR2,NDST2,TRIM28,OTUD6B-AS1,ZMIZ1,WDR90,MYC,TRIM25,AKT1,PIEZO1,PRKACA,JUNB,ATXN7L3,IER3,SRRM2,CIRBP,MOGS,SCAMP1,MAPK8IP3,MFSD10,HCFC1,NISCH,EID1,DDX39B,DDIT4,HECA,ULK1,TRIB3,MPPE1,RABL6,SF1,ZNF276,OSER1,MTMR3,TTYH3,SRCAP,FLII,AGAP3,APH1A,FAM160B2,CHST15,SERPINH1,HMOX1,SYMPK,PLCG1,RALGDS,SPTBN2,VASP,CTC1,STAT5B,EGR1,CREBBP,JUN,PHC2,INTS1,GADD45B,PLK2,TMA7,NBEAL2,PRRC2A,GAD…
gene_set_query	396	NHLH2	434.7	ARCHS4 Coexpression,361;Enrichr Queries,798;GTEx Coexpression,145	CPNE9,SPON1,CCNI,MYT1L,STMN2,STMN4,ENO2,FNBP1L,SOGA1,SOX21,ZFYVE28,SOX2,GPR173,SAMD14,EDNRB,ZNF608,DPYSL4,DPYSL5,DPYSL3,STMN1,CKMT1B,KIF21A,DIP2B,SOX9,KIF21B,SOX6,EPHB1,SOX4,SRRM3,SRRM4,RBFOX1,ATP6V1G2,RBFOX2,RBFOX3,UNC5B,HPCAL1,AFAP1,ANK2,ANK3,MAPK8IP3,FNDC5,GPR162,STX1B,SFRP2,RUFY2,RBP1,TAGLN3,EIF1B,OSER1,BEX4,SPTBN4,GPM6A,BEX3,NRN1,BEX1,STXBP1,PRKCZ,KALRN,PCDH17,NKAIN1,SYNGR1,NKAIN4,PCBP4,TSPA…
gene_set_query	397	SOX13	434.8	ARCHS4 Coexpression,831;Enrichr Queries,199;ReMap ChIP-seq,207;GTEx Coexpression,502	RPL3,SERPINE2,EHMT2,SERPINE1,ARPC5L,TMEM94,EHMT1,ENO1,GPATCH3,TSKU,SCAMP4,RNF114,ZMIZ1,MYC,WDR90,AP1S1,CEP95,JUNB,IER2,ARPIN,IER3,ACOT8,UNC5B,PRKCB,RPL23,SERPINF1,WDR74,WDR82,DDIT4,TYRO3,TXNIP,HPRT1,RABL6,SAR1A,RETSAT,MID1IP1-AS1,PDGFB,ZNF22,OAZ1,GABARAP,PRPSAP1,BLOC1S4,C3,MRPL20,SERPINH1,HMOX1,PIP5K1B,GATD3A,RNU6-850P,RPL41,GSDMB,JUN,JAG1,WDR59,PHC1,CHKA,FZD7,FN1,MRPL28,IRF2BP2,PA2G4,MEX3D,LYZ,E…
gene_set_query	398	BPTF	435.5	ARCHS4 Coexpression,387;GTEx Coexpression,484	TCERG1,MAPKBP1,HNRNPU,SMC3,SOGA1,CCAR1,SOX2,KIAA1109,ZNF608,HERC1,BSG,TRIM24,ARL6IP4,CEP95,KIF21A,SRRM2,SMARCC1,CIRBP,NISCH,RUFY2,AKAP9,JTB,TAGLN2,PFN1,ASTN2,AURKAIP1,PRR13,L3MBTL1,MACF1,MYCBP2,RPN1,TWF2,OAZ1,MRPL20,PRDX5,PPP4C,BLOC1S1,PLCG1,SEC31B,S100A11,CREBBP,PRELID1,PHC1,SURF4,KNOP1,UPF3A,SNF8,SMARCA2,PUM2,MEX3A,LAS1L,EIF6,MMS19,LRRN1,DZIP1,EZH1,SETD5,PHF2,TOP2B,SETD2,C2CD5,ARF1,ARPC1B,CLTB,…
gene_set_query	399	MAFF	435.6	ARCHS4 Coexpression,1109;ENCODE ChIP-seq,66;Enrichr Queries,379;ReMap ChIP-seq,142;GTEx Coexpression,482	POP7,EHMT2,POP4,ATP5IF1,SCAMP5,NDST2,EPB41L4A-AS1,KRTCAP2,PSMD6,PSMD7,CAPNS1,PSMD4,FGFR1OP2,C3AR1,GABARAPL1,PRKAB2,SAP30BP,CSNK2A1,STARD7,DNTTIP1,ZNF12,FRS3,MYL6,SEPT7P2,DDX39A,MTHFD2,EWSR1,DDIT3,PSME3,DDIT4,UNC50,PSME1,JTB,TXNIP,PSME2,ATF6,RABL6,SF1,SET,ABCB6,RETSAT,SDR39U1,COPS7B,ABCB8,PLA2G6,CIAO3,GABARAP,C3,SULT1A1,RNF215,HEXIM1,PRRT1,MCTS1,ABCA2,MYH7B,JUN,PRRT2,JAG1,PMM1,TIPARP,NCAPH2,FUCA1,…
gene_set_query	400	ZNF251	436	ARCHS4 Coexpression,765;Enrichr Queries,198;GTEx Coexpression,345	IFITM3,CYFIP2,SERPINE2,MYT1L,PLEKHB1,FNBP1L,SOGA1,ACTB,NUDT3,IFIT2,PNN,ALCAM,ZNF608,ZMIZ1,AKT2,MYC,DPYSL3,STMN1,LUC7L,CEP95,CCNL2,SOX9,JUNB,GLUL,B2M,SOX4,IER3,ZNF436-AS1,ARRDC4,GABARAPL1,RBFOX2,TSPYL1,ARRDC3,CIRBP,TALDO1,HLA-A,MAPK8IP3,SYTL2,NISCH,TIAM2,SEPT7P2,PSME3,DDIT3,DDIT4,AKAP9,RUFY2,TXNIP,HECA,TAGLN2,FLYWCH1,NEIL1,TRIB1,PFN1,AURKAIP1,TRIB2,L3MBTL1,OSER1,SLC45A4,RTEL1,EXD3,SAR1A,EPAS1,PDE1…
gene_set_query	401	SNAPC4	436.8	ARCHS4 Coexpression,192;Enrichr Queries,338;ReMap ChIP-seq,274;GTEx Coexpression,943	MT-ND6,MAPKBP1,MT-TP,MT-ND4L,MT-ND4,CHIC2,MT-ND5,TRIO,MT-TT,GMFG,MT-TY,ARPC5L,HNRNPU,ALKBH7,MT-ND2,EPRS,MT-ND3,PHB2,RPL9,MT-ND1,PSMD9,RNU1-122P,SYNGAP1,CAPNS1,ZMIZ1,WDR90,MYC,DPYSL3,STMN1,EBLN3P,LUC7L,RPL35,AKT1,JUNB,IER2,GABARAPL2,ACOT8,TSPYL1,TSTD1,PIH1D1,WDR74,SOX13,PASK,HCFC1,DDX39A,PRKAR1B,EWSR1,DDIT4,JTB,TXNIP,MT-TF,MT-TM,ATF6,NGEF,TSPYL4,SF1,RABL6,OSER1,SLBP,TTYH3,SRCAP,MEPCE,RNU6-8,NOLC1,…
gene_set_query	402	C11ORF95	437	GTEx Coexpression,437	RIPOR1,CCNK,CD82,ATN1,TXNDC15,SYDE1,SYNGAP1,OSTF1,DIP2C,MIR497HG,RBFOX2,IGFBP5,UBALD2,EBF4,SYTL4,KCTD5,EID1,RNF126,ARMCX1,SELENOM,BRMS1,MXRA7,VPS25,NUMBL,ARHGEF25,ZBTB4,GLIS2,DPP3,CTIF,ATXN2,PPP4C,RNF215,ZNF704,NDN,RAB11FIP3,FDFT1,BBS1,CBX7,CBX6,CCDC137,WFS1,TNFSF12,CPSF3,ALYREF,NBEAL2,KLHL23,NFATC4,MAGI2-AS3,ARPC2,CNOT11,REEP4,DCHS1,GNB5,PCDHB9,FBXL7,EZH2,PLEKHF2,PHF2,CNRIP1,WASL,CYB561D2,TRO,SG…
gene_set_query	403	NFKB1	437	ARCHS4 Coexpression,789;Enrichr Queries,178;ReMap ChIP-seq,124;GTEx Coexpression,657	MT-ND6,TRIR,RB1,MT-TP,MAPKBP1,MT-ND4L,MT-ND4,MT-ND5,MT-TT,SERPINE1,MT-TY,MT-ND2,ENO2,RPL8,EPRS,MT-ND3,MT-ND1,SAMD14,RNF114,OTUD6B-AS1,ZMIZ1,WDR90,MYC,NAMPT,AKT1,AP1S1,JUNB,IER5,IER2,IER3,DDX18,VPS18,PRKCB,PIH1D1,WDR74,PRKCA,FRS3,RNASE1,HCFC1,RNF126,DDX39A,DDIT4,PSME1,CDIP1,JTB,TXNIP,MT-TF,ATF5,MT-TM,NYAP1,AGAP2,PDGFB,FPR3,OAZ1,SAMSN1,GABARAP,C3,PRDX2,PRDX5,LDHA,BLOC1S1,MCMBP,HMOX1,GATD3A,HLA-DQA1…
gene_set_query	404	TEAD1	437.5	ARCHS4 Coexpression,435;Enrichr Queries,309;ReMap ChIP-seq,268;GTEx Coexpression,738	NCKAP1,CHIC2,RPL3,TRIO,MAML2,SERPINE2,GMFG,ITSN1,SERPINE1,ENO1,ELK3,NDST1,MIR3936,ALCAM,CAPNS1,MPRIP,ZMIZ1,MYC,DPYSL3,CREB3L2,BBX,DIP2C,IER5,IER2,IER3,PRKCG,PRKAB2,SAP30BP,GABARAPL1,RBFOX2,AFAP1,PRKCA,PRKD3,BIN1,PARD3,FEZ2,DDIT4,TXNIP,RPL26,ANAPC13,FLII,FPR1,ZNF22,PRKCZ,FLRT2,RRS1,SERPINH1,PIP5K1A,GATD3A,S100A11,S100A10,NAA50,HEXIM1,JUN,JAG1,ICMT,PLK2,FN1,IRF2BP2,NR1D2,EIF2AK4,PRDX6,LARP6,COL1A1,…
gene_set_query	405	MAFB	440.8	ARCHS4 Coexpression,230;Enrichr Queries,87;ReMap ChIP-seq,154;GTEx Coexpression,1292	MT-ND6,MT-TP,MT-ND4L,CYFIP1,MT-ND4,MT-ND5,SPI1,PID1,SERPINE2,MT-TT,SERPINE1,MT-TY,EHMT1,GPATCH3,MT-ND2,ENO2,MT-ND3,PHB2,RPL9,RPL6,MT-ND1,RPL7,PSMD6,ALCAM,MYC,NAMPT,C3AR1,JUNB,IER5,IER2,IER3,CMKLR1,TSPYL1,TSTD1,SECISBP2,PRKCE,RPL23,SERPINF1,WDR74,RNASE6,GTPBP1,RNASE1,MYL6,DDIT4,PSME1,TXNIP,PSME2,RPL26,MT-TF,MT-TM,PRR13,TTYH2,NOLC1,ZNF22,FPR3,PLA2G6,GNS,GABARAP,C3,LARP1,RDH10,EPB41L3,HMOX1,RDH13,GA…
gene_set_query	406	ZNF226	442.3	ARCHS4 Coexpression,374;Enrichr Queries,540;GTEx Coexpression,413	TCERG1,FAAH,PANK3,VARS,HNRNPU,EMC10,EPRS,FNBP1L,RCBTB1,IFIT2,PNN,NDST1,KIAA1109,CAPNS1,TRIM28,MYC,LUC7L,TRIM25,AKT1,PIEZO1,CEP95,CCNL2,PRKACA,JUNB,ATXN7L3,CDK5RAP3,SOX4,IER3,ZNF436-AS1,IAH1,ACTN1,ARRDC3,CIRBP,IFT80,MOGS,WDR73,EBF4,ZNF12,ACTN4,SYTL2,DDX39B,PPP1R3E,DDIT3,DDIT4,RUFY2,CRYZL1,TXNIP,HECA,SF1,L3MBTL1,EXD3,SDC4,SRCAP,MAGED1,FLII,MYCBP2,COPS7B,ZNF23,PIK3R1,PLA2G6,C3,APH1A,UGCG,FAM221A,PPP…
gene_set_query	407	MITF	443.2	Literature ChIP-seq,13;ARCHS4 Coexpression,937;Enrichr Queries,434;ReMap ChIP-seq,42;GTEx Coexpression,790	ITSN2,MT-TP,MT-TT,ITSN1,MT-TY,TSKU,NDST1,ALKBH4,DPYSL4,DPYSL5,DPYSL3,BBX,PRKACB,WLS,PRKAB2,SAP30BP,SECISBP2,PHKA1,FRS2,ZNF12,MTHFD2,EWSR1,DDIT3,FEZ1,DDIT4,TXNIP,ORAI1,MT-TF,MT-TM,OPTN,EXD3,SET,SAR1A,MEPCE,ZC3HAV1,ZNF24,PLA2G6,DEDD2,LARP1,EPB41L1,EPB41L2,EPB41L3,PIP5K1A,PIP5K1B,HEXIM1,GSTM4,JAG2,JUN,JAG1,TIPARP,FN1,PPFIBP1,FASN,RNF220,SNX12,PRKAG2,SNX10,OSBPL11,MED15,NHSL1,MED13,ATIC,SMPD1,TSPO,DL…
gene_set_query	408	TBX3	443.3	Literature ChIP-seq,86;ARCHS4 Coexpression,740;Enrichr Queries,517;GTEx Coexpression,430	MAPKBP1,CHIC2,TRIO,SERPINE2,GLDC,SERPINE1,EHMT1,RBPJ,NDST1,MPRIP,MYC,AKT2,CREB3L2,MPV17,DIP2C,JUNB,IER3,UNC13C,RBFOX1,UNC5B,PRKCB,WDR73,FDX1,DDIT4,TYRO3,TXNIP,PRKD1,ATF5,ASTN2,OSER1,ZNF275,MTMR3,RPN2,A1BG,GNS,FLRT2,RDH11,PRKAR2A,EPB41L3,SERPINH1,RRS1,HMOX1,PIP5K1A,GATD3A,JUN,RPL41,JAG1,HACE1,PHC1,PLK2,FZD7,RDX,PBX3,FN1,NFATC4,PRRC2A,THAP11,COL1A1,GNPTG,EHD2,COL1A2,FARSA,FERMT2,EZH2,CDKN1A,BTG2,TI…
gene_set_query	409	BCL6	446.8	Literature ChIP-seq,139;ARCHS4 Coexpression,833;Enrichr Queries,162;ReMap ChIP-seq,144;GTEx Coexpression,956	SPI1,GMFG,TMEM91,ZFYVE28,SCAMP4,AKT2,C3AR1,GABARAPL1,SAP30BP,RBFOX2,UNC5A,STARD7,DNTTIP1,CACNA2D3,HPCAL1,SCAMP1,LRRC37B,DDIT3,DDIT4,RBP1,TXNIP,ORAI1,TBPL1,MPPE1,SF1,SLBP,MTMR3,TTYH2,MEPCE,FPR1,CDCA8,AGAP4,AGAP3,OAZ1,CIAO3,GABARAP,C3,RDH10,RHBDL1,GPIHBP1,LYN,HEXIM1,JAG2,JUN,FYB1,JAG1,TIPARP,NCAPH2,FN1,TMA7,COL1A1,ABTB1,FASN,SFXN5,FERMT3,RNF220,KCNC3,KCNC4,CTCF,LITAF,VSIR,MRPL33,PANX2,TRMT112,GLT1D…
gene_set_query	410	ZNF540	449.3	ARCHS4 Coexpression,324;Enrichr Queries,923;GTEx Coexpression,101	EIF4A2,VARS,MYT1L,JPT2,STMN2,STMN4,ENO2,SCAMP5,GPR173,CAPNS1,TRIM28,PEG10,AKT1,BSN,ANKS1B,TNS1,SRRM3,GABARAPL2,SRRM4,ATP6V1G2,UNC13A,UNC5A,SLC6A17,PRKCB,ACSL6,ANK2,PRKCA,MOGS,ANK3,ACTN4,MAPK8IP2,MAPK8IP3,HPCAL4,GABRG2,SYTL2,GPR162,STX1B,PPP1R3E,KCNQ2,RUFY2,TXNIP,HECA,TSPYL4,BEX4,L3MBTL1,OSER1,SPTBN4,GPM6A,BEX2,BEX1,NYAP1,NRN1,CTBP1,EPAS1,STXBP1,PDE1A,FLII,PIK3R1,APH1A,FAM221A,SYNGR1,INPP5F,EPB41L…
gene_set_query	411	TAL1	449.5	Literature ChIP-seq,11;ARCHS4 Coexpression,1231;ENCODE ChIP-seq,44;Enrichr Queries,570;ReMap ChIP-seq,150;GTEx Coexpression,691	MT-TP,SPI1,MT-TT,GMFG,MT-TY,NDST2,FGFR1OP2,C3AR1,ANKFY1,AKT1,TSTD1,SECISBP2,TFR2,EWSR1,DDIT3,DDIT4,FEZ2,UNC50,ORAI1,TXNIP,JTB,MT-TF,MPPE1,MT-TM,SET,SAR1A,MEPCE,PDGFB,ZC3HAV1,DEDD2,CIAO1,PRPSAP1,LARP1,RNF215,PIP5K1A,PIP5K1B,RDH13,PRELID3B,HEXIM1,JAG2,JUN,CREBBP,FUCA1,FN1,NR2F1,PKIG,SFXN5,LGMN,KCNC1,ATIC,SMPD1,ENOPH1,JAK1,DUSP3,DUSP1,SLC39A13,RAB3IL1,FOS,MED29,SLC7A5,PLSCR3,OAF,MED20,PXDN,HCST,RAPG…
gene_set_query	412	NEUROD1	449.8	ARCHS4 Coexpression,1160;Enrichr Queries,317;ReMap ChIP-seq,70;GTEx Coexpression,252	MT-ND6,MT-TP,MT-ND4L,MT-ND4,MT-ND5,SPI1,POP7,RPL3,MT-TT,MYT1L,SERPINE1,MT-TY,STMN2,ENO2,MT-ND2,TPGS1,MT-ND3,TMEM91,MT-ND1,ZFYVE28,SCAMP4,NDST1,SAMD14,SYNGAP1,ZMIZ1,WDR90,MYC,DPYSL3,CKMT1B,AP1S1,PRKACA,JUNB,IER2,IER3,DAXX,RBFOX1,TSPYL1,RBFOX3,UNC5A,PIH1D1,HPCAL1,WDR74,HCFC1,MYL6,DDX39A,DDX39B,TFR2,RUFY2,DDIT4,FDX2,JTB,MT-TF,MT-TM,VPS28,ZNF276,NYAP1,FLII,MEPCE,ABCB8,AGAP3,ABCB9,OAZ1,CIAO3,GABARAP,A…
gene_set_query	413	LHX6	450	ARCHS4 Coexpression,206;Enrichr Queries,557;GTEx Coexpression,587	MYT1L,ITSN1,SERPINE1,STMN4,MT-ND2,ENO2,FNBP1L,AQP1,TPGS2,EDNRB,DPYSL5,DPYSL3,FAM110B,STMN1,DPF1,PDK4,CPNE2,SOX9,SYNPO,SOX6,JUNB,TNS2,SOX4,TNS1,RBFOX2,CSNK2A1,SERPINF1,HPCAL4,CLDN5,EID1,FEZ1,DDIT4,MAP1A,SPARCL1,HECA,KCTD12,TLN2,TAGLN3,PLPP3,PFN2,OSER1,BEX4,NRN1,EPAS1,MAGED1,STXBP1,PDE1A,PDGFB,CEND1,ATXN7L3B,C2CD4C,APCDD1,HTATSF1,KALRN,PRKCZ,PCDH17,NUAK1,FLRT2,PRKAR2B,PCBP4,B4GALNT1,SCN3B,SPTBN1,SU…
gene_set_query	414	ZBTB22	450.3	ARCHS4 Coexpression,378;Enrichr Queries,88;GTEx Coexpression,885	SPARC,SPI1,VARS,FAM89B,EHMT2,ZDHHC8,EPRS,RAPGEFL1,ACTB,MT2A,ALKBH4,CAPNS1,ZMIZ1,MYC,FTH1,LONP1,AKT1,TRIM25,PRKACA,JUNB,ATXN7L3,SOX4,IER2,IER3,ABT1,WDR83OS,HES6,GABARAPL1,DAXX,SLC35C2,PIH1D1,NFKBIL1,CIRBP,HLA-B,MOGS,HLA-A,MAPK8IP3,WDR82,DDIT3,DDIT4,NINJ1,TXNIP,HECA,ULK1,TRIB3,MPPE1,ATF5,OSER1,SDC4,FLII,PIK3R2,APH1A,ABR,RRAS,PCBP4,HMOX1,SYMPK,APOE,GATD3A,RALGDS,VASP,EGR1,JUN,PHC2,GADD45B,INTS1,GADD…
gene_set_query	415	TERF2	451	ARCHS4 Coexpression,1373;Enrichr Queries,175;ReMap ChIP-seq,208;GTEx Coexpression,48	MT-ND6,RB1,MT-TP,MT-ND4L,MT-ND4,MT-ND5,TRIO,GLDC,MT-TT,FRMPD2,MT-TY,HNRNPU,SMC3,MT-ND2,EPRS,MT-ND3,MT-ND1,SCAMP5,PCMT1,SCAMP4,NDST1,LSM12,PSMD4,ZMIZ1,MYC,STMN1,C3AR1,JUNB,IER2,CMKLR1,UNC13C,GABARAPL2,RBFOX1,TSPYL1,IAH1,WSB2,TSTD1,PRKCB,MAP1S,PIH1D1,PRKCE,WDR74,PRKCA,AARSD1,HPCAL4,FRS3,GABRG2,HCFC1,BIN1,MTHFD2,PRKD3,MAP1A,DDIT4,TMEM126A,CDIP1,JTB,MT-TF,MT-TM,UBA52,ATF6,SET,ZNF273,SRCAP,FLII,RPN1,P…
gene_set_query	416	SOX3	451.3	ARCHS4 Coexpression,633;Enrichr Queries,640;GTEx Coexpression,81	CNTFR,RPL5,SPON1,SPARC,EHMT2,HDAC11,PLEKHB1,STMN2,MLC1,ABAT,SOX21,RPL6,SOX2,GPR173,MT2A,EDNRB,DPYSL4,RPS19,OTUD6B-AS1,DPYSL5,ZMIZ1,RPS18,MYC,STMN1,DPYSL3,TRIM24,SOX8,SOX9,RPS10,HES6,GABARAPL2,SMARCC1,FBXO2,SOX13,HSD11B1L,MMD2,PIMREG,ASRGL1,GAREM2,BCAN,NEIL2,SFRP2,ASPHD1,ADGRB1,DDIT4,CDIP1,TXNIP,YME1L1,RPL26,CTXN1,LLGL1,ASTN1,BEX4,OSER1,BEX3,BEX2,ADCYAP1R1,BEX1,NYAP1,TTYH1,LYPD1,PHYHIPL,RTF1,HACD3…
gene_set_query	417	IRF9	451.8	ARCHS4 Coexpression,767;Enrichr Queries,299;ReMap ChIP-seq,192;GTEx Coexpression,549	VPS29,SPI1,MAML2,GMFG,SERPINE1,GPATCH3,GHITM,ATP5IF1,SCAMP4,PSMD9,KRTCAP2,MYC,NAMPT,AP1S1,JUNB,IER2,IER3,RPL21,DNAAF1,RPL23,HPCAL1,CLPX,MTHFD2,DDIT3,DDIT4,PSME1,FDX2,PSME2,TXNIP,RPL26,CFB,OPTN,TTYH2,MEPCE,MID1IP1-AS1,FPR1,FPR3,ABCB8,ZC3HAV1,KIAA0040,BLOC1S4,C3,PRDX5,PPP4C,PRKAR2B,STMP1,MIR570,HMOX1,PRELID3B,S100A10,LYN,JUN,FYB1,H3F3B,NAPSB,NEBL,PLK2,H3F3A,FN1,IRF2BP2,EIF2AK2,EIF1,MLLT11,EHD1,ABTB…
gene_set_query	418	FOXP2	454.5	Literature ChIP-seq,88;ARCHS4 Coexpression,914;ENCODE ChIP-seq,74;Enrichr Queries,887;ReMap ChIP-seq,21;GTEx Coexpression,743	MT-ND6,MT-TP,MT-ND4L,MAPKBP1,MT-ND4,CHIC2,MT-ND5,MT-TT,MT-TY,MT-ND2,RBPJ,MT-ND3,TMEM91,TSKU,MT-ND1,SCAMP4,RABGEF1,SAMD14,SYNGAP1,CAPNS1,DPYSL5,DPYSL3,ANKFY1,AKT1,PRKACA,WLS,RBFOX1,RBFOX2,SECISBP2,HPCAL1,CACNA2D3,MYL6,SEPT7P2,DDX39A,TFR2,DDIT4,ORAI1,TBPL1,MT-TF,MT-TM,ZNF276,SLBP,EXD3,TTYH3,SAR1A,FLII,MEPCE,AGAP2,SDR39U1,ABCB8,AGAP3,PLA2G6,OAZ1,CIAO3,GABARAP,MRPL20,FAM221A,PRKAR2A,RHBDL1,HEXIM1,JAG…
gene_set_query	419	RELB	456.5	ARCHS4 Coexpression,734;Enrichr Queries,347;ReMap ChIP-seq,190;GTEx Coexpression,555	MT-ND6,MT-TP,MT-ND4L,MT-ND4,MT-ND5,SPI1,MAML2,MT-TT,SERPINE1,MT-TY,MT-ND2,ENO2,MT-ND3,TMEM91,MT-ND1,SAMD14,MYC,NAMPT,JUNB,IER5,IER2,IER3,AFAP1,MYL5,RNF126,BIN3,DDX39A,MTHFD2,DDIT3,DDIT4,PSME1,PSME2,TXNIP,MT-TF,ATF5,MT-TM,OPTN,NYAP1,CTBP1,ZNF22,ZC3HAV1,C3,PRDX2,PPP4C,HMOX1,GATD3A,SLC19A1,LYN,WNT10B,ABCA2,PRELID1,GSDMB,JUN,WDR59,DMPK,PLK2,STARD10,FN1,NR1D2,MTHFS,SNF8,GPR137B,COL1A1,EHD1,FIBP,MEX3A,…
gene_set_query	420	ZNF483	457.3	ARCHS4 Coexpression,681;Enrichr Queries,314;GTEx Coexpression,377	CYFIP2,MAPKBP1,MYT1L,PLEKHB1,HNRNPU,RPL8,SOX2,GPR173,KIAA1109,CAPNS1,PEG10,DPYSL3,CDK20,PDK4,AKT1,KIF21A,EPHB1,ANKS1B,TSPYL2,UNC13C,RBFOX2,TSPYL1,UNC13A,PRKCB,CIRBP,CACNA2D3,MTUS1,ACSL6,PRKCA,ANK2,MOGS,ANK3,MAPK8IP3,SYTL2,NISCH,SEPT7P2,DDIT4,RRAGD,MAP1A,TXNIP,HECA,PLPP3,ASTN2,VPS25,L3MBTL1,RTEL1,NUMBL,NRN1,EPAS1,FLII,ABCB9,ZBTB4,KALRN,APH1A,UGT8,FAM221A,GRIN2A,PRKAR2B,TSPAN7,SCN3B,SEC31B,GPM6B,CD…
gene_set_query	421	ZSCAN16	458.3	ARCHS4 Coexpression,211;Enrichr Queries,527;GTEx Coexpression,637	APP,IFITM2,SPI1,TRIO,SERPINE2,VARS,GMFG,LST1,MT1X,FNBP1L,EPRS,IFIT2,NDST1,MT2A,CAPNS1,MPRIP,DPYSL5,MYC,DPYSL3,STMN1,TRIM24,LONP1,AKT1,PIEZO1,SOX9,TRIM21,JUNB,ATXN7L3,TNS3,SOX4,IER3,ABT1,ARRDC4,SRRM2,HES6,ACTN1,ARRDC3,RNASE6,HLA-C,TALDO1,MOGS,ACTN4,BIN3,MTHFD2,DDIT3,DDIT4,TXNIP,TRIB3,MPPE1,TAGLN3,EIF1B,MMADHC,ASF1A,PRR13,SF1,OSER1,NAA60,ANAPC13,BEX2,IGSF6,FLII,FPR1,SUPT4H1,ZBTB4,DGUOK,NUAK1,PPP3R1…
gene_set_query	422	FOSB	459.3	ARCHS4 Coexpression,531;Enrichr Queries,222;GTEx Coexpression,625	IFITM3,SPARC,SERPINE2,MT1M,EIF4A3,SERPINE1,ENO1,ACTB,IFIT2,MT2A,ZMIZ1,MYC,FTH1,NAMPT,PDK4,LONP1,SOX9,JUNB,IER5,IER2,SOX4,TNS2,MFSD2A,IER3,SRRM2,TSPYL2,ARRDC3,RNASE2,DDIT3,DDIT4,TXNIP,HECA,TRIB1,PLPP3,RNF122,MT1E,SF1,TMEM63A,SDC4,EPAS1,APCDD1,C3,UGCG,LDHB,MICAL1,HMOX1,APOE,CD14,GATD3A,RALGDS,S100A10,EGR1,JUN,EGR2,CREBBP,JAG1,H3F3B,GADD45B,TIPARP,GADD45A,PLK2,TNFSF13,FN1,IRF2BP2,NBEAL2,PA2G4,LYZ,SM…
gene_set_query	423	BHLHE40	460	ARCHS4 Coexpression,594;ENCODE ChIP-seq,20;ReMap ChIP-seq,10;GTEx Coexpression,1216	ARAF,RBPJ,TSKU,NDST2,EPB41L4A-AS1,SCAMP4,PSMD9,SAMD14,SYNGAP1,CAPNS1,AKT2,DAXX,CSNK2A1,STARD7,SECISBP2,MYL5,DDX39A,EWSR1,PSME3,DDIT4,RFX5,TMEM126A,JTB,TXNIP,UQCRC2,ATF6,SF1,ZNF276,SLBP,EXD3,SET,TTYH3,ABCB6,FLII,MEPCE,LYPD1,CDCA7,COPS7B,ABCB8,AGAP3,HACD3,OAZ1,CIAO3,GABARAP,DEDD2,CIAO1,PRPSAP1,C3,MRPL20,PIP5K1A,RHBDL1,RNU6-850P,HEXIM1,JUN,JAG1,PRRT2,ABCA5,TIPARP,ABCA3,MRPL28,MRPL23,EIF1,B4GAT1,FASN…
gene_set_query	424	ZNF830	460.7	ARCHS4 Coexpression,127;Enrichr Queries,234;GTEx Coexpression,1021	LTV1,RPL4,NCKAP1,APP,PANK2,TP53RK,RPL31,EIF4A3,PPAN,HNRNPU,SMC3,EPRS,RPL9,SOGA1,TXNDC17,UBE2L3,PNN,NDST1,TRIM28,CAPNS1,MPRIP,RPL36AL,MYC,DAG1,TRIM25,CCDC97,AKT1,PRKACA,TRIM21,JUNB,SEPHS2,IER5,ATXN7L3,TRIM22,RPS13,TNS2,TMPO,IER3,ABT1,SRRM2,MED1,DDX18,DAXX,ZNF281,NGDN,CIRBP,ACTN4,MAPK8IP3,MRPS18C,MTHFD2,DDIT3,SARNP,DDIT4,XRN2,TXNIP,CCDC86,TFAM,HECA,TRIB1,EIF1B,ASF1A,LLGL1,TMEM185B,OSER1,SRCAP,DHX9,…
gene_set_query	425	ZBTB2	461	ARCHS4 Coexpression,234;Enrichr Queries,231;GTEx Coexpression,918	FCF1,HNRNPU,MKI67,EPRS,ACTB,LSM12,ZMIZ1,MYC,LONP1,RCC1,JUNB,IER5,TNS3,B2M,SOX4,IER2,ARPIN,TMPO,IER3,ABT1,MED1,DDX18,STARD7,ACTN1,ZNF281,ARRDC3,ANK2,MAPK8IP2,MAPK8IP1,RPL13AP20,DDX39A,MTHFD2,DDIT3,PSME3,XRN2,DDIT4,YME1L1,TXNIP,CCDC86,ORAI1,TFAM,HECA,TRIB3,TRIB1,SF1,TMEM185B,OSER1,SLBP,BEX1,SRCAP,DHX9,STXBP1,NOLC1,ZC3HAV1,PIK3R1,GSPT1,BLOC1S4,APH1A,EPB41L1,RAD21,RRS1,MCMBP,HMOX1,GATD3A,RBM12,ATP6V0…
gene_set_query	426	ASCL1	461	ARCHS4 Coexpression,1237;Enrichr Queries,344;ReMap ChIP-seq,143;GTEx Coexpression,120	MT-ND6,MT-TP,MT-ND4L,MT-ND4,MT-ND5,MT-TT,MT-TY,STMN2,ABAT,EMC10,MT-ND2,TPGS1,MT-ND3,SOX21,MT-ND1,GPR173,KRTCAP2,SYNGAP1,DPYSL4,MPRIP,DPYSL5,WDR90,MYC,STMN1,DPYSL3,SNORD99,AKT1,JUNB,IER5,CDK5RAP3,HES6,VPS18,UNC13A,MIR6071,TSTD1,SOX13,HPCAL4,BCAN,GPR162,MYL5,DDX39A,ASPHD1,MAP1A,DDIT4,CDIP1,MT-TF,HPRT1,ATF5,MT-TM,ASTN1,RABL6,EXD3,NYAP1,TTYH3,TTYH2,TTYH1,LYPD1,AGAP2,HMGB1P10,PHYHIPL,AGAP3,ABCB9,HACD3…
gene_set_query	427	ZNF335	461.3	ARCHS4 Coexpression,794;Enrichr Queries,526;ReMap ChIP-seq,203;GTEx Coexpression,322	SPI1,KEAP1,ENO1,EPRS,CCAR2,NDST2,ZMIZ1,MYC,FTH1,ARL6IP5,PIEZO1,CCNL2,KIF21B,JUNB,CDK5RAP3,SOX4,IER2,SRRM2,SECISBP2,SLC35C2,ACTN1,CIRBP,HLA-B,HLA-C,ZNF271P,HLA-A,MAPK8IP3,GTPBP1,HCFC1,HLA-E,ARMC1,DDX39B,DDIT4,CCDC86,ULK1,TRIB1,VPS28,SF1,ZNF276,OSER1,RTEL1,MTMR3,TTYH3,TMEM63A,SRCAP,MGST3,TRMT2A,PIK3R1,MICAL1,SYMPK,MAP4,RBM10,CTC1,HEXIM1,CTSA,VASP,EGR1,STAT5B,CREBBP,NSUN5P1,LINC01089,JUN,EGR2,CARMIL…
gene_set_query	428	ZNF260	461.3	ARCHS4 Coexpression,363;Enrichr Queries,294;GTEx Coexpression,727	SLC35B4,SPARC,IFIT5,HNRNPU,PHAX,FNBP1L,EPRS,SMC2,ALCAM,CAPNS1,DPYSL5,MYC,NAMPT,CHORDC1,STMN1,BBX,TRIM25,AKT1,PIEZO1,PRKACA,PRKACB,GLUL,ATXN7L3,SOX4,TMPO,ARRDC4,ARRDC3,FRS2,ZNF271P,MOGS,HLA-A,HDHD2,ARMC1,RUFY2,DDIT4,AKAP9,TXNIP,ZNF711,TAGLN2,PLPP3,PFN1,TRIB2,ASF1A,SF1,PFN2,SET,MAGED1,FLII,MGST1,PIK3R1,ZNF24,HACD3,OAZ1,APH1A,TGOLN2,UGCG,LDHB,MIER3,TSPAN6,HLTF,VASP,EGR1,JUN,INTS1,FN1,SMARCA5,NR1D2,M…
gene_set_query	429	ZNF468	461.7	ARCHS4 Coexpression,151;Enrichr Queries,792;GTEx Coexpression,442	APP,VARS,HDAC11,SERPINE1,TXNDC12,MT1X,ZDHHC8,FNBP1L,EPRS,NDST1,LSM12,SYNGAP1,CAPNS1,TRIM28,MPRIP,MYC,BSG,HABP4,AKT1,PRKACA,ATXN7L3,SOX4,EIF2A,TMPO,IER3,ABT1,ARRDC4,SRRM2,MED1,ARRDC3,GOLPH3L,ALG2,MOGS,MAPK8IP3,SYTL2,IFI27,MTHFD2,PSME3,DDIT3,XRN2,DDIT4,TXNIP,KCTD12,VPS25,LLGL1,SF1,OSER1,SRCAP,SAR1A,CTR9,PIK3R2,PIK3R1,UBE2J1,C3,APH1A,UGCG,FAM221A,PPP3R1,PPCS,MIER3,SERPINH1,HMOX1,SYMPK,MAP4,PLCG1,RAB…
gene_set_query	430	PPARG	461.8	Literature ChIP-seq,33;ARCHS4 Coexpression,902;Enrichr Queries,364;ReMap ChIP-seq,176;GTEx Coexpression,834	MT-ND6,MT-TP,MT-ND4L,MT-ND4,CHIC2,MT-ND5,MT-TT,POP4,ITSN1,MT-TY,GHITM,MT-ND2,RBPJ,MT-ND3,TSKU,MT-ND1,ZFYVE28,PSMD9,RABGEF1,MIR3936,SYNGAP1,DPYSL4,SCP2,MPRIP,FAM110B,BBX,WLS,GABARAPL1,DAXX,RBFOX2,TSTD1,DNTTIP1,ZFYVE21,SCAMP1,SLC5A6,EML6,DDX39A,DDIT3,DDIT4,TXNIP,ORAI1,TBPL1,MT-TF,MT-TM,LETMD1,ATF6,MTMR3,SAR1A,RETSAT,TTYH2,PDGFB,LYPD1,FPR1,CDCA7,COPS7B,ABCB8,PLA2G6,GABARAP,C3,SULT1A1,LARP1,PRKAR2B,E…
gene_set_query	431	MYBL2	462	Literature ChIP-seq,29;ARCHS4 Coexpression,112;ENCODE ChIP-seq,87;Enrichr Queries,1119;ReMap ChIP-seq,216;GTEx Coexpression,1209	MT-ND6,MT-TP,MT-ND4L,MAPKBP1,MT-ND4,MT-ND5,MT-TT,MT-TY,MT-ND2,RBPJ,MT-ND3,MT-ND1,SCAMP5,ENDOV,PSMD6,SYNGAP1,PSMD4,SCP2,ANKFY1,PRKAB2,SAP30BP,CSNK2A1,SECISBP2,ZNF281,DNTTIP1,ZNF271P,SCAMP1,DDX39A,MTHFD2,DDIT3,DDIT4,RUFY2,RFX5,PSME1,TMEM126A,TXNIP,ORAI1,MT-TF,UQCRC2,MT-TM,CFAP97,ATF6,EXD3,SET,ABCB6,FLII,MEPCE,CDCA7,AGAP2,CDCA8,COPS7B,ZNF22,HPR,ZNF23,PLA2G6,GABARAP,PRPSAP1,C3,MRPL20,LARP1,RDH11,EPB4…
gene_set_query	432	ZIC2	462.7	ARCHS4 Coexpression,784;Enrichr Queries,411;GTEx Coexpression,193	CPNE9,IFITM3,SERPINE2,GLDC,SERPINE1,ENO2,MKI67,SOGA1,SOX21,ZFYVE28,SOX2,CDC20,SAMD14,MT2A,LSM12,EDNRB,PEG10,MYC,CKMT1B,SOX9,SEPHS1,JUNB,SOX4,SRRM3,SRRM4,SMARCC1,ATP6V1G2,RBFOX3,UNC5B,ZNF281,HPCAL1,ANK3,PIMREG,MAPK8IP3,GPR162,STX1B,SFRP2,RUFY2,DDIT4,ANOS1,TXNIP,PLPP3,OSER1,SPTBN4,BEX3,NRN1,SET,EPAS1,STXBP1,CDCA7,ADH5,NKAIN1,LDHB,SYNGR1,DHX33,PCBP4,TSPAN6,APOE,GATD3A,RHBDL1,FDFT1,EGR1,CADM3,JUN,EGR…
gene_set_query	433	NFATC4	463.3	ARCHS4 Coexpression,453;Enrichr Queries,448;GTEx Coexpression,489	RPL5,APP,RPL3,SPARC,SERPINE2,SERPINE1,ZDHHC8,ANTXR1,SOX2,NDST1,SYNGAP1,ZMIZ1,MYC,CREB3L2,DPYSL3,CCNL2,SOX9,SYNPO,JUNB,TNS2,SOX4,IER3,TNS1,UNC5B,SERPINF1,AFAP1,EBF4,SYTL4,MYL6,TWSG1,SFRP2,DDIT4,TXNIP,TRIB3,MXRA7,TRIB1,PLPP3,NBL1,LLGL1,EPAS1,ZBTB4,RRAS,BLOC1S2,SERPINH1,HMOX1,CHST14,APOE,GATD3A,PLCG1,MAP4,B4GALNT4,RAB11FIP5,VAT1,WWTR1,EGR1,JUN,JAG1,GADD45B,DMPK,GADD45A,FZD7,FN1,NR2F1,COL1A1,EHD2,SMT…
gene_set_query	434	BARHL1	463.3	ARCHS4 Coexpression,28;Enrichr Queries,1151;GTEx Coexpression,211	CPNE9,CNTFR,CERK,ENO2,SOGA1,SOX21,ZFYVE28,SOX2,SCAMP5,SAMD14,SYNGAP1,DPYSL4,DPYSL5,CKMT1B,BSN,EPHB1,SCN1B,WLS,SRRM3,HES6,SRRM4,RBFOX1,PAQR6,ATP6V1G2,RBFOX3,UNC5A,SLC6A17,HPCAL1,ANK3,MAPK8IP2,MAPK8IP3,HPCAL4,MTURN,MAPK8IP1,NISCH,GPR162,STX1B,SFRP2,PRKAR1B,ADGRB1,KCNQ2,MAP1A,TAGLN3,LLGL1,OSER1,SPTBN4,NRN1,NYAP1,STXBP1,TRANK1,AGAP2,CEND1,ZBTB4,PRKCZ,CRHR1,SYNGR1,PPP3R1,PCBP4,EPB41L1,RHBDL1,B4GALNT4,…
gene_set_query	435	ZNF34	463.7	ARCHS4 Coexpression,417;Enrichr Queries,322;GTEx Coexpression,652	CCNI,HNRNPU,ADARB1,EPRS,RPL8,FNBP1L,SOGA1,CYB5D2,CAPNS1,TRIM28,MYC,FAM110B,STMN1,LONP1,AKT1,EPC2,SBDSP1,MPV17,DIP2C,JUNB,TNS3,ATXN7L3,SOX4,IER2,TNS1,TSPYL2,GABARAPL1,RBFOX2,TSPYL1,ACTN1,NGDN,ARRDC3,MTUS1,MOGS,ARMC8,ANK3,ACTN4,SEPT7P2,WDR82,DDIT3,FEZ1,CRYZL1,DDIT4,NINJ1,TRIM14,TXNIP,HECA,TAGLN3,TRIB1,TRIB2,RIN2,EIF1B,OPTN,VPS28,PFN2,OSER1,SLC45A4,BEX4,ANAPC13,BEX2,BEX1,MAGED1,PDE1A,FLII,CWF19L2,PI…
gene_set_query	436	ZNF827	465.7	ARCHS4 Coexpression,136;Enrichr Queries,620;GTEx Coexpression,641	EIF4A2,APP,FAAH,CHIC2,TRIO,SPI1,MAML2,CPNE4,MYT1L,ABAT,THUMPD1,FNBP1L,NUDT3,SOX2,PSMD9,MIR3936,HERC2,ALCAM,ZNF608,ZMIZ1,MYC,FTH1,DPYSL3,PART1,BBX,KIF21A,SOX9,JUNB,TNS3,SOX4,IER3,TNS1,RBFOX2,ENTPD6,ARRDC3,CIRBP,MTUS1,TALDO1,EBF4,ANK3,HCFC1,SYTL2,HLA-E,DDIT4,NINJ1,AKAP9,RUFY2,JTB,TAGLN2,TRIB1,PFN1,TRIB2,PFN2,PRR13,L3MBTL1,MACF1,BEX2,TTYH3,BEX1,SRCAP,MYCBP2,RPN1,TRANK1,TWF2,PIK3R1,ZBTB4,OAZ1,KALRN,A…
gene_set_query	437	SCX	466	ARCHS4 Coexpression,466	MT-ND6,FAM89B,ATN1,ZDHHC8,MT-ND3,KIAA0930,NRBP2,KIF5C,FBRSL1,AKT1,PIEZO1,PRKACA,CDK5RAP3,SH3GLB2,PPP1R16A,TSC2,UBALD1,CPT1B,CTDNEP1,ACAP3,PPP1R3F,MAP7D1,ERF,CHMP4B,ULK1,CTXN1,RPL28,RTN2,GPM6A,NUMBL,NRN1,ANKRD11,GLIS2,GRIN2A,EPB41L1,LCN12,DVL1,INPP5J,SYMPK,B4GALNT4,JAG2,MYPOP,CPSF1,INTS1,DMPK,CBX4,CCDC136,TNK2,B3GALT6,SMARCA4,CAMSAP3,SMTN,EFNA3,MEX3A,STAG2,GIPC1,CORO6,GNAS,PLXNB2,MAFK,DUS1L,LSM14B…
gene_set_query	438	SPEN	466	ARCHS4 Coexpression,494;GTEx Coexpression,438	MT-ND5,TRIO,HNRNPU,GHITM,SOGA1,SYNGAP1,HERC2,MPRIP,ZMIZ1,EPC2,CEP95,SRRM2,ACOT8,SMARCC1,NGDN,ZNF12,GTPBP1,HCFC1,DDX39B,ZNF711,SF1,MACF1,SRCAP,DHX9,RNPC3,ANAPC11,LARP1,BLOC1S1,PIP5K1A,SYMPK,PLCG1,HMOX2,SERF2,MCTS1,CREBBP,JAG1,INTS1,RCC2,SETD1A,MRPL27,MICAL3,MRPL28,PUM1,PRRC2A,SMARCA4,HNRNPL,FIBP,NDUFAF8,SUGP2,SETD5,PHF2,SETD2,SMG7,BABAM1,MED12,UBL5,MED13,TRIM4,UPF1,BRD2,PARP1,GOLGA2P7,NCOR1,WAC,AR…
gene_set_query	439	ANKZF1	467.7	ARCHS4 Coexpression,775;Enrichr Queries,196;GTEx Coexpression,432	EIF4A2,CYFIP2,SERPINE2,HNRNPU,DCAF8,ENO1,ENO2,EPRS,PNN,NAMPT,LONP1,LUC7L,CEP95,CCNL2,KIF21B,JUNB,GLUL,CDK5RAP3,SOX4,IER2,TRIM22,IER3,TNS1,SRRM2,GABARAPL1,RRP7BP,ARRDC1,SLC35C2,ARRDC3,CIRBP,HLA-B,MOGS,HLA-A,MAPK8IP3,MFSD10,HLA-E,RRAGA,DDX39B,PPP1R3E,DDIT3,DDIT4,TXNIP,HECA,ULK1,TRIB3,NEIL1,VPS28,ZNF276,TMEM63A,SRCAP,ABCB6,MYCBP2,PIK3R1,TXN,PLA2G6,CIAO3,LDHA,MICAL1,HMOX1,PLCG1,ARGLU1,RALGDS,RBM10,SE…
gene_set_query	440	ZNF703	468	ARCHS4 Coexpression,277;Enrichr Queries,259;GTEx Coexpression,868	SERPINE2,KDELR1,SERPINE1,KEAP1,ZDHHC8,PSMD7,ZNF608,CAPNS1,TRIM28,MYC,DAG1,AKT1,PIEZO1,SOX9,PRKACA,JUNB,IER5,TNS3,SOX4,IER2,IER3,TNS1,SRRM2,PRKAB2,NGDN,BOLA1,PHKA1,MOGS,ACTN4,TMEM170A,MIF4GD,HCFC1,THAP4,PARD3,ZW10,DDIT4,TXNIP,ULK1,TRIB1,PLPP3,NBL1,OPTN,SF1,OSER1,SDC4,SRCAP,EPAS1,FLII,MEPCE,PIK3R2,PIK3R1,APCDD1,APH1A,UGCG,LARP1,PRKAR2A,SERPINH1,HMOX1,SYMPK,APOE,GATD3A,S100A10,NAA50,EGR1,JUN,JAG1,TM…
gene_set_query	441	NFYC	469.7	ARCHS4 Coexpression,550;Enrichr Queries,49;GTEx Coexpression,810	RPL5,APP,NCKAP1,SPI1,SMARCB1,IFITM2,TRIO,PANK3,FAM89B,LST1,ARAF,HNRNPU,GPATCH3,ENO1,IFI35,RBPJ,EPRS,NUBP1,ACTB,CDC20,ALKBH4,TRIM28,MYC,FTH1,STMN1,CDK5RAP1,CCDC97,JUNB,GLUL,B2M,TMPO,MFSD2A,ABT1,SMARCC1,ACTN1,DNTTIP1,CIRBP,HLA-B,HLA-C,TALDO1,HLA-E,EWSR1,DDIT4,NINJ1,TXNIP,MPPE1,MXRA7,IGSF6,SET,SRCAP,FPR1,SUPT4H1,TWF2,PIK3R1,OAZ1,DEDD2,ZMPSTE24,LDHA,PPP4C,PRDX1,RAD21,MICAL1,GATD3A,SPTBN1,HEXIM1,LYN,V…
gene_set_query	442	ARID5B	470	ARCHS4 Coexpression,480;Enrichr Queries,285;GTEx Coexpression,645	IFITM3,SPARC,VARS,JPT2,SERPINE1,MT1X,RPL8,CCAR2,HERC4,MT2A,RPS17,LSM12,PSMD7,ALCAM,TRIM28,ZMIZ1,MYC,NAMPT,CREB3L2,BSG,PDK4,LONP1,AKT1,JUNB,GLUL,IER5,B2M,TNS3,ATXN7L3,SOX4,IER3,TNS1,GABARAPL1,IAH1,TSPYL1,ACTN1,BROX,NGDN,ARRDC3,PHKA1,MOGS,ANK3,TWSG1,DDIT4,TXNIP,HECA,TRIB1,PLPP3,RIN2,OPTN,SDC4,SAR1A,EPAS1,CWF19L2,ABCB8,PIK3R1,APH1A,UGCG,PRKAR2A,DHX36,HMOX1,FAM192A,GATD3A,S100A10,SEC31A,NAA50,EGR1,JU…
gene_set_query	443	RBSN	470	ARCHS4 Coexpression,884;GTEx Coexpression,56	MYT1L,CPNE6,PLEKHB1,ABAT,STMN4,NUDT3,PEX26,OPHN1,DPYSL5,HABP4,PRKACB,ARPIN,ANKS1B,ACSL6,TALDO1,FRS2,ANK2,SCAMP1,HDHD2,MTURN,GAREM2,BCAN,PPP1R3F,ASPHD1,DAAM2,FEZ1,MAP1A,RUFY2,CRYZL1,TYRO3,ZNF711,TAGLN2,PFN1,ASTN2,RPL28,PFN2,ASTN1,BEX4,GPM6A,ADCYAP1R1,PHYHIPL,OAZ1,KALRN,FAM221A,RDH13,SCN3B,GPM6B,S100A11,SERF2,BTF3,VASP,HACE1,CADM2,DCLK2,PNMA8A,CALM1,SFXN5,ARPC1B,FMN2,SLC6A1,AKAP11,TUBA1A,NKIRAS1,PE…
gene_set_query	444	DLX2	471	ARCHS4 Coexpression,437;Enrichr Queries,711;GTEx Coexpression,265	SMARCB1,ARL6IP1,SERPINE2,CPNE7,SERPINE1,STMN4,MKI67,ENO2,FNBP1L,TPGS2,SOX2,ALCAM,DPYSL4,DPYSL5,MYC,DPF1,FAM110B,STMN1,LONP1,AP1S1,LUC7L,SOX9,SOX6,JUNB,IER5,SOX4,IER3,RBFOX2,UNC5B,SLC6A15,HSD11B1L,PIMREG,EID1,PRKAR1B,FEZ1,ADGRB1,MAP1A,DDIT4,RUFY2,CRYZL1,KCNQ3,FDX2,TXNIP,ZNF711,TAGLN3,HPRT1,TRIB1,TRIB2,PFN2,NECAB2,OSER1,BEX4,BEX3,BEX1,NRN1,EPAS1,MAGED1,PDE1A,CDCA7,PHYHIPL,ATXN7L3B,C2CD4C,HACD3,HTAT…
gene_set_query	445	GLI2	471.7	ARCHS4 Coexpression,278;Enrichr Queries,626;GTEx Coexpression,511	RPL5,CNTFR,SPARC,SERPINE2,SERPINE1,ADARB1,ANTXR1,SOX21,SOX2,DPYSL4,TRIM28,ZMIZ1,MYC,DPYSL3,DAG1,SOX9,SEPHS1,TNS3,B2M,SOX4,TNS1,SMARCC1,RBFOX2,ACTN1,AFAP1,PIMREG,SYTL4,HLA-E,TWSG1,MYL6,SFRP2,DDIT4,ANOS1,TRIB1,PLPP3,NBL1,LLGL1,OSER1,MACF1,TTYH3,EPAS1,MAGED1,PIK3R1,GLG1,ADH5,FXR1,NKAIN1,NUAK1,RRAS,FLRT2,SERPINH1,CHST14,APOE,GATD3A,SEC31A,WWTR1,EGR1,JUN,JAG1,PHC1,GADD45B,GADD45A,FZD7,RCC2,FN1,NR2F1,K…
gene_set_query	446	JAZF1	471.7	ARCHS4 Coexpression,425;Enrichr Queries,495;GTEx Coexpression,495	SPI1,MAML2,SERPINE2,JPT2,ADARB1,RPL8,NUDT4,RPS17,ALCAM,RASSF2,TRIM28,HERC1,ZMIZ1,RPS18,MYC,DPYSL3,RCC1,EPC2,DIP2C,TNS3,FBXO7,RPS10,SOX4,FBXO9,TNS1,PRKCB,ACTN1,PRKCE,ARRDC3,PRKCA,ANK2,HLA-E,EID1,MYL6,MARF1,CRYZL1,DDIT4,TXNIP,HECA,MXRA7,KCTD12,TRIB1,PLPP3,TRIB2,MTMR3,BEX1,GYPC,EPAS1,STXBP1,TRANK1,FPR1,PIK3R1,ZBTB4,GNS,APH1A,PPP3R1,PRKAR2B,PRDX1,MYO6,HMOX1,TSPAN5,PAG1,LYN,STAT5B,EGR1,TRAP1,JUN,EGR2,…
gene_set_query	447	PURB	472	ARCHS4 Coexpression,403;GTEx Coexpression,541	NCKAP1,APP,TRIO,PANK3,HNRNPU,ENO2,SOGA1,MPRIP,CKMT1B,TRIM25,AKT1,PIEZO1,ATXN7L3,SRRM2,SRRM3,SRRM4,RBFOX2,RBFOX3,ARMC8,ANK3,WDR82,RUFY2,SF1,MACF1,STXBP1,ANAPC11,APH1A,PPP3R1,LARP1,TSPAN5,PIP5K1A,PLCG1,SPTBN1,CADM3,HACE1,PRRT2,INTS1,FZD7,L1CAM,GRIN2C,PUM2,PRRC2A,HNRNPL,SLC6A7,FUBP3,SCN2A,SETD5,GABRB2,TOP2B,C2CD5,PTPRR,CLIC4,TMEM151B,KCNC1,DIRAS2,CLTC,PRPF19,TRIM9,PCLO,MED13,AKAP11,KIAA1147,TRIM3,SP…
gene_set_query	448	FOXP1	472.4	Literature ChIP-seq,12;ARCHS4 Coexpression,1294;Enrichr Queries,502;ReMap ChIP-seq,79;GTEx Coexpression,475	MT-TP,POP7,MT-TT,MT-TY,TSKU,ENDOV,ALKBH4,SYNGAP1,CAPNS1,DPYSL5,DPYSL3,FGFR1OP2,EBLN3P,C3AR1,PRKACA,WLS,PRKAB2,UNC5B,SECISBP2,CACNA2D3,FRS3,ASPHD1,DDIT4,JTB,TXNIP,ORAI1,MT-TF,MT-TM,SLBP,EXD3,SET,MEPCE,CDCA7,ZC3HAV1,ZNF24,RDH11,PIP5K1A,SULT1A3,HEXIM1,JUN,CREBBP,JAG1,PBX3,FN1,VANGL2,PKIG,RNF220,MED15,GLT1D1,MED13,ENOPH1,APC2,DUSP3,RING1,DUSP1,SLC39A13,FOS,DDB1,SLC7A5,MMP14,MMP16,MMP15,PXDN,MMP17,RAP…
gene_set_query	449	FOXP4	473	ARCHS4 Coexpression,217;Enrichr Queries,409;GTEx Coexpression,793	VARS,KDELR1,TESK1,TMEM94,ZDHHC8,CRKL,KRTCAP2,SYNGAP1,TRIM28,CAPNS1,ZMIZ1,MYC,CREB3L2,LONP1,DAG1,PIEZO1,AKT1,DIP2B,SOX9,SYNPO,PRKACA,JUNB,TNS3,CDK5RAP3,SOX4,IER3,TNS1,SRRM2,ACTN1,SOX13,MOGS,ACTN4,HCFC1,UNC50,DDIT4,JTB,ULK1,TRIB1,PLPP3,LLGL1,SF1,TTYH3,SDC4,SRCAP,SLC35D2,TEX261,PIK3R2,PIK3R1,NUAK1,SPAST,CYP4X1,LARP1,BLOC1S2,SYMPK,GATD3A,PLCG1,B4GALNT4,EGR1,NSUN5P1,JUN,PHC2,TMEM184B,GADD45B,INTS1,STA…
gene_set_query	450	ZKSCAN1	473.4	ARCHS4 Coexpression,578;ENCODE ChIP-seq,42;Enrichr Queries,488;ReMap ChIP-seq,85;GTEx Coexpression,1174	ITSN2,SPI1,NDST2,PSMD9,RABGEF1,SAMD14,PSMD6,SYNGAP1,ALKBH4,SCP2,PSMD4,DPYSL5,BBX,PRKACA,ARPIN,DAXX,SAP30BP,RBFOX2,ZNF281,NGDN,HPCAL1,DNTTIP1,ZNF271P,HPCAL4,DDX39A,EWSR1,DDIT4,UNC50,TMEM126A,TXNIP,PSME2,LETMD1,SF1,ZNF276,EXD3,MEPCE,CDCA8,ABCB8,AGAP3,ZNF23,MRPL15,HACD3,OAZ1,GABARAP,DEDD2,PRPSAP1,C3,FAM221A,MYO6,RDH13,RHBDL1,RNU6-850P,HEXIM1,LYN,ABCA2,JUN,CREBBP,PRRT2,ABCA5,NCAPH2,SNF8,MLLT11,UCK1,B…
gene_set_query	451	FOXO1	475.2	Literature ChIP-seq,54;ARCHS4 Coexpression,983;Enrichr Queries,194;ReMap ChIP-seq,223;GTEx Coexpression,922	MT-ND4L,MT-ND4,CHIC2,MT-ND5,GMFG,MT-TY,EHMT1,MT-ND2,RBPJ,MT-ND3,TSKU,MT-ND1,SCAMP4,SAMD14,DPYSL5,DPYSL3,ANKFY1,BBX,PRKACB,GABARAPL1,DAXX,RBFOX1,ZNF281,NGDN,PHKA1,FRS2,HDHD2,EID1,CLDN5,DDIT4,JTB,TXNIP,ORAI1,MT-TM,OPTN,NYAP1,SET,TTYH3,MEPCE,SDR39U1,ZC3HAV1,PLA2G6,OAZ1,KIAA0040,DEDD2,CIAO1,PRPSAP1,PRKAR2A,PRELID3B,HEXIM1,CTC1,MCTS1,PRRT1,JUN,CREBBP,JAG1,FYB1,TIPARP,FN1,PBX3,EIF2AK4,MRPL23,COL1A1,MLL…
gene_set_query	452	GLI3	475.3	ARCHS4 Coexpression,323;Enrichr Queries,707;GTEx Coexpression,396	CNTFR,SPARC,MAML2,PLEKHB2,SERPINE2,GMFG,ANTXR1,SOX21,RPL7,ATP5IF1,SOX2,ZNF608,DPYSL4,ZMIZ1,DPYSL5,MYC,DPYSL3,TRIM24,ANKFY1,PIEZO1,SOX9,SOX6,TNS3,B2M,SOX4,TNS1,WLS,ACVR1,SMARCC1,RPL23,RPL22,AFAP1,ANK2,ANK3,PIMREG,HLA-E,GAREM2,MYL6,SFRP2,PARD3,PRKD1,PLPP3,RIN2,LLGL1,PRR13,EPAS1,MAGED1,TTYH1,XPC,PIK3R1,APCDD1,OAZ1,NUAK1,FLRT2,TSPAN6,TSPAN5,CHST14,GATD3A,BTF3,VAT1,WWTR1,EGR1,CREBBP,JUN,JAG1,BTBD17,FZ…
gene_set_query	453	EMX1	475.7	ARCHS4 Coexpression,164;Enrichr Queries,1146;GTEx Coexpression,117	CYFIP2,CPNE9,ENO2,SOX21,SCAMP5,SOX2,DPF1,SOX9,BSN,ATXN7L3,PRKCG,UNC13C,RBFOX1,ATP6V1G2,UNC13A,UNC5A,WSB2,SLC6A17,RBFOX3,UNC5B,SLC6A13,RIIAD1,HSD11B1L,MAPK8IP2,HPCAL4,MAPK8IP1,STX1B,SFRP2,PRKAR1B,MAP1A,DDIT4,KCNQ2,ADGRB1,FDX2,NSMF,TAGLN3,CTXN3,HPRT1,CTXN1,NGEF,OSER1,KIAA1211L,NRN1,NYAP1,STXBP1,CEND1,C2CD4C,AGAP3,NLK,KALRN,CRHR1,GRIN2A,NUAK1,SYNGR1,PGBD5,EPB41L1,KCNN1,SCN3B,RHBDL3,RAB11FIP3,SMIM10L…
gene_set_query	454	ZNF184	476.7	ARCHS4 Coexpression,827;Enrichr Queries,333;GTEx Coexpression,270	ARL6IP1,HNRNPU,SMC3,MKI67,EPRS,NUDT3,SMC2,ATP5IF1,PCMT1,ALCAM,ZNF608,CAPNS1,MYC,STMN1,LONP1,BBX,AKT1,CEP95,PRKACA,ATXN7L3,JUNB,IER5,SOX4,TMPO,IER3,SLC6A17,MAP1S,ACTN1,ARRDC3,DNTTIP1,DDX10,LRRC37B,TIAM2,PRKAR1B,DDIT4,TBPL1,TXNIP,KCNQ5,HECA,HPRT1,TRIB1,TRIB2,OSER1,SLBP,SRCAP,FLII,ANKRD19P,ZNF22,PIK3R1,NLK,ZNF24,OAZ1,TEX29,GRIN2A,RACGAP1,HLTF,GATD3A,SCN3B,SPTBN2,NR2C2AP,BRAP,EGR1,JUN,GADD45B,GADD45A…
gene_set_query	455	TRAFD1	478	ARCHS4 Coexpression,576;Enrichr Queries,398;GTEx Coexpression,460	IFITM3,CHIC2,CCNK,IFITM2,SPI1,NUDT1,UBE2L6,IFI35,EPRS,IFIT2,NDST2,MT2A,NUB1,ALCAM,RNF114,RASSF2,NAMPT,LONP1,TRIM25,LGALS8,TRIM21,JUNB,GLUL,B2M,TRIM22,IER3,ABT1,DAXX,SMARCC1,HLA-B,HLA-C,HLA-A,HLA-E,MTHFD2,DDIT4,PSME1,TXNIP,PSME2,HECA,TAGLN2,TLN2,LAP3,PFN1,TRIB1,TP53,OPTN,CFB,ASF1B,MTMR3,SDC4,TRANK1,FPR1,ZC3HAV1,PIK3R1,OAZ1,KIAA0040,C3,UGCG,PPP4C,HMOX1,APOBEC3C,LYN,VASP,CCR1,EGR1,JUN,GADD45B,TIPARP…
gene_set_query	456	BCL11A	478.4	ARCHS4 Coexpression,838;ENCODE ChIP-seq,115;Enrichr Queries,174;ReMap ChIP-seq,178;GTEx Coexpression,1087	MT-ND6,MT-TP,MT-ND4L,MT-ND4,MT-ND5,MT-TT,MT-TY,EHMT1,MT-ND2,RBPJ,MT-ND3,TMEM91,MT-ND1,SCAMP4,CAPNS1,TRBC2,DPYSL3,FAM110B,PRKACA,CACNA2D3,RNASE6,SCAMP1,DDX39B,DDIT4,RUFY2,TXNIP,MT-TF,ATF5,MT-TM,SF1,EXD3,ZNF273,FLII,MEPCE,CDCA7,PLA2G6,OAZ1,CYB5R2,MRPL20,EPB41L2,PIP5K1B,RDH13,RHBDL1,CREBBP,JUN,JAG1,PRRT2,NAPSB,TIPARP,NCAPH2,MTERF4,FN1,COL1A1,MLLT11,VANGL2,EZH2,STAG3L3,GTF2H2C,KCNC3,MRPL39,PANX2,TRMT…
gene_set_query	457	TEAD3	480.3	ARCHS4 Coexpression,623;Enrichr Queries,284;GTEx Coexpression,534	IFITM3,SPARC,PLEKHB2,KDELR1,JPT2,SERPINE1,ADARB1,NDST1,CAPNS1,TRIM28,MYC,DPYSL3,LONP1,DAG1,PIEZO1,AKT1,SOX9,DIP2C,SYNPO,JUNB,TNS3,SOX4,TNS2,TNS1,IER3,UNC5B,ACTN1,SOX13,AFAP1,MOGS,ACTN4,MYL6,PARD3,DDIT4,MXRA7,PLPP3,SDC4,EPAS1,PIK3R2,ADH5,RRAS,SERPINH1,HMOX1,GATD3A,MAP4,S100A10,RAB11FIP5,WWTR1,EGR1,JUN,EGR2,TMEM184B,DMPK,GADD45B,INTS1,GADD45A,TNFSF12,FZD7,PLK2,FN1,PYCR1,NFATC4,GADD45G,PRRC2A,COL1A1…
gene_set_query	458	MBD6	482	ARCHS4 Coexpression,627;GTEx Coexpression,337	FAAH,IFITM2,SPI1,EMC10,PNN,WDR90,AKT2,LUC7L,TRIM25,AKT1,CCNL2,PRKACA,ATXN7L3,CDK5RAP3,SRRM2,TSTD1,SECISBP2,CIRBP,HLA-B,HLA-C,WDR73,HLA-A,ARMC1,DDX39B,EWSR1,ULK1,RPL28,VPS28,SF1,SLC45A4,RTEL1,SRCAP,FPR1,TRMT2A,PLA2G6,LCN12,INPP5J,SYMPK,B4GALNT1,LRRC37A3,VASP,STAT5B,NSUN5P1,PHC2,PHC1,STK11IP,NBEAL2,PRRC2A,ABTB1,TCF25,PHF1,MED15,PPP1R18,LFNG,GLT1D1,SMPD4,TMED4,PARP6,BRD2,UPF1,THUMPD3-AS1,RING1,EXOC7…
gene_set_query	459	HHEX	482.5	ARCHS4 Coexpression,824;Enrichr Queries,116;ReMap ChIP-seq,248;GTEx Coexpression,742	ITSN2,CYFIP2,SPI1,SERPINE2,GMFG,SERPINE1,GPATCH3,DCAF7,SCAMP4,RNF114,ALCAM,ZMIZ1,AKT2,MYC,CREB3L2,LUC7L,AP1S1,RPL37,JUNB,IER5,IER3,MED1,DDX18,RBFOX2,TSTD1,PRKCB,SERPINF1,DDIT4,TXNIP,VPS25,NCBP2-AS2,OSER1,SLBP,RETSAT,PDGFB,FPR1,SDR39U1,ZNF22,WDR61,PLA2G6,SAMSN1,OAZ1,GABARAP,PRPSAP1,BLOC1S4,C3,MRPL20,MCMBP,HMOX1,GATD3A,RNU6-850P,S100A10,HEXIM1,LYN,JUN,PRELID1,PLK2,MTERF4,TMA7,MRPL27,FN1,IRF2BP2,MTH…
gene_set_query	460	IKZF4	483	ARCHS4 Coexpression,238;Enrichr Queries,565;GTEx Coexpression,646	TCERG1,CNTFR,CCNI,STMN2,DCAF8,STMN4,MTFR1L,MKI67,FNBP1L,DCAF6,SOX2,GPR173,MIR3936,MT2A,HERC2,ALCAM,ZNF608,HERC1,DPYSL4,ZMIZ1,DPYSL5,MYC,DPYSL3,CREB3L2,STMN1,LONP1,SOX9,KIF21B,DIP2C,SYNPO,JUNB,PDK2,SOX4,IER3,TNS1,RBFOX2,ARRDC3,PHKA1,ARMC8,ANK3,FNDC5,DDIT4,TRIM14,TXNIP,JTB,TAGLN2,HECA,TAGLN3,TRIB1,PLPP3,PFN1,TRIB2,PFN2,BEX4,BEX2,NECAB3,BEX1,SRCAP,EPAS1,MAGED1,RPN1,SDR39U1,PIK3R1,OAZ1,NKAIN1,PPP4C,D…
gene_set_query	461	KLF4	484.2	Literature ChIP-seq,10;ARCHS4 Coexpression,814;Enrichr Queries,124;ReMap ChIP-seq,44;GTEx Coexpression,1429	MT-ND6,MT-TP,MT-ND4L,MT-ND4,MT-ND5,POP7,MT-TT,ITSN1,MT-TY,MT-ND2,ALKBH7,RBPJ,MT-ND3,TMEM91,TSKU,MT-ND1,SCAMP4,NDST1,KRTCAP2,LSM12,CAPNS1,AKT1,PRKACA,SAP30BP,PRKAB2,RBFOX2,TSTD1,UNC5A,CSNK2A1,RNASE6,SLC5A6,MYL5,MYL6,DDX39A,DDIT3,DDIT4,UNC50,TXNIP,ORAI1,MT-TF,MT-TM,LETMD1,OPTN,ZNF276,SLBP,ZNF273,SET,SAR1A,RETSAT,FLII,MEPCE,AGAP2,COPS7B,ABCB8,AGAP3,MRPL15,PLA2G6,CIAO3,GABARAP,DEDD2,CIAO1,C3,EPB41L1,…
gene_set_query	462	POU2F1	484.3	ARCHS4 Coexpression,518;Enrichr Queries,702;ReMap ChIP-seq,241;GTEx Coexpression,476	MT-ND6,RPL4,RB1,MT-TP,MT-ND4L,MT-ND4,MT-ND5,POP7,TRIO,MT-TT,MT-TY,HNRNPU,ENO2,MT-ND2,RBPJ,EPRS,SMC3,FNBP1L,MT-ND3,PHB2,MT-ND1,ZFYVE28,ATP5IF1,RNU1-122P,CAPNS1,ZMIZ1,MYC,AKT2,STMN1,CDK20,CKMT1B,LUC7L,BBX,CEP95,IER5,JUNB,ARPIN,GABARAPL1,RBFOX2,RBFOX3,STARD7,SECISBP2,PIH1D1,ZNF281,WDR74,PRKCA,HPCAL4,GTPBP1,LRRC37B,NISCH,SEPT7P2,PARD3,RUFY2,DDIT4,ANOS1,ORAI1,TXNIP,RPL26,MT-TF,MT-TM,LETMD1,UBA52,ATF6,…
gene_set_query	463	ATOH7	484.7	ARCHS4 Coexpression,842;Enrichr Queries,609;GTEx Coexpression,3	MYT1L,STMN2,ABAT,STMN4,SCAMP5,SAMD14,ALCAM,DPYSL5,JUNB,UNC13C,HES6,TSPYL1,UNC13A,UNC5A,HPCAL4,GABRG2,GPR162,PRKAR1B,MAP1A,DDIT4,RUFY2,TXNIP,OSER1,NYAP1,AGAP2,ATXN7L3B,AGAP3,PRKCZ,GRIN2A,PPP3R1,PIP5K1B,GATD3A,RHBDL3,RHBDL1,PRRT1,JUN,CADM3,FZD7,MLLT11,H2AFY2,SERPINI1,GABRB3,GABRB2,TINAGL1,KCNC1,KCNC2,SLC6A1,JPH4,PANX2,TRIM9,AIFM3,JPH3,C1QTNF1,PHF24,DLGAP1,NEFM,DLGAP3,ACTL6B,RING1,PAX6,FOS,TUBB2B,TU…
gene_set_query	464	TFEB	484.8	Literature ChIP-seq,66;ARCHS4 Coexpression,818;Enrichr Queries,264;GTEx Coexpression,791	SPI1,GMFG,GPATCH3,ALKBH7,ZMIZ1,MYC,STMN1,CDK20,DIP2B,JUNB,IER3,WLS,VPS18,GABARAPL1,UNC5B,MAP1S,DNTTIP1,AFAP1,GTPBP1,DDX39A,BIN1,DDIT3,DDIT4,FDX2,TXNIP,ORAI1,MPPE1,UQCRC2,UBA52,NAA60,ABCB6,FPR1,PDGFB,SDR39U1,VPS26A,PLA2G6,OAZ1,GNS,GABARAP,C3,PRDX4,BLOC1S1,CHST15,HMOX1,PIP5K1A,SSR1,GATD3A,SERF2,LYN,LRRC37A3,JUN,PHC2,ST13,MRPL27,IRF2BP2,COL1A1,EHD1,ABTB1,HNRNPM,PPFIBP1,TRIP6,PPT1,MMS19,HLA-DRB1,FERM…
gene_set_query	465	ELF2	485.3	ARCHS4 Coexpression,840;Enrichr Queries,489;GTEx Coexpression,127	TRIO,HNRNPU,ABAT,RBPJ,EPRS,RPL8,SCAMP5,NUB1,CAPNS1,ZMIZ1,MYC,AP1S1,BBX,JUNB,WSB2,PRKCE,HDHD2,HPCAL4,PRKAR1B,PARD3,MAP1A,DDIT4,FDX2,CDIP1,TXNIP,ASTN2,ASTN1,SRCAP,ATXN7L3B,HACD3,ABR,FAM221A,PRDX5,EPB41L1,GATD3A,HLA-DQA1,CREBBP,JUN,TMA7,MRPL27,IRF2BP2,GLUD1,B4GAT1,PRXL2B,GIPC1,TRIP6,FXYD7,FARSA,SFXN5,TMEM9B,SETD2,CDKN1A,BTG2,PIGU,NRSN1,BTG1,NCAN,CLTC,FMN2,SLC6A1,AIFM3,JPH3,MED13,NELFB,DLGAP3,APC2,EI…
gene_set_query	466	SP3	486	ARCHS4 Coexpression,905;Enrichr Queries,278;GTEx Coexpression,275	RB1,NCKAP1,APP,PANK3,MAML2,HDAC11,HNRNPU,RBPJ,SMC3,EPRS,ACTB,ELK3,SCAMP5,ATP5IF1,KRTCAP2,DPYSL4,MYC,NAMPT,ARFIP1,KIF21A,JUNB,SOX4,TMPO,TSPYL1,WSB2,ARRDC3,INSYN1,PPP1R3F,WDR82,DDIT4,CDIP1,TXNIP,LINC00888,CFAP97,RABL6,ASTN1,MACF1,NYAP1,SRCAP,DHX9,PHYHIPL,XPC,PIK3R1,ANAPC11,PRDX2,SNX2,PGBD5,RAD21,MCMBP,RBM12,SPTBN1,ATP6V0A1,EGR1,CREBBP,JUN,FN1,SMARCA5,MRPL28,IRF2BP2,GNG12,PUM1,SMARCA2,PUM2,HNRNPL,IC…
gene_set_query	467	KCMF1	486	ARCHS4 Coexpression,662;Enrichr Queries,48;GTEx Coexpression,748	EIF4A2,NCKAP1,APP,JPT2,KEAP1,HNRNPU,ENO1,GHITM,EPRS,ACTB,DCAF6,PSMD6,PSMD7,PSMD4,CAPNS1,TRIM28,MYC,FTH1,NAMPT,SEPHS1,GLUL,ATXN7L3,TMPO,ACTN1,PHKA1,ACTN4,RNASE1,RNF123,CDC34,BIN1,MTHFD2,PARD3,RRAGD,DDIT4,TXNIP,EZR,TRIB1,PLPP3,OPTN,MMADHC,SET,FLII,MEPCE,MRPL14,PIK3R1,GSPT1,FXR1,APH1A,PRDX5,LDHA,PPP3R1,LARP1,PRKAR2A,PRDX1,S100A10,NAA50,EGR1,JUN,ICMT,GADD45B,GADD45A,RCC2,FZD7,IRF2BP2,MEMO1,OSGIN2,PUM…
gene_set_query	468	MYNN	486.5	ARCHS4 Coexpression,100;Enrichr Queries,784;ReMap ChIP-seq,53;GTEx Coexpression,1009	EHMT1,ALKBH7,NDST1,LSM12,CAPNS1,MPRIP,BBX,AKT1,PRKACA,WDR83OS,ZFYVE21,CLDN5,MYL6,DDX39A,DDX39B,TFR2,DDIT3,DDIT4,TXNIP,SF1,RABL6,ZNF276,SLBP,EXD3,TTYH3,FLII,MEPCE,AGAP3,ABCB9,OAZ1,CIAO3,GABARAP,PRPSAP1,MRPL20,PRKAR2A,RDH13,RHBDL1,RNU6-850P,HEXIM1,CREBBP,JUN,PRRT2,TIPARP,MRPL28,B4GAT1,FASN,FERMT3,PIGU,GTF2H2C,MRPL39,PQBP1,TRMT112,MED13,FASTK,RPLP2,NELFB,SH3BGRL3,APC2,LYPLA2,UPF1,LYPLA1,ACTL6B,MRPL4…
gene_set_query	469	RARB	486.8	Literature ChIP-seq,79;ARCHS4 Coexpression,759;Enrichr Queries,690;GTEx Coexpression,419	GMFG,SCAMP4,DPYSL3,FGFR1OP2,C3AR1,ANKFY1,BBX,PRKACB,WLS,RBFOX2,NGDN,CACNA2D3,FRS2,EID1,PSME3,RFX5,TXNIP,TBPL1,UQCRC2,LETMD1,SF1,ZNF276,SAR1A,FLII,CDCA7,HACD3,RNF215,GSTM3,NGFR,JUN,JAG1,CADM4,NEBL,FN1,NR2F1,MRPL22,COL1A1,COL1A2,FASN,DCHS1,PKIG,DZIP1,FERMT2,EZH1,EZH2,FERMT3,KCNC2,PRKAG2,MRPL39,LITAF,MED15,TMEM47,PANX2,TUBA1B,HEY1,NEFH,APC2,UPF1,LYPLA1,PGAM1,SLC39A13,FOS,GMIP,PTGR1,MRPL43,LRRC42,VAM…
gene_set_query	470	ZFX	487.6	Literature ChIP-seq,6;ARCHS4 Coexpression,651;Enrichr Queries,938;ReMap ChIP-seq,13;GTEx Coexpression,830	ITSN2,SPI1,POP7,TSKU,CAPNS1,FGFR1OP2,BBX,AKT1,FRS2,EWSR1,UNC50,JTB,TXNIP,MPPE1,ATF5,SF1,SLBP,EXD3,SET,SAR1A,MEPCE,CDCA7,ZC3HAV1,DEDD2,PRPSAP1,EPB41L3,RDH13,PRELID3B,HEXIM1,CREBBP,JUN,NCAPH2,FUCA1,MTERF4,EIF2AK4,VANGL2,QARS,PRXL2B,FASN,OSBPL11,MED15,GLT1D1,MED13,SMPD4,ATIC,SMPD1,JAK1,DUSP1,SLC39A13,FOS,EPS15L1,MED29,DDB1,PHF20L1,MMP14,PXDN,AGPS,RAPGEF1,PAFAH1B2,PAFAH1B1,ECHS1,SZRD1,ATL3,CNPY4,SNX2…
gene_set_query	471	NFE2	488.2	ARCHS4 Coexpression,1003;ENCODE ChIP-seq,31;Enrichr Queries,579;ReMap ChIP-seq,19;GTEx Coexpression,809	MT-ND6,MT-TP,MT-ND4L,MT-ND4,SPI1,MT-ND5,MT-TT,GMFG,MT-TY,MT-ND2,MT-ND3,TMEM91,MT-ND1,ATP5IF1,SCAMP4,PSMD9,LSM12,PSMD6,PSMD4,C3AR1,EBLN3P,PRKACA,WDR83OS,ZFYVE21,ZNF271P,RNASE2,EID1,SEPT7P2,DDX39A,PRKAR1B,MTHFD2,EWSR1,DDIT3,PSME3,DDIT4,RFX5,TMEM126A,TXNIP,ORAI1,MT-TF,MT-TM,ATF6,NYAP1,ABCB6,MEPCE,FPR1,AGAP2,SDR39U1,ABCB8,ZC3HAV1,ABCB9,MRPL15,PLA2G6,ZNF24,OAZ1,CIAO3,GABARAP,DEDD2,C3,PRKAR2B,RNF215,PI…
gene_set_query	472	HOXB8	488.3	ARCHS4 Coexpression,224;Enrichr Queries,981;GTEx Coexpression,260	SERPINE2,VARS,KDELR1,JPT2,PLEKHB1,SERPINE1,STMN4,ZDHHC8,HS6ST1,SOGA1,SOX2,RASSF2,CAPNS1,TRIM28,DPYSL5,ZMIZ1,MYC,DPYSL3,AP1S1,CPNE2,SOX9,JUNB,SOX4,IER3,ARRDC4,PAQR8,SRRM2,PAQR6,UNC5B,ACTN4,MTURN,HCFC1,SHTN1,FEZ1,DDIT4,RBP1,TXNIP,LINC01736,NSMF,FAHD2CP,LLGL1,SF1,OSER1,TMEM63A,TTYH3,TTYH2,SRCAP,EPAS1,PIK3R2,SLAIN1,KLK6,FAM171A1,UGT8,LARP1,EPB41L3,SEC14L5,SYMPK,MAP4,GATD3A,RHBDL3,GPM6B,LHPP,VTI1B,NKX…
gene_set_query	473	E2F3	488.7	ARCHS4 Coexpression,457;Enrichr Queries,339;GTEx Coexpression,670	RB1,RPL4,VARS,GMFG,JPT2,HNRNPU,MKI67,EPRS,SMC2,CDC20,LSM12,TRIM28,MYC,NAMPT,STMN1,LONP1,RCC1,TRIM25,SOX9,SEPHS1,JUNB,SOX4,TMPO,SMARCC1,ZNF281,ACTN1,DNTTIP1,HCFC1,BIN3,MTHFD2,WDR82,DDIT4,TXNIP,MPPE1,TRIB1,TP53,SF1,TMEM185B,NAA60,IGSF6,SET,SRCAP,DHX9,MEPCE,CDCA7,CDCA8,NOLC1,PIK3R1,SAMSN1,BLOC1S4,GNG10,LARP1,RACGAP1,RAD21,DPH3,GATD3A,RBM12,LYN,CCR1,NAA50,EGR1,PHC2,JUN,EGR2,FYB1,CCZ1B,GADD45A,RCC2,SE…
gene_set_query	474	SP4	489.4	ARCHS4 Coexpression,343;ENCODE ChIP-seq,61;Enrichr Queries,830;ReMap ChIP-seq,71;GTEx Coexpression,1142	MT-ND6,MT-TP,MT-ND4L,MAPKBP1,MT-ND4,MT-ND5,POP7,MT-TT,EHMT2,MT-TY,GHITM,MT-ND2,RBPJ,MT-ND3,MT-ND1,NDST2,SCAMP4,NDST1,KRTCAP2,PSMD6,SYNGAP1,CAPNS1,BBX,AKT1,PRKACA,WDR83OS,DAXX,PRKAB2,MYL6,SEPT7P2,DDX39A,DDIT3,DDIT4,JTB,CDIP1,TXNIP,MT-TF,MT-TM,SF1,RABL6,ZNF276,EXD3,SET,TTYH2,SAR1A,FLII,AGAP2,ABCB9,CIAO3,GABARAP,C3,MRPL20,RDH11,RDH13,RHBDL1,VTI1B,HEXIM1,PRRT1,CTC1,JUN,NCAPH2,FUCA1,MTERF4,TMA7,MRPL28…
gene_set_query	475	ZMAT1	489.7	ARCHS4 Coexpression,442;Enrichr Queries,521;GTEx Coexpression,506	VARS,MYT1L,PLEKHB1,EMC10,ZDHHC8,RPL8,PHB2,RCBTB1,IFIT2,GPR173,PNN,KIAA1109,ALCAM,EDNRB,TRIM28,AKT2,DPYSL3,BSG,PDK4,LUC7L,RCC1,CEP95,CCNL2,TNS3,CDK5RAP3,TNS1,ANKS1B,ARRDC4,ACTN1,ARRDC3,CIRBP,MTUS1,ACSL6,IFT80,WDR73,ANK3,ACTN4,SYTL2,EML6,MTHFD2,PSME3,DDIT4,AKAP9,RUFY2,TXNIP,HECA,ZNF711,KDELR2,KCTD12,PLPP3,PFN1,ASTN2,EXD3,EPAS1,RPN1,ZNF23,PIK3R1,PLA2G6,RNPC3,FAM221A,LCN12,PRDX1,INPP5J,PATZ1,ARGLU1,G…
gene_set_query	476	ZBTB10	490	ARCHS4 Coexpression,426;Enrichr Queries,530;GTEx Coexpression,514	PANK3,PITPNA,ARPC5L,HNRNPU,ANTXR1,RAPGEFL1,ACTB,KIAA1109,ALCAM,ZNF608,MYC,FTH1,NAMPT,LONP1,ARL6IP4,EPC2,SBDSP1,DIP2C,JUNB,IER5,TNS3,SOX4,TNS1,IER3,TMPO,ARRDC3,AP1B1,HPCAL1,TALDO1,HLA-E,TWSG1,SEPT7P2,PSME3,DDIT4,AKAP9,TXNIP,JTB,HECA,TAGLN2,RIN1,ATP6V0D1,TRIB1,PLPP3,PFN1,AURKAIP1,PRR13,OSER1,MACF1,SRCAP,TWF2,PIK3R1,ZNF24,OAZ1,PRDX5,PPP4C,RRAS,ZNF704,RAD21,HLTF,GATD3A,PAG1,S100A11,SERF2,CTSA,EGR1,JU…
gene_set_query	477	PLAGL1	491.3	ARCHS4 Coexpression,1018;Enrichr Queries,227;GTEx Coexpression,229	IFITM3,RPL5,SPARC,SERPINE2,KDELR1,SERPINE1,RPL8,MKI67,MIR7-3HG,ANTXR1,ZDHHC2,NUDT3,RPL6,RPL7,GOLGA2,PCMT1,MT2A,ALCAM,EDNRB,ZMIZ1,NIPAL2,PEG10,MYC,DPYSL3,CREB3L2,AP1S1,KIF21B,SOX9,JUNB,TNS3,SOX4,IER3,TNS1,RBFOX1,TSPYL1,ARRDC3,ACSL6,VWA5B2,FRS3,ASRGL1,PPP1R3F,SFRP2,DDX39B,PRKAR1B,DDIT4,RRAGD,TXNIP,HECA,KCTD12,MXRA7,PLPP3,PFN1,AURKAIP1,RIN2,ASF1A,EPAS1,MAGED1,MYCBP2,PIK3R1,PRKCZ,FAM160B2,FLRT2,PRDX1…
gene_set_query	478	THAP2	491.7	ARCHS4 Coexpression,328;Enrichr Queries,545;GTEx Coexpression,602	SERPINE2,VARS,HNRNPU,FNBP1L,IFIT2,NDST1,CAPNS1,TRIM28,MPRIP,OTUD6B-AS1,DPYSL5,MYC,CHORDC1,NAMPT,STMN1,AKT1,PIEZO1,PRKACA,JUNB,ATXN7L3,SOX4,IER3,SRRM2,SRRM3,GABARAPL2,ACTN1,ARRDC3,ZNF271P,MOGS,ACTN4,DDIT3,DDIT4,TXNIP,LINC00888,HECA,TAGLN3,TRIB1,EIF1B,PFN2,OSER1,BEX4,SPTBN4,BEX2,SRCAP,FLII,PIK3R1,APH1A,NKAIN1,LARP1,ST8SIA5,MLEC,GATD3A,PLCG1,EGR1,JUN,JAG1,GADD45B,INTS1,TIPARP,GADD45A,PLK2,RCC2,RAB3I…
gene_set_query	479	ZNF512	493	ARCHS4 Coexpression,624;Enrichr Queries,151;GTEx Coexpression,704	EIF4A2,CNTFR,POP7,RPL3,CISD1,STMN2,HNRNPU,STMN4,ENO2,EPRS,FNBP1L,DCAF7,NUDT3,TPGS2,PNN,KIAA1109,ZNF608,DPYSL4,ZMIZ1,DPYSL5,MYC,FTH1,STMN1,LUC7L,SOX4,TMPO,RBFOX2,PRKCB,ACTN1,ARRDC3,CIRBP,EBF4,SCAMP1,CLPX,SLC5A6,RNF126,SEPT7P2,FEZ1,CRYZL1,DDIT4,TXNIP,TFAM,TAGLN3,EZR,TRIB1,TRIB2,PFN2,OSER1,BEX4,NUMBL,BEX2,BEX1,SRCAP,DHX9,MAGED1,COPS7B,MRPL14,ATXN7L3B,ZBTB4,LDHB,LDHA,PCBP4,MAP4,ARGLU1,SPTBN1,S100A11,…
gene_set_query	480	ZSCAN1	493	ARCHS4 Coexpression,321;Enrichr Queries,1016;GTEx Coexpression,142	VIPR2,MYT1L,STMN2,ABAT,STMN4,ENO2,FNBP1L,SCAMP5,SOX2,GPR173,SYNGAP1,DPYSL4,DPYSL5,CDK20,TRIM25,SOX9,ANKS1B,GABARAPL2,RBFOX1,UNC13A,SLC6A17,RBFOX3,TSTD1,FBXO2,CACNA2D3,RIIAD1,HSD11B1L,MAPK8IP2,FRS3,GAREM2,EID1,PRKAR1B,FEZ1,KCNQ2,ADGRB1,RBP1,CDIP1,TAGLN3,CTXN1,TSPYL4,ASTN1,PFN2,BEX4,L3MBTL1,OSER1,BEX3,GPM6A,BEX2,BEX1,NYAP1,NRN1,EPHA10,MAGED1,TTYH1,STXBP1,FLII,LYPD1,PHYHIPL,AGAP3,ABCB9,HACD3,HTATSF1…
gene_set_query	481	IKZF1	493.8	Literature ChIP-seq,138;ARCHS4 Coexpression,890;ENCODE ChIP-seq,110;Enrichr Queries,762;ReMap ChIP-seq,213;GTEx Coexpression,850	SPI1,GMFG,TMEM94,RBPJ,TMEM91,TSKU,ZFYVE28,SCAMP4,SAMD14,LSM12,SYNGAP1,MPRIP,FGFR1OP2,C3AR1,BBX,UNC5B,SECISBP2,HPCAL1,RNASE6,SCAMP1,DDX39B,MTHFD2,FEZ1,DDIT4,RFX5,RBP1,JTB,TXNIP,MPPE1,ATF5,CFAP97,SF1,SET,TTYH3,TTYH2,FPR1,CDCA7,FPR3,ABCB8,MRPL14,ZC3HAV1,PLA2G6,OAZ1,MRPL10,KIAA0040,C3,CYB5R2,PRKAR2B,EPB41L1,EPB41L2,PIP5K1B,RNU6-850P,LYN,HEXIM1,PRRT1,CTC1,JUN,HLA-DRB5,FYB1,CADM4,NAPSB,EIF2AK4,BBIP1,L1…
gene_set_query	482	NR2C2	496.6	ARCHS4 Coexpression,483;ENCODE ChIP-seq,73;Enrichr Queries,823;ReMap ChIP-seq,68;GTEx Coexpression,1036	MT-ND6,MT-TP,MT-ND4L,MT-ND4,MT-ND5,MT-TT,MT-TY,EHMT1,ALKBH7,MT-ND2,MT-ND3,MT-ND1,SCAMP4,NDST1,PSMD9,LSM12,KIAA1109,PSMD7,SYNGAP1,MPRIP,EBLN3P,BBX,PRKACA,WDR83OS,DAXX,DNTTIP1,HPCAL1,ZFYVE21,FRS2,FRS3,MYL5,MYL6,EML6,DDX39B,EWSR1,DDIT3,DDIT4,JTB,PSME2,MT-TF,MT-TM,LETMD1,NGEF,SF1,SLBP,ABCB7,FLII,SDR39U1,COPS7B,ZNF23,OAZ1,GABARAP,CIAO1,C3,MRPL20,PRKAR2A,PIP5K1A,RHBDL1,HEXIM1,PRRT1,CREBBP,JUN,CCZ1B,NCA…
gene_set_query	483	TFCP2	496.7	ARCHS4 Coexpression,567;Enrichr Queries,189;GTEx Coexpression,734	RPL4,APP,RNASEH1-AS1,FCF1,HNRNPU,PHAX,ENO1,EPRS,SMC3,ACTB,UBE2L3,CRKL,RPL7,TRIM28,MYC,DPYSL3,STMN1,DENR,SEPHS1,JUNB,GLUL,B2M,SOX4,TMPO,SRRM2,MED1,SMARCC1,CSNK2A1,ZFP3,ACTN1,RPL22,SCAMP1,HCFC1,ARMC1,WDR82,MTHFD2,DDIT4,XRN2,TXNIP,HECA,PLPP3,TP53,ASF1A,SET,SRCAP,DHX9,NOLC1,PIK3R1,LDHB,UGCG,SPAST,LARP1,DHX33,LARS,PRDX1,RAD21,RBM12,STAT5B,EGR1,JUN,PHC1,RCC2,KNOP1,FN1,EIF2AK4,PAICS,PUM2,SMU1,HNRNPM,ZBT…
gene_set_query	484	TERF1	496.8	ARCHS4 Coexpression,896;Enrichr Queries,356;ReMap ChIP-seq,247;GTEx Coexpression,488	MT-ND6,CYFIP2,MT-TP,MAPKBP1,MT-ND4L,MT-ND4,MT-ND5,TRIO,SERPINE2,MT-TT,GLDC,MT-TY,HNRNPU,RBPJ,MT-ND2,ENO2,SMC3,EPRS,MT-ND3,PHB2,MT-ND1,SMC2,GPR173,SCAMP4,NDST1,KIAA1109,NUB1,LSM12,MYC,STMN1,CDK5RAP1,SBDSP1,DIP2C,IER5,IER2,WDR83OS,DDX18,RBFOX2,TSTD1,PRKCB,STARD7,ZNF281,FRS2,ARMC1,EID1,DDX39A,RUFY2,DDIT4,ANOS1,TXNIP,MT-TF,MT-TM,RNF122,SET,FLII,MEPCE,AGAP2,ZC3HAV1,SLAIN1,A1BG,PLA2G6,OAZ1,ADH5,ABR,LDH…
gene_set_query	485	ZNF35	497	ARCHS4 Coexpression,423;Enrichr Queries,298;GTEx Coexpression,770	LTV1,IFITM3,SPARC,TP53RK,SERPINE2,GMFG,CISD1,PHAX,MKI67,SMC3,FNBP1L,IFIT2,TXNDC17,SOX2,RABGEF1,LSM12,MT2A,MYC,DPYSL3,LONP1,PRKACA,JUNB,B2M,SOX4,IER3,MED1,DDX18,SMARCC1,ZNF281,ARRDC3,MTUS1,HLA-A,MED4,MAPK8IP3,HLA-E,PSME3,DDIT3,SARNP,DDIT4,YME1L1,TFAM,TXNIP,HECA,TRIB3,TRIB1,PLPP3,MMADHC,TMEM185B,OSER1,SET,DCUN1D5,SRCAP,EPAS1,HACD3,ADH5,C3,LDHB,NUAK1,LARS,PRKAR2A,PRDX1,DPH3,RRS1,SERPINH1,HMOX1,GATD3…
gene_set_query	486	ZNF334	497.7	ARCHS4 Coexpression,477;Enrichr Queries,725;GTEx Coexpression,291	FRMPD3,SERPINE2,FNBP1L,GPR173,KIAA1109,ZNF608,CAPNS1,DPYSL4,PEG10,STMN1,CDK20,PDK4,LUC7L,TRIM25,AKT1,PIEZO1,CCNL2,PRKACA,ATXN7L3,CDK5RAP3,SOX4,TSPYL2,SLC6A15,CIRBP,IFT80,ANK2,MOGS,ANK3,ACTN4,MAPK8IP3,MIF4GD,SYTL2,NISCH,CRISPLD1,PPP1R3E,RUFY2,TXNIP,ZNF711,TAGLN2,NEIL1,PFN1,PFN2,L3MBTL1,OSER1,BEX4,RTEL1,BEX1,MAOB,CTBP1,MAGED1,FLII,TRANK1,ABCB8,ZNF23,APCDD1,HACD3,OAZ1,APH1A,FLRT2,RNF215,TSPAN6,TSPAN…
gene_set_query	487	SMAD9	498	ARCHS4 Coexpression,510;Enrichr Queries,431;GTEx Coexpression,553	SPARC,SERPINE2,MYT1L,SERPINE1,ARPC5L,ABAT,ADARB1,FNBP1L,TXNDC15,SLC4A4,RCBTB1,NUDT3,ENDOV,EDNRB,MYC,DPYSL3,CREB3L2,STMN1,PDK4,TRIM25,PIEZO1,KIF21A,SBDSP1,SOX9,DIP2C,ATXN7L3,SOX4,TNS1,TSPYL1,ACTN1,ANK2,MOGS,EBF4,TWSG1,CRYZL1,DDIT4,RRAGD,TXNIP,HECA,TAGLN2,MXRA7,KCTD12,PLPP3,PFN1,PRR13,OSER1,NRN1,BEX1,EPAS1,FLII,PIK3R1,ZBTB4,OAZ1,C3,APH1A,FAM221A,RRAS,LCN12,ZNF704,INPP5J,HMOX1,GATD3A,SCN3A,S100A11,V…
gene_set_query	488	NR2E1	498.7	ARCHS4 Coexpression,607;Enrichr Queries,861;GTEx Coexpression,28	CNTFR,SPON1,AHCYL1,MYT1L,TRIL,CPNE6,MLC1,ABAT,SOX21,KIAA0930,SOX2,EDNRB,OPHN1,DPYSL5,DPF1,SOX8,SOX9,SOX6,EPHB1,UNC13C,RBFOX1,WSB2,FBXO2,ACSL6,CACNA2D3,HSD11B1L,MMD2,ASRGL1,GAREM2,BCAN,ASPHD1,FEZ1,ADGRB1,KCNQ3,CDIP1,PLPP3,CTXN1,ASTN1,PFN2,NECAB2,OSER1,GPM6A,ADCYAP1R1,NRN1,TTYH1,EPAS1,MAGED1,LYPD1,PHYHIPL,PCDH17,FAM171A1,ABR,NKAIN4,TSPAN7,TP53BP2,KCNN1,TSPAN5,KCNN3,GATD3A,TSPAN3,GPM6B,EGR1,JUN,EGR2…
gene_set_query	489	LYL1	499	Literature ChIP-seq,156;ARCHS4 Coexpression,783;Enrichr Queries,260;ReMap ChIP-seq,242;GTEx Coexpression,1054	MT-ND6,MT-TP,MT-ND4L,MT-ND4,SPI1,MT-ND5,MT-TT,GMFG,MT-TY,MT-ND2,FNBP1L,MT-ND3,PHB2,TMEM91,ELK3,MT-ND1,DCAF6,ZFYVE28,SAMD14,KRTCAP2,PSMD7,PSMD4,MYC,CREB3L2,C3AR1,JUNB,IER2,CMKLR1,IER3,TSTD1,MAP1S,PRKCB,RNASE6,RNASE2,BIN3,MTHFD2,WDR82,DDIT4,FDX2,ORAI1,TXNIP,MT-TF,MT-TM,UBA52,ABCB6,RPN1,PDGFB,FPR1,ABCB9,OAZ1,SAMSN1,DEDD2,C3,ABR,PRKAR2B,HMOX1,PIP5K1A,PLCG1,S100A11,LYN,ABCA2,RPL41,PRELID1,PHC2,JUN,CRE…
gene_set_query	490	EGR2	499.7	ARCHS4 Coexpression,515;Enrichr Queries,244;GTEx Coexpression,740	IFITM3,CYFIP1,SPARC,SERPINE2,SERPINE1,ZDHHC8,MKI67,UBE2L3,IFIT2,MT2A,EDNRB,FOXD3-AS1,MYC,PDK4,LONP1,C3AR1,SOX9,VSIG4,JUNB,IER5,IER2,SOX4,IER3,CMKLR1,SAP30BP,ACTN1,RNASE6,AP1B1,MAPK8IP1,SFRP4,BIN1,DDIT4,NINJ1,TXNIP,HECA,TRIB1,PLPP3,IGSF6,SDC4,EPAS1,EBI3,FPR1,PDGFB,PIK3R1,CYB5R2,C3,RDH10,EPB41L2,HMOX1,APOD,APOE,CD14,GATD3A,A2M,SPTBN1,PAG1,S100A10,CCR1,NGFR,EGR1,MSR1,JUN,CADM4,JAG1,H3F3B,GADD45B,TIP…
gene_set_query	491	DBP	500.3	ARCHS4 Coexpression,1304;Enrichr Queries,148;GTEx Coexpression,49	SERPINE2,MYT1L,EHMT2,SERPINE1,SOX21,SCAMP5,SAMD14,MYC,JUNB,IER3,GABARAPL1,TSPYL1,RPL21,WDR74,DDIT3,DDIT4,CDIP1,TXNIP,LINC00888,NGEF,ASTN1,RABL6,ZNF276,NYAP1,ZNF273,AGAP2,AGAP3,PRKCZ,CIAO3,C3,SULT1A1,FAM221A,LDHA,HMOX1,GATD3A,RDH13,RHBDL1,S100A10,PRRT1,LRRC37A3,CTC1,JUN,NR1D2,COL1A1,VANGL2,PRXL2A,TOLLIP,FASN,PLCH2,SFXN5,CDKN1A,BTG2,BTG1,TINAGL1,LITAF,C1QTNF4,JPH4,TRIM9,CSRP1,TIMP3,DLGAP3,APC2,ACTL…
gene_set_query	492	ZNF608	501.7	ARCHS4 Coexpression,188;Enrichr Queries,571;GTEx Coexpression,746	APP,CNTFR,TRIO,MAML2,SERPINE2,RTCB,IFIT5,STMN2,STMN4,FNBP1L,ZDHHC2,RCBTB1,RAPGEFL1,SOX2,ALCAM,DPYSL4,ZMIZ1,DPYSL5,PEG10,DPYSL3,KIF21A,SOX9,TNS3,B2M,SOX4,TNS1,ABT1,ARRDC4,SMARCC1,RBFOX2,PRKCE,ARRDC3,MTUS1,IFT80,FRS2,ANK2,ANK3,HLA-E,RNF126,DDIT4,TXNIP,TAGLN2,TAGLN3,TRIB1,PLPP3,PFN1,RIN2,TRIB2,LLGL1,PFN2,PRR13,MACF1,IGSF3,EPAS1,MAGED1,SLAIN1,PIK3R1,ZNF24,OAZ1,NKAIN1,NUAK1,PCBP4,ZNF704,GATD3A,SPTBN1,…
gene_set_query	493	ZNF821	502	ARCHS4 Coexpression,110;Enrichr Queries,253;GTEx Coexpression,1143	MAPKBP1,CNTFR,VIPR1,SERPINE2,CCNI,MYT1L,HDAC11,STMN2,STMN4,ENO2,FNBP1L,IFIT2,SAMD14,RASSF2,DPYSL4,ZMIZ1,DPYSL5,MYC,SAP130,FAM110B,STMN1,DPF1,LUC7L,KIF21B,JUNB,EPHB1,SOX4,IER2,IER3,HES6,GABARAPL2,GABARAPL1,ATP6V1G2,RBFOX2,ACTN1,ARRDC3,CIRBP,HSD11B1L,LRRC37B,TRIM17,DDIT3,FEZ1,DDIT4,TBPL1,TXNIP,HECA,ULK1,TRIB3,TAGLN3,TRIB1,EIF1B,OPTN,TSPYL4,PFN2,OSER1,BEX4,GPM6A,BEX2,BEX1,SRCAP,MAGED1,STXBP1,PDE1A,M…
gene_set_query	494	ZIC4	502.7	ARCHS4 Coexpression,59;Enrichr Queries,1215;GTEx Coexpression,234	CPNE9,CNTFR,CCNI,ABAT,STMN4,ENO2,FNBP1L,SOGA1,ZFYVE28,SOX2,SCAMP5,SAMD14,EDNRB,DPYSL4,DPYSL5,CKMT1B,SOX9,SOX6,BSN,EPHB1,PRKCG,SRRM3,SRRM4,RBFOX1,ATP6V1G2,RBFOX3,HPCAL1,CACNA2D3,HSD11B1L,ANK3,MAPK8IP2,MAPK8IP3,HPCAL4,MTURN,MAPK8IP1,STX1B,SFRP2,FEZ1,RUFY2,KCNQ2,TAGLN3,CTXN1,OSER1,BEX4,SPTBN4,GPM6A,NRN1,NYAP1,TTYH1,STXBP1,TRANK1,LYPD1,CEND1,PCDH17,SYNGR1,PCBP4,RHBDL1,EGR1,CADM3,EGR2,PRRT2,CADM4,ARPP…
gene_set_query	495	HOXB4	503.3	Literature ChIP-seq,31;ARCHS4 Coexpression,560;Enrichr Queries,790;GTEx Coexpression,632	ITSN2,MAPKBP1,POP4,ARAF,GHITM,RBPJ,ATP5IF1,SYNGAP1,CAPNS1,PSMD4,AKT2,DPYSL3,AKT1,BBX,PRKACB,WLS,HES6,GABARAPL2,PRKAB2,UNC5B,DNTTIP1,MYL6,DDX39A,DDX39B,EWSR1,DDIT4,TXNIP,TBPL1,MPPE1,SF1,PDGFB,ABCB8,ZNF23,PLA2G6,OAZ1,GABARAP,MRPL10,LARP1,RDH11,PRKAR2B,MYO6,PIP5K1B,HEXIM1,LYN,NGFR,JUN,JAG1,MTERF4,FN1,NR2F1,MRPL28,COL1A1,ABTB1,COL1A2,LAS1L,QARS,DCHS1,PSMG1,PKIG,TMEM9B,FERMT2,ARF4,RPLP1,SNX10,MED15,ME…
gene_set_query	496	TCF7L1	504.3	ARCHS4 Coexpression,752;Enrichr Queries,218;GTEx Coexpression,543	IFITM3,SPARC,PLEKHB2,SERPINE2,GLDC,ARPC5L,ANTXR1,SOX21,SOX2,LSM12,EDNRB,ZMIZ1,MYC,CREB3L2,DPYSL3,TRIM24,TRIM25,PXDC1,SOX9,SYNPO,SEPHS1,TNS3,TNS2,SOX4,TNS1,ACOT8,SMARCC1,ZNF281,SOX13,AFAP1,HLA-A,PIMREG,MYL6,SFRP2,SARNP,DDIT4,TYRO3,ANOS1,TXNIP,TAGLN2,MXRA7,PLPP3,TRIB2,PLPP1,OSER1,BEX3,SET,SDC4,EPAS1,MGST1,PIK3R1,OAZ1,ADH5,TGOLN2,NKAIN1,LDHB,NUAK1,RRAS,BLOC1S2,SERPINH1,RSU1,APOE,GATD3A,WWTR1,EGR1,JU…
gene_set_query	497	ZNF211	505	ARCHS4 Coexpression,692;Enrichr Queries,492;GTEx Coexpression,331	CYFIP2,APP,TRIO,VARS,KDELR1,MT1X,EPRS,GBA2,RPS17,CAPNS1,AKT2,FAM110B,LONP1,LUC7L,KAT8,FBXO3,AKT1,CCNL2,SOX9,JUNB,IER5,B2M,CDK5RAP3,SOX4,IER2,IER3,SRRM2,ARRDC4,TSPYL2,GABARAPL1,ARRDC3,RPL22,CIRBP,MOGS,WDR73,ACTN4,MAPK8IP3,SYTL4,SYTL2,DDX39B,PPP1R3E,DDIT3,DDIT4,CD2BP2,TXNIP,HECA,NEIL1,TRIB1,TRIB2,OPTN,ZNF276,L3MBTL1,OSER1,MACF1,EXD3,MTMR3,SRCAP,CTBP1,EPAS1,PIK3R1,LARP1,VPS8,HMOX1,SARAF,MLEC,PLCG1,G…
gene_set_query	498	GLIS3	505.7	ARCHS4 Coexpression,452;Enrichr Queries,614;GTEx Coexpression,451	APP,SPARC,TRIO,AHCYL1,MAML2,SERPINE2,GMFG,SERPINE1,TXNDC15,SLC4A4,ANTXR1,RCBTB1,ALCAM,RPL18A,RASSF4,CREB3L2,DPYSL3,PXDC1,SOX9,TNS3,SOX4,IER3,TNS1,WLS,ACVR1,ALG5,MTUS1,P3H4,PRKCA,PARD3,DDIT4,RRAGD,KDELR2,PRKD1,MXRA7,PLPP3,PFN1,CFAP97,RIN2,MACF1,SDC4,EPAS1,MYCBP2,ZNF22,PIK3R1,OAZ1,GLG1,C3,LCN12,INPP5J,GATD3A,TSPAN3,SEC31A,BTF3,EGR1,WWTR1,JUN,EGR2,JAG1,GADD45B,NEBL,TIPARP,PLK2,FN1,DCLK2,GNG12,MANF,C…
[truncated: 1,134 more rows]
